# Supplementary material for: Differences and similarities between human and chimpanzee neural progenitors during cerebral cortex development
Source: eLife. 2016 Sep 26;5:e18683. doi: 10.7554/eLife.18683 (PMC5110243; doi:10.7554/eLife.18683)
Supplement: Figure 1—source data 1. — *.txt file containing processed chimpanzee single-cell RNA-seq data (344 single cells) in log2(FPKM) with genes in columns and cells in rows. The first 7 columns contain metadata for each cell: cortex: assignment of cell to cortex (1) or to other regions within organoid(0); tSNE_1: tSNE1 loading for each cell; tSNE_2: tSNE2 loading for each cell; PC1: PC1 loading for each cell; PC2: PC2 loading for each cell; species: species of origin for each cell; cell_id: unique ID for each cell, with information about the experiment and the age of the organoid of origin for each cell. DOI: http://dx.doi.org/10.7554/eLife.18683.004 [file elife-18683-fig1-data1.txt]

"cortex"	"tSNE_1"	"tSNE_2"	"PC1"	"PC2"	"species"	"cell_id"	"5_8S_rRNA"	"5S_rRNA"	"7SK"	"A1BG"	"A1CF"	"A2M"	"A2ML1"	"A4GALT"	"A4GNT"	"AAAS"	"AACS"	"AADAC"	"AADACL2"	"AADACL3"	"AADACL4"	"AADAT"	"AAED1"	"AAGAB"	"AAK1"	"AAMDC"	"AAMP"	"AANAT"	"AAR2"	"AARD"	"AARS"	"AARS2"	"AASDH"	"AASDHPPT"	"AASS"	"AATF"	"AATK"	"ABAT"	"ABCA1"	"ABCA12"	"ABCA13"	"ABCA3"	"ABCA4"	"ABCA5"	"ABCA6"	"ABCA8"	"ABCA9"	"ABCB1"	"ABCB10"	"ABCB11"	"ABCB4"	"ABCB5"	"ABCB6"	"ABCB8"	"ABCB9"	"ABCC1"	"ABCC10"	"ABCC11"	"ABCC12"	"ABCC3"	"ABCC4"	"ABCC6"	"ABCC8"	"ABCC9"	"ABCD2"	"ABCD3"	"ABCD4"	"ABCE1"	"ABCF1"	"ABCF2"	"ABCF3"	"ABCG1"	"ABCG2"	"ABCG4"	"ABCG5"	"ABCG8"	"ABHD1"	"ABHD10"	"ABHD11"	"ABHD12"	"ABHD12B"	"ABHD13"	"ABHD14A-ACY1"	"ABHD14B"	"ABHD15"	"ABHD16A"	"ABHD16B"	"ABHD17A"	"ABHD17B"	"ABHD17C"	"ABHD2"	"ABHD3"	"ABHD4"	"ABHD5"	"ABHD6"	"ABHD8"	"ABI1"	"ABI2"	"ABI3"	"ABI3BP"	"ABL1"	"ABL2"	"ABLIM1"	"ABLIM2"	"ABLIM3"	"ABO"	"ABR"	"ABRA"	"ABRACL"	"ABT1"	"ABTB1"	"ABTB2"	"ACA59"	"ACA64"	"ACAA1"	"ACAA2"	"ACACA"	"ACACB"	"ACAD10"	"ACAD11"	"ACAD8"	"ACAD9"	"ACADL"	"ACADM"	"ACADS"	"ACADSB"	"ACADVL"	"ACAN"	"ACAP1"	"ACAP2"	"ACAP3"	"ACAT1"	"ACAT2"	"ACBD3"	"ACBD4"	"ACBD5"	"ACBD6"	"ACBD7"	"ACCS"	"ACCSL"	"ACD"	"ACE"	"ACE2"	"ACER1"	"ACER2"	"ACER3"	"ACHE"	"ACIN1"	"ACKR1"	"ACKR2"	"ACLY"	"ACMSD"	"ACN9"	"ACO1"	"ACO2"	"ACOT11"	"ACOT12"	"ACOT13"	"ACOT2"	"ACOT4"	"ACOT6"	"ACOT7"	"ACOT8"	"ACOT9"	"ACOX1"	"ACOX2"	"ACOX3"	"ACP1"	"ACP2"	"ACP5"	"ACP6"	"ACPL2"	"ACPP"	"ACPT"	"ACR"	"ACRBP"	"ACRC"	"ACRV1"	"ACSBG1"	"ACSBG2"	"ACSF2"	"ACSF3"	"ACSL1"	"ACSL3"	"ACSL4"	"ACSL5"	"ACSL6"	"ACSM2A"	"ACSM2B"	"ACSM3"	"ACSM4"	"ACSM5"	"ACSM6"	"ACSS1"	"ACSS2"	"ACSS3"	"ACTA1"	"ACTB"	"ACTBL2"	"ACTC1"	"ACTL10"	"ACTL6A"	"ACTL6B"	"ACTL7A"	"ACTL7B"	"ACTL8"	"ACTL9"	"ACTN1"	"ACTN2"	"ACTN4"	"ACTR10"	"ACTR1A"	"ACTR1B"	"ACTR2"	"ACTR3"	"ACTR3B"	"ACTR5"	"ACTR6"	"ACTR8"	"ACTRT1"	"ACTRT2"	"ACTRT3"	"ACVR1"	"ACVR1B"	"ACVR1C"	"ACVR2A"	"ACVR2B"	"ACVRL1"	"ACY3"	"ACYP1"	"ACYP2"	"ADA"	"ADAD1"	"ADAD2"	"ADAL"	"ADAM10"	"ADAM11"	"ADAM12"	"ADAM15"	"ADAM17"	"ADAM18"	"ADAM19"	"ADAM2"	"ADAM20"	"ADAM21"	"ADAM22"	"ADAM23"	"ADAM28"	"ADAM29"	"ADAM30"	"ADAM32"	"ADAM33"	"ADAM7"	"ADAM9"	"ADAMDEC1"	"ADAMTS1"	"ADAMTS10"	"ADAMTS12"	"ADAMTS13"	"ADAMTS14"	"ADAMTS15"	"ADAMTS16"	"ADAMTS17"	"ADAMTS18"	"ADAMTS19"	"ADAMTS2"	"ADAMTS20"	"ADAMTS3"	"ADAMTS4"	"ADAMTS5"	"ADAMTS6"	"ADAMTS7"	"ADAMTS8"	"ADAMTS9"	"ADAMTSL1"	"ADAMTSL2"	"ADAMTSL3"	"ADAMTSL4"	"ADAMTSL5"	"ADAP2"	"ADAR"	"ADARB1"	"ADARB2"	"ADAT1"	"ADAT2"	"ADAT3"	"ADCK1"	"ADCK2"	"ADCK3"	"ADCK4"	"ADCK5"	"ADCY1"	"ADCY10"	"ADCY3"	"ADCY4"	"ADCY5"	"ADCY6"	"ADCY7"	"ADCY8"	"ADCY9"	"ADCYAP1R1"	"ADD1"	"ADD2"	"ADD3"	"ADGB"	"ADGRA1"	"ADGRA2"	"ADGRA3"	"ADGRB1"	"ADGRB2"	"ADGRB3"	"ADGRD2"	"ADGRE1"	"ADGRE2"	"ADGRE3"	"ADGRE5"	"ADGRF1"	"ADGRF2"	"ADGRF3"	"ADGRF4"	"ADGRG3"	"ADGRG5"	"ADGRG6"	"ADGRG7"	"ADGRL1"	"ADGRL3"	"ADGRL4"	"ADGRV1"	"ADH1B"	"ADH4"	"ADH5"	"ADH6"	"ADI1"	"ADIG"	"ADIPOQ"	"ADIPOR1"	"ADIPOR2"	"ADK"	"ADM"	"ADM2"	"ADM5"	"ADNP"	"ADNP2"	"ADO"	"ADORA1"	"ADORA2A"	"ADORA2B"	"ADORA3"	"ADPGK"	"ADPRH"	"ADPRHL1"	"ADPRHL2"	"ADPRM"	"ADRA1A"	"ADRA1B"	"ADRA1D"	"ADRA2A"	"ADRA2B"	"ADRA2C"	"ADRB1"	"ADRB2"	"ADRB3"	"ADRBK1"	"ADRBK2"	"ADRM1"	"ADSL"	"ADSS"	"ADSSL1"	"ADTRP"	"AEBP1"	"AEBP2"	"AEN"	"AES"	"AFAP1"	"AFAP1L1"	"AFAP1L2"	"AFF1"	"AFF2"	"AFF3"	"AFF4"	"AFG3L2"	"AFM"	"AFMID"	"AFP"	"AFTPH"	"AGA"	"AGAP1"	"AGAP2"	"AGAP3"	"AGAP9"	"AGBL1"	"AGBL2"	"AGBL3"	"AGBL5"	"AGER"	"AGFG1"	"AGFG2"	"AGGF1"	"AGK"	"AGL"	"AGMAT"	"AGMO"	"AGPAT1"	"AGPAT2"	"AGPAT3"	"AGPAT4"	"AGPAT5"	"AGPAT6"	"AGPAT9"	"AGPS"	"AGR2"	"AGR3"	"AGRN"	"AGRP"	"AGTPBP1"	"AGTR1"	"AGTR2"	"AGTRAP"	"AGXT"	"AGXT2"	"AHCY"	"AHCYL1"	"AHCYL2"	"AHDC1"	"AHI1"	"AHNAK"	"AHNAK2"	"AHR"	"AHSA1"	"AHSA2"	"AHSG"	"AHSP"	"AICDA"	"AIDA"	"AIF1"	"AIF1L"	"AIFM1"	"AIFM2"	"AIFM3"	"AIG1"	"AIM1"	"AIM1L"	"AIM2"	"AIMP1"	"AIMP2"	"AIP"	"AIPL1"	"AIRE"	"AJAP1"	"AJUBA"	"AK1"	"AK2"	"AK3"	"AK4"	"AK5"	"AK7"	"AK8"	"AK9"	"AKAP1"	"AKAP10"	"AKAP11"	"AKAP12"	"AKAP13"	"AKAP14"	"AKAP2"	"AKAP3"	"AKAP5"	"AKAP6"	"AKAP7"	"AKAP8"	"AKAP8L"	"AKAP9"	"AKIP1"	"AKIRIN2"	"AKNA"	"AKNAD1"	"AKR1A1"	"AKR1B1"	"AKR1B10"	"AKR1B15"	"AKR1C1"	"AKR1C2"	"AKR1C3"	"AKR1C4"	"AKR1D1"	"AKR1E2"	"AKR7A2"	"AKR7A3"	"AKT1"	"AKT1S1"	"AKT2"	"AKT3"	"AKTIP"	"ALAD"	"ALAS1"	"ALB"	"ALCAM"	"ALDH16A1"	"ALDH18A1"	"ALDH1A1"	"ALDH1A2"	"ALDH1A3"	"ALDH1B1"	"ALDH1L2"	"ALDH2"	"ALDH3A1"	"ALDH3A2"	"ALDH3B2"	"ALDH4A1"	"ALDH5A1"	"ALDH6A1"	"ALDH8A1"	"ALDH9A1"	"ALDOA"	"ALDOB"	"ALDOC"	"ALG1"	"ALG10"	"ALG10B"	"ALG11"	"ALG12"	"ALG13"	"ALG14"	"ALG1L"	"ALG2"	"ALG5"	"ALG6"	"ALG8"	"ALK"	"ALKBH1"	"ALKBH2"	"ALKBH3"	"ALKBH4"	"ALKBH5"	"ALKBH6"	"ALKBH7"	"ALKBH8"	"ALLC"	"ALMS1"	"ALOX12"	"ALOX12B"	"ALOX15"	"ALOX15B"	"ALOX5"	"ALOX5AP"	"ALOXE3"	"ALPI"	"ALPK1"	"ALPK2"	"ALPK3"	"ALPL"	"ALPP"	"ALPPL2"	"ALS2"	"ALS2CL"	"ALS2CR11"	"ALS2CR12"	"ALS2CR4"	"ALS2CR8"	"ALX1"	"ALX3"	"ALX4"	"ALYREF"	"AMBN"	"AMBP"	"AMBRA1"	"AMD1"	"AMDHD1"	"AMDHD2"	"AMELX"	"AMELY"	"AMER1"	"AMER2"	"AMER3"	"AMFR"	"AMH"	"AMHR2"	"AMICA1"	"AMIGO1"	"AMIGO2"	"AMIGO3"	"AMMECR1"	"AMMECR1L"	"AMN"	"AMN1"	"AMOT"	"AMOTL1"	"AMOTL2"	"AMPD1"	"AMPD2"	"AMPD3"	"AMPH"	"AMT"	"AMTN"	"AMY1A"	"AMZ1"	"AMZ2"	"ANAPC1"	"ANAPC10"	"ANAPC11"	"ANAPC13"	"ANAPC16"	"ANAPC2"	"ANAPC4"	"ANAPC5"	"ANAPC7"	"ANGEL1"	"ANGEL2"	"ANGPT1"	"ANGPT2"	"ANGPT4"	"ANGPTL1"	"ANGPTL2"	"ANGPTL3"	"ANGPTL4"	"ANGPTL5"	"ANGPTL6"	"ANGPTL7"	"ANHX"	"ANK1"	"ANK2"	"ANK3"	"ANKAR"	"ANKDD1A"	"ANKDD1B"	"ANKEF1"	"ANKFN1"	"ANKFY1"	"ANKH"	"ANKIB1"	"ANKK1"	"ANKLE1"	"ANKMY1"	"ANKMY2"	"ANKRA2"	"ANKRD1"	"ANKRD10"	"ANKRD11"	"ANKRD12"	"ANKRD13A"	"ANKRD13B"	"ANKRD13C"	"ANKRD13D"	"ANKRD16"	"ANKRD17"	"ANKRD18A"	"ANKRD18B"	"ANKRD2"	"ANKRD22"	"ANKRD23"	"ANKRD24"	"ANKRD26"	"ANKRD27"	"ANKRD28"	"ANKRD29"	"ANKRD30A"	"ANKRD30BL"	"ANKRD31"	"ANKRD32"	"ANKRD33"	"ANKRD33B"	"ANKRD34A"	"ANKRD34B"	"ANKRD34C"	"ANKRD35"	"ANKRD36C"	"ANKRD37"	"ANKRD39"	"ANKRD40"	"ANKRD42"	"ANKRD44"	"ANKRD45"	"ANKRD46"	"ANKRD49"	"ANKRD50"	"ANKRD52"	"ANKRD53"	"ANKRD54"	"ANKRD55"	"ANKRD6"	"ANKRD60"	"ANKRD61"	"ANKRD62"	"ANKRD63"	"ANKRD7"	"ANKRD9"	"ANKS1A"	"ANKS1B"	"ANKS3"	"ANKS4B"	"ANKS6"	"ANKUB1"	"ANKZF1"	"ANLN"	"ANO10"	"ANO2"	"ANO3"	"ANO4"	"ANO5"	"ANO6"	"ANO7"	"ANO8"	"ANO9"	"ANP32A"	"ANP32B"	"ANP32D"	"ANP32E"	"ANPEP"	"ANTXR1"	"ANTXR2"	"ANXA1"	"ANXA10"	"ANXA13"	"ANXA2"	"ANXA2R"	"ANXA3"	"ANXA4"	"ANXA5"	"ANXA7"	"ANXA8L1"	"ANXA9"	"AOAH"	"AOC1"	"AOC2"	"AOC3"	"AOX1"	"AP1AR"	"AP1B1"	"AP1G1"	"AP1G2"	"AP1M1"	"AP1M2"	"AP1S1"	"AP1S2"	"AP1S3"	"AP2A1"	"AP2A2"	"AP2B1"	"AP2M1"	"AP2S1"	"AP3B1"	"AP3B2"	"AP3D1"	"AP3M1"	"AP3M2"	"AP3S1"	"AP3S2"	"AP4B1"	"AP4E1"	"AP4M1"	"AP4S1"	"AP5M1"	"AP5S1"	"AP5Z1"	"APAF1"	"APBA1"	"APBA2"	"APBA3"	"APBB1"	"APBB1IP"	"APBB2"	"APBB3"	"APC"	"APC2"	"APCDD1"	"APCDD1L"	"APCS"	"APEH"	"APEX1"	"APEX2"	"APH1A"	"APH1B"	"API5"	"APIP"	"APITD1"	"APLF"	"APLNR"	"APLP1"	"APLP2"	"APMAP"	"APOA1"	"APOA1BP"	"APOA2"	"APOA4"	"APOA5"	"APOB"	"APOBEC1"	"APOBEC2"	"APOBEC3A"	"APOBEC3B"	"APOBEC3C"	"APOBEC3DE"	"APOBEC3G"	"APOBEC3H"	"APOBEC4"	"APOBR"	"APOC1A"	"APOC1B"	"APOC2"	"APOC3"	"APOC4"	"APOD"	"APOE"	"APOF"	"APOH"	"APOL2"	"APOL3"	"APOL5"	"APOL6"	"APOLD1"	"APOM"	"APOO"	"APOOL"	"APP"	"APPBP2"	"APPL1"	"APPL2"	"APRT"	"APTX"	"AQP1"	"AQP10"	"AQP11"	"AQP2"	"AQP3"	"AQP4"	"AQP5"	"AQP6"	"AQP8"	"AQP9"	"AQR"	"AR"	"ARAF"	"ARAP1"	"ARAP2"	"ARAP3"	"ARC"	"ARCN1"	"AREG"	"AREL1"	"ARF1"	"ARF3"	"ARF4"	"ARF5"	"ARF6"	"ARFGAP1"	"ARFGAP2"	"ARFGEF1"	"ARFGEF2"	"ARFGEF3"	"ARFIP1"	"ARFIP2"	"ARFRP1"	"ARG1"	"ARG2"	"ARGFX"	"ARGLU1"	"ARHGAP1"	"ARHGAP10"	"ARHGAP11A"	"ARHGAP12"	"ARHGAP15"	"ARHGAP17"	"ARHGAP18"	"ARHGAP20"	"ARHGAP21"	"ARHGAP22"	"ARHGAP24"	"ARHGAP25"	"ARHGAP26"	"ARHGAP27"	"ARHGAP28"	"ARHGAP29"	"ARHGAP30"	"ARHGAP31"	"ARHGAP32"	"ARHGAP33"	"ARHGAP35"	"ARHGAP36"	"ARHGAP39"	"ARHGAP4"	"ARHGAP40"	"ARHGAP42"	"ARHGAP44"	"ARHGAP5"	"ARHGAP6"	"ARHGAP9"	"ARHGDIA"	"ARHGDIB"	"ARHGDIG"	"ARHGEF1"	"ARHGEF10"	"ARHGEF10L"	"ARHGEF11"	"ARHGEF12"	"ARHGEF15"	"ARHGEF16"	"ARHGEF19"	"ARHGEF2"	"ARHGEF25"	"ARHGEF26"	"ARHGEF3"	"ARHGEF33"	"ARHGEF37"	"ARHGEF38"	"ARHGEF39"	"ARHGEF4"	"ARHGEF40"	"ARHGEF5"	"ARHGEF6"	"ARHGEF7"	"ARHGEF9"	"ARID1A"	"ARID1B"	"ARID2"	"ARID3A"	"ARID3B"	"ARID3C"	"ARID4A"	"ARID4B"	"ARID5A"	"ARID5B"	"ARIH1"	"ARIH2"	"ARIH2OS"	"ARL1"	"ARL10"	"ARL11"	"ARL13A"	"ARL13B"	"ARL14"	"ARL14EP"	"ARL15"	"ARL16"	"ARL2"	"ARL2BP"	"ARL3"	"ARL4A"	"ARL4C"	"ARL4D"	"ARL5A"	"ARL5B"	"ARL5C"	"ARL6"	"ARL6IP1"	"ARL6IP4"	"ARL6IP5"	"ARL6IP6"	"ARL8A"	"ARL8B"	"ARL9"	"ARMC1"	"ARMC10"	"ARMC12"	"ARMC2"	"ARMC3"	"ARMC4"	"ARMC5"	"ARMC6"	"ARMC7"	"ARMC8"	"ARMC9"	"ARMCX1"	"ARMCX2"	"ARMCX3"	"ARMCX4"	"ARMCX6"	"ARMS2"	"ARNT"	"ARNT2"	"ARNTL"	"ARNTL2"	"ARPC1A"	"ARPC1B"	"ARPC2"	"ARPC3"	"ARPC4"	"ARPC5"	"ARPC5L"	"ARPP19"	"ARPP21"	"ARR3"	"ARRB1"	"ARRB2"	"ARRDC1"	"ARRDC2"	"ARRDC3"	"ARRDC4"	"ARRDC5"	"ARSA"	"ARSB"	"ARSD"	"ARSF"	"ARSG"	"ARSH"	"ARSI"	"ARSJ"	"ARSK"	"ART1"	"ART3"	"ART4"	"ART5"	"ARTN"	"ARV1"	"ARVCF"	"AS3MT"	"ASAH1"	"ASAP1"	"ASAP2"	"ASB1"	"ASB10"	"ASB11"	"ASB12"	"ASB13"	"ASB14"	"ASB15"	"ASB16"	"ASB17"	"ASB18"	"ASB2"	"ASB3"	"ASB4"	"ASB5"	"ASB6"	"ASB7"	"ASB8"	"ASCC1"	"ASCC2"	"ASCC3"	"ASCL2"	"ASCL3"	"ASCL4"	"ASF1A"	"ASF1B"	"ASGR1"	"ASGR2"	"ASH1L"	"ASH2L"	"ASIC1"	"ASIC2"	"ASIC3"	"ASIC4"	"ASIC5"	"ASIP"	"ASL"	"ASMTL"	"ASNA1"	"ASNS"	"ASNSD1"	"ASPA"	"ASPDH"	"ASPG"	"ASPH"	"ASPHD1"	"ASPHD2"	"ASPM"	"ASPN"	"ASPRV1"	"ASPSCR1"	"ASRGL1"	"ASS1"	"ASTE1"	"ASTL"	"ASTN1"	"ASTN2"	"ASUN"	"ASXL1"	"ASXL2"	"ASXL3"	"ASZ1"	"ATAD1"	"ATAD2"	"ATAD2B"	"ATAD3B"	"ATAD3C"	"ATAD5"	"ATAT1"	"ATCAY"	"ATE1"	"ATF1"	"ATF2"	"ATF3"	"ATF4"	"ATF5"	"ATF6"	"ATF6B"	"ATF7"	"ATF7IP"	"ATF7IP2"	"ATG10"	"ATG12"	"ATG13"	"ATG14"	"ATG16L1"	"ATG16L2"	"ATG2A"	"ATG2B"	"ATG3"	"ATG4A"	"ATG4B"	"ATG4C"	"ATG4D"	"ATG5"	"ATG7"	"ATG9A"	"ATG9B"	"ATIC"	"ATL1"	"ATL2"	"ATL3"	"ATM"	"ATMIN"	"ATN1"	"ATOH1"	"ATOH7"	"ATOH8"	"ATOX1"	"ATP10A"	"ATP10B"	"ATP10D"	"ATP11A"	"ATP11AUN"	"ATP11B"	"ATP11C"	"ATP12A"	"ATP13A1"	"ATP13A2"	"ATP13A3"	"ATP13A4"	"ATP13A5"	"ATP1A1"	"ATP1A3"	"ATP1A4"	"ATP1B1"	"ATP1B2"	"ATP1B3"	"ATP1B4"	"ATP2A1"	"ATP2A2"	"ATP2A3"	"ATP2B1"	"ATP2B2"	"ATP2B3"	"ATP2B4"	"ATP2C1"	"ATP2C2"	"ATP4A"	"ATP4B"	"ATP5A1"	"ATP5B"	"ATP5C1"	"ATP5D"	"ATP5E"	"ATP5EP2"	"ATP5F1"	"ATP5G1"	"ATP5G2"	"ATP5G3"	"ATP5H"	"ATP5I"	"ATP5J"	"ATP5L2"	"ATP5O"	"ATP5S"	"ATP5SL"	"ATP6AP1"	"ATP6AP1L"	"ATP6AP2"	"ATP6V0A1"	"ATP6V0A2"	"ATP6V0A4"	"ATP6V0B"	"ATP6V0C"	"ATP6V0D1"	"ATP6V0D2"	"ATP6V0E1"	"ATP6V0E2"	"ATP6V1A"	"ATP6V1B1"	"ATP6V1B2"	"ATP6V1C1"	"ATP6V1C2"	"ATP6V1D"	"ATP6V1E2"	"ATP6V1F"	"ATP6V1G1"	"ATP6V1G2"	"ATP6V1G3"	"ATP6V1H"	"ATP7A"	"ATP7B"	"ATP8A1"	"ATP8A2"	"ATP8B1"	"ATP8B2"	"ATP8B4"	"ATP9A"	"ATP9B"	"ATPAF2"	"ATPBD4"	"ATPIF1"	"ATR"	"ATRAID"	"ATRIP"	"ATRN"	"ATRNL1"	"ATRX"	"ATXN1"	"ATXN10"	"ATXN1L"	"ATXN2"	"ATXN2L"	"ATXN3"	"ATXN3L"	"ATXN7"	"ATXN7L1"	"ATXN7L2"	"ATXN7L3"	"ATXN7L3B"	"AUH"	"AUNIP"	"AUP1"	"AURKA"	"AURKAIP1"	"AURKB"	"AURKC"	"AUTS2"	"AVEN"	"AVIL"	"AVL9"	"AVP"	"AVPI1"	"AVPR1A"	"AVPR1B"	"AVPR2"	"AWAT1"	"AWAT2"	"AXDND1"	"AXIN1"	"AXIN2"	"AXL"	"AZGP1"	"AZI2"	"AZIN1"	"AZIN2"	"AZU1"	"B2M"	"B3GALNT1"	"B3GALNT2"	"B3GALT1"	"B3GALT2"	"B3GALT4"	"B3GALT5"	"B3GALT6"	"B3GALTL"	"B3GAT1"	"B3GAT2"	"B3GAT3"	"B3GNT1"	"B3GNT2"	"B3GNT3"	"B3GNT4"	"B3GNT5"	"B3GNT6"	"B3GNT8"	"B3GNTL1"	"B4GALNT1"	"B4GALNT2"	"B4GALNT3"	"B4GALNT4"	"B4GALT1"	"B4GALT2"	"B4GALT3"	"B4GALT4"	"B4GALT5"	"B4GALT6"	"B4GALT7"	"B9D1"	"BAALC"	"BAAT"	"BABAM1"	"BACE1"	"BACE2"	"BACH1"	"BACH2"	"BAD"	"BAG1"	"BAG2"	"BAG3"	"BAG4"	"BAG5"	"BAHCC1"	"BAHD1"	"BAIAP2"	"BAIAP2L1"	"BAIAP2L2"	"BAIAP3"	"BAK1"	"BAMBI"	"BANF1"	"BANF2"	"BANK1"	"BANP"	"BAP1"	"BARD1"	"BARHL1"	"BARHL2"	"BARX1"	"BARX2"	"BASP1"	"BAT4"	"BATF"	"BATF2"	"BATF3"	"BAX"	"BAZ1A"	"BAZ1B"	"BAZ2A"	"BAZ2B"	"BBC3"	"BBOX1"	"BBS10"	"BBS12"	"BBS2"	"BBS4"	"BBS7"	"BBS9"	"BBX"	"BCAM"	"BCAN"	"BCAP29"	"BCAR1"	"BCAR3"	"BCAS1"	"BCAS2"	"BCAS3"	"BCAS4"	"BCAT1"	"BCAT2"	"BCCIP"	"BCDIN3D"	"BCHE"	"BCKDHA"	"BCKDHB"	"BCKDK"	"BCL10"	"BCL11A"	"BCL11B"	"BCL2"	"BCL2A1"	"BCL2L1"	"BCL2L10"	"BCL2L11"	"BCL2L12"	"BCL2L13"	"BCL2L14"	"BCL2L15"	"BCL2L2"	"BCL3"	"BCL6"	"BCL6B"	"BCL7A"	"BCL7B"	"BCL7C"	"BCL9"	"BCL9L"	"BCLAF1"	"BCO1"	"BCO2"	"BCOR"	"BCR"	"BCS1L"	"BDH1"	"BDH2"	"BDKRB1"	"BDKRB2"	"BDNF"	"BDP1"	"BEAN1"	"BECN1"	"BEGAIN"	"BEND2"	"BEND3"	"BEND4"	"BEND5"	"BEND6"	"BEND7"	"BEST1"	"BEST2"	"BEST3"	"BEST4"	"BET1"	"BET1L"	"BETA-FIBRINOGEN"	"BEX1"	"BEX2"	"BEX4"	"BEX5"	"BFAR"	"BFSP1"	"BFSP2"	"BGLAP"	"BGN"	"BHLHA15"	"BHLHA9"	"BHLHE23"	"BHLHE40"	"BHLHE41"	"BHMG1"	"BHMT"	"BHMT2"	"BICC1"	"BICD1"	"BICD2"	"BID"	"BIK"	"BIN1"	"BIN2"	"BIN3"	"BIRC2"	"BIRC3"	"BIRC5"	"BIRC6"	"BIRC7"	"BIVM-ERCC5"	"BLACE"	"BLCAP"	"BLK"	"BLM"	"BLMH"	"BLNK"	"BLOC1S2"	"BLOC1S3"	"BLOC1S5"	"BLOC1S5-TXNDC5"	"BLOC1S6"	"BLVRB"	"BLZF1"	"BMF"	"BMP1"	"BMP10"	"BMP15"	"BMP2"	"BMP2K"	"BMP3"	"BMP4"	"BMP5"	"BMP6"	"BMP7"	"BMP8A"	"BMP8B"	"BMPER"	"BMPR1A"	"BMPR1B"	"BMPR2"	"BMS1"	"BMX"	"BNC1"	"BNC2"	"BNIP1"	"BNIP2"	"BNIP3"	"BNIP3L"	"BNIPL"	"BOC"	"BOD1"	"BOD1L1"	"BOD1L2"	"BOK"	"BOLA1"	"BOLA3"	"BOLL"	"BOP1"	"BORA"	"BPGM"	"BPHL"	"BPI"	"BPIFA1"	"BPIFA2"	"BPIFA3"	"BPIFB1"	"BPIFB2"	"BPIFB3"	"BPIFB4"	"BPIFB6"	"BPIFC"	"BPNT1"	"BPTF"	"BPY2"	"BRAF"	"BRAP"	"BRAT1"	"BRCA1"	"BRCA2"	"BRD1"	"BRD2"	"BRD3"	"BRD4"	"BRD7"	"BRD8"	"BRD9"	"BRDT"	"BRF1"	"BRF2"	"BRI3"	"BRI3BP"	"BRICD5"	"BRINP2"	"BRINP3"	"BRIP1"	"BRIX1"	"BRK1"	"BRMS1"	"BRMS1L"	"BROX"	"BRP44"	"BRP44L"	"BRPF1"	"BRPF3"	"BRS3"	"BRSK1"	"BRWD1"	"BRWD3"	"BSCL2"	"BSDC1"	"BSG"	"BSN"	"BSND"	"BSPH1"	"BSPRY"	"BST1"	"BST2"	"BSX"	"BTAF1"	"BTBD1"	"BTBD10"	"BTBD11"	"BTBD16"	"BTBD17"	"BTBD18"	"BTBD19"	"BTBD2"	"BTBD3"	"BTBD7"	"BTBD8"	"BTBD9"	"BTC"	"BTD"	"BTF3"	"BTF3L4"	"BTG1"	"BTG2"	"BTG3"	"BTG4"	"BTK"	"BTLA"	"BTN1A1"	"BTN2A1"	"BTN2A2"	"BTNL3"	"BTNL8"	"BTNL9"	"BTRC"	"BUB1"	"BUB1B"	"BUD13"	"BUD31"	"BVES"	"BYSL"	"BZRAP1"	"BZW1"	"BZW2"	"C-FOS"	"C10H10orf11"	"C10H10ORF32"	"C10orf10"	"C10orf105"	"C10ORF107"	"C10orf113"	"C10ORF116"	"C10ORF118"	"C10orf12"	"C10orf120"	"C10orf126"	"C10orf128"	"C10orf131"	"C10ORF137"	"C10orf2"	"C10orf35"	"C10ORF40"	"C10orf53"	"C10ORF54"	"C10orf55"	"C10orf67"	"C10orf71"	"C10ORF76"	"C10orf82"	"C10ORF88"	"C10orf90"	"C10orf99"	"C11H11orf31"	"C11H11ORF73"	"C11orf1"	"C11orf16"	"C11orf21"	"C11ORF24"	"C11orf30"	"C11orf40"	"C11orf42"	"C11orf44"	"C11orf45"	"C11ORF49"	"C11ORF52"	"C11orf53"	"C11ORF54"	"C11ORF57"	"C11orf63"	"C11orf65"	"C11ORF68"	"C11ORF70"	"C11orf71"	"C11orf74"	"C11orf80"	"C11ORF82"	"C11ORF83"	"C11orf84"	"C11orf85"	"C11orf86"	"C11ORF87"	"C11orf88"	"C11orf94"	"C12H12ORF43"	"C12ORF10"	"C12ORF23"	"C12ORF29"	"C12ORF39"	"C12ORF4"	"C12orf40"	"C12orf42"	"C12ORF44"	"C12ORF45"	"C12ORF49"	"C12ORF5"	"C12orf50"	"C12ORF52"	"C12ORF53"	"C12orf56"	"C12ORF57"	"C12orf60"	"C12ORF65"	"C12ORF66"	"C12orf71"	"C12ORF73"	"C12orf74"	"C12orf75"	"C12orf76"	"C14H14ORF129"	"C14ORF1"	"C14orf105"	"C14orf119"	"C14orf142"	"C14ORF149"	"C14orf159"	"C14ORF166"	"C14ORF169"	"C14orf177"	"C14orf178"	"C14orf180"	"C14orf183"	"C14orf2"	"C14ORF28"	"C14ORF37"	"C14orf39"	"C14ORF79"	"C14ORF80"	"C14orf93"	"C15H15orf23"	"C15H15ORF48"	"C15orf26"	"C15orf27"	"C15ORF39"	"C15orf40"	"C15ORF41"	"C15orf43"	"C15orf52"	"C15orf53"	"C15orf57"	"C15ORF59"	"C15orf61"	"C16H16ORF45"	"C16H16ORF5"	"C16H16orf93"	"C16orf13"	"C16orf46"	"C16orf54"	"C16ORF58"	"C16ORF59"	"C16orf62"	"C16ORF70"	"C16orf71"	"C16orf72"	"C16ORF74"	"C16orf78"	"C16ORF80"	"C16orf86"	"C16ORF87"	"C16orf89"	"C16orf90"	"C16orf91"	"C16orf92"	"C16orf96"	"C17H17orf80"	"C17orf104"	"C17orf105"	"C17orf107"	"C17orf47"	"C17ORF49"	"C17orf50"	"C17ORF51"	"C17orf53"	"C17ORF58"	"C17ORF59"	"C17orf64"	"C17ORF67"	"C17ORF70"	"C17orf74"	"C17orf75"	"C17orf78"	"C17ORF85"	"C17ORF89"	"C17orf96"	"C17orf97"	"C17orf98"	"C17orf99"	"C18ORF21"	"C18ORF25"	"C18ORF32"	"C18orf42"	"C18orf54"	"C18orf63"	"C18orf8"	"C19H19orf59"	"C19H19ORF60"	"C19ORF10"	"C19ORF12"	"C19orf18"	"C19ORF24"	"C19orf25"	"C19orf26"	"C19ORF33"	"C19orf35"	"C19orf38"	"C19orf40"	"C19ORF43"	"C19orf44"	"C19orf45"	"C19orf47"	"C19orf48"	"C19ORF52"	"C19ORF53"	"C19orf54"	"C19orf57"	"C19ORF66"	"C19orf67"	"C19orf68"	"C19ORF70"	"C19orf71"	"C19orf73"	"C19orf80"	"C19orf81"	"C1D"	"C1GALT1"	"C1GALT1C1"	"C1H1ORF123"	"C1H1orf162"	"C1H1ORF174"	"C1H1orf182"	"C1H1ORF21"	"C1H1ORF227"	"C1H1ORF50"	"C1orf100"	"C1orf101"	"C1orf105"	"C1orf106"	"C1ORF109"	"C1orf110"	"C1orf111"	"C1ORF112"	"C1ORF114"	"C1orf115"	"C1orf116"	"C1orf127"	"C1ORF131"	"C1orf137"	"C1orf141"	"C1ORF144"	"C1orf145"	"C1orf146"	"C1orf158"	"C1orf167"	"C1orf168"	"C1orf177"	"C1orf185"	"C1orf186"	"C1orf189"	"C1orf194"	"C1orf195"	"C1orf198"	"C1orf210"	"C1ORF216"	"C1orf226"	"C1orf228"	"C1orf233"	"C1ORF27"	"C1orf35"	"C1orf43"	"C1ORF52"	"C1ORF53"	"C1ORF54"	"C1ORF55"	"C1ORF56"	"C1orf61"	"C1ORF63"	"C1orf64"	"C1orf68"	"C1ORF74"	"C1ORF85"	"C1orf87"	"C1orf94"	"C1orf95"	"C1QA"	"C1QB"	"C1QBP"	"C1QC"	"C1QL1"	"C1QL2"	"C1QL3"	"C1QL4"	"C1QTNF1"	"C1QTNF2"	"C1QTNF4"	"C1QTNF6"	"C1QTNF7"	"C1QTNF8"	"C1QTNF9"	"C1QTNF9B"	"C1R"	"C1RL"	"C1S"	"C2"	"C20H20orf144"	"C20orf141"	"C20orf173"	"C20orf194"	"C20orf195"	"C20orf196"	"C20orf202"	"C20orf27"	"C20orf85"	"C20ORF96"	"C21ORF108"	"C21orf140"	"C21orf2"	"C21orf58"	"C21ORF59"	"C21orf62"	"C21ORF91"	"C22H22ORF29"	"C22orf15"	"C22orf23"	"C22orf31"	"C22orf39"	"C22orf42"	"C2CD2"	"C2CD2L"	"C2CD3"	"C2CD4A"	"C2CD4B"	"C2CD4D"	"C2CD5"	"C2orf16"	"C2ORF40"	"C2ORF42"	"C2ORF43"	"C2ORF44"	"C2orf47"	"C2orf49"	"C2orf50"	"C2orf54"	"C2orf57"	"C2orf61"	"C2orf66"	"C2ORF68"	"C2ORF69"	"C2orf70"	"C2orf71"	"C2orf72"	"C2orf73"	"C2orf74"	"C2ORF76"	"C2orf78"	"C2orf80"	"C2orf82"	"C2orf83"	"C2ORF88"	"C2orf91"	"C3"	"C3AR1"	"C3H3ORF17"	"C3H3ORF18"	"C3H3ORF62"	"C3ORF14"	"C3orf20"	"C3orf22"	"C3ORF33"	"C3ORF38"	"C3orf49"	"C3orf52"	"C3orf56"	"C3ORF58"	"C3orf67"	"C3ORF70"	"C3orf80"	"C4A"	"C4B"	"C4BPA"	"C4BPB"	"C4H4ORF32"	"C4orf17"	"C4orf19"	"C4orf22"	"C4orf26"	"C4ORF27"	"C4orf29"	"C4orf3"	"C4ORF33"	"C4orf36"	"C4orf45"	"C4ORF46"	"C4orf47"	"C4orf48"	"C4orf50"	"C4orf51"	"C4ORF52"	"C5"	"C5AR1"	"C5AR2"	"C5ORF15"	"C5ORF22"	"C5ORF24"	"C5ORF28"	"C5ORF30"	"C5orf34"	"C5orf38"	"C5ORF42"	"C5ORF44"	"C5orf45"	"C5orf46"	"C5orf47"	"C5orf49"	"C5ORF51"	"C5orf52"	"C5ORF55"	"C5orf56"	"C5orf58"	"C5orf60"	"C6"	"C6H6orf15"	"C6H6ORF48"	"C6H6ORF70"	"C6orf1"	"C6orf10"	"C6ORF106"	"C6ORF108"	"C6orf118"	"C6orf120"	"C6orf132"	"C6orf136"	"C6ORF141"	"C6orf163"	"C6orf195"	"C6orf201"	"C6orf203"	"C6ORF211"	"C6orf222"	"C6orf223"	"C6ORF226"	"C6orf25"	"C6orf52"	"C6ORF57"	"C6orf58"	"C6ORF62"	"C6ORF89"	"C7"	"C7ORF10"	"C7orf25"	"C7ORF26"	"C7ORF31"	"C7orf33"	"C7orf34"	"C7ORF41"	"C7ORF43"	"C7ORF44"	"C7orf49"	"C7orf50"	"C7orf57"	"C7orf60"	"C7orf61"	"C7orf62"	"C7orf72"	"C7orf73"	"C8A"	"C8B"	"C8G"	"C8H8orf34"	"C8H8orf46"	"C8orf22"	"C8ORF33"	"C8ORF37"	"C8ORF4"	"C8orf44"	"C8ORF48"	"C8orf59"	"C8orf74"	"C8ORF76"	"C8ORF82"	"C8orf86"	"C9"	"C9H9ORF80"	"C9ORF114"	"C9ORF116"	"C9orf117"	"C9orf129"	"C9orf131"	"C9orf135"	"C9ORF142"	"C9orf152"	"C9orf153"	"C9ORF156"	"C9ORF16"	"C9orf171"	"C9orf173"	"C9orf24"	"C9orf3"	"C9ORF37"	"C9ORF40"	"C9ORF41"	"C9orf43"	"C9orf47"	"C9orf50"	"C9orf57"	"C9orf64"	"C9ORF72"	"C9ORF78"	"C9orf84"	"C9ORF85"	"C9orf89"	"C9orf9"	"C9ORF91"	"C9orf92"	"CA1"	"CA10"	"CA11"	"CA12"	"CA13"	"CA14"	"CA2"	"CA3"	"CA4"	"CA5A"	"CA5B"	"CA6"	"CA7"	"CA8"	"CA9"	"CAAP1"	"CAB39"	"CAB39L"	"CABIN1"	"CABLES1"	"CABLES2"	"CABP1"	"CABP2"	"CABP4"	"CABP5"	"CABP7"	"CABS1"	"CABYR"	"CACFD1"	"CACHD1"	"CACNA1A"	"CACNA1C"	"CACNA1D"	"CACNA1E"	"CACNA1G"	"CACNA1I"	"CACNA1S"	"CACNA2D1"	"CACNA2D2"	"CACNA2D3"	"CACNA2D4"	"CACNB1"	"CACNB2"	"CACNB3"	"CACNB4"	"CACNG1"	"CACNG2"	"CACNG3"	"CACNG4"	"CACNG5"	"CACNG6"	"CACNG7"	"CACNG8"	"CACTIN"	"CACUL1"	"CACYBP"	"CAD"	"CADM1"	"CADM2"	"CADM3"	"CADM4"	"CADPS"	"CADPS2"	"CAGE1"	"CALB1"	"CALB2"	"CALCA"	"CALCB"	"CALCOCO1"	"CALCOCO2"	"CALCR"	"CALCRL"	"CALD1"	"CALHM1"	"CALHM2"	"CALHM3"	"CALM1"	"CALML3"	"CALML4"	"CALML5"	"CALML6"	"CALN1"	"CALR"	"CALR3"	"CALU"	"CALY"	"CAMK1"	"CAMK1D"	"CAMK1G"	"CAMK2A"	"CAMK2D"	"CAMK2G"	"CAMK2N1"	"CAMK2N2"	"CAMK4"	"CAMKK1"	"CAMKK2"	"CAMKMT"	"CAMKV"	"CAMLG"	"CAMP"	"CAMSAP1"	"CAMSAP1L1"	"CAMSAP3"	"CAMTA1"	"CAMTA2"	"CAND1"	"CAND2"	"CANT1"	"CANX"	"CAP1"	"CAP2"	"CAPG"	"CAPN1"	"CAPN10"	"CAPN11"	"CAPN12"	"CAPN13"	"CAPN14"	"CAPN2"	"CAPN3"	"CAPN6"	"CAPN7"	"CAPN9"	"CAPNS1"	"CAPRIN1"	"CAPRIN2"	"CAPS"	"CAPS2"	"CAPSL"	"CAPZA1"	"CAPZA2"	"CAPZA3"	"CAPZB"	"CARD10"	"CARD11"	"CARD14"	"CARD16"	"CARD17"	"CARD6"	"CARD8"	"CARD9"	"CARHSP1"	"CARKD"	"CARM1"	"CARNS1"	"CARS"	"CARTPT"	"CASC1"	"CASC10"	"CASC3"	"CASC4"	"CASC5"	"CASD1"	"CASK"	"CASKIN1"	"CASKIN2"	"CASP1"	"CASP10"	"CASP12"	"CASP14"	"CASP16"	"CASP2"	"CASP3"	"CASP4"	"CASP5"	"CASP7"	"CASP8"	"CASP9"	"CASQ1"	"CASQ2"	"CASR"	"CASS4"	"CAST"	"CASZ1"	"CAT"	"CATIP"	"CATSPER"	"CATSPER2"	"CATSPER3"	"CATSPER4"	"CATSPERB"	"CATSPERG"	"CAV1"	"CAV2"	"CAV3"	"CBFA2T2"	"CBFA2T3"	"CBFB"	"CBL"	"CBLB"	"CBLC"	"CBLL1"	"CBLN1"	"CBLN2"	"CBLN3"	"CBLN4"	"CBR1"	"CBR3"	"CBR4"	"CBS"	"CBWD2"	"CBX1"	"CBX2"	"CBX3"	"CBX4"	"CBX5"	"CBX6"	"CBX7"	"CBX8"	"CBY1"	"CC2D1A"	"CC2D1B"	"CC2D2A"	"CCAR1"	"CCAR2"	"CCBE1"	"CCBL1"	"CCBL2"	"CCDC101"	"CCDC102A"	"CCDC102B"	"CCDC103"	"CCDC104"	"CCDC105"	"CCDC106"	"CCDC107"	"CCDC108"	"CCDC109B"	"CCDC110"	"CCDC111"	"CCDC112"	"CCDC113"	"CCDC114"	"CCDC115"	"CCDC116"	"CCDC117"	"CCDC12"	"CCDC120"	"CCDC121"	"CCDC122"	"CCDC124"	"CCDC125"	"CCDC126"	"CCDC127"	"CCDC129"	"CCDC13"	"CCDC130"	"CCDC132"	"CCDC134"	"CCDC136"	"CCDC137"	"CCDC138"	"CCDC14"	"CCDC140"	"CCDC141"	"CCDC142"	"CCDC144NL"	"CCDC146"	"CCDC148"	"CCDC149"	"CCDC15"	"CCDC150"	"CCDC151"	"CCDC152"	"CCDC153"	"CCDC154"	"CCDC155"	"CCDC157"	"CCDC158"	"CCDC159"	"CCDC160"	"CCDC163P"	"CCDC164"	"CCDC167"	"CCDC168"	"CCDC17"	"CCDC170"	"CCDC171"	"CCDC172"	"CCDC173"	"CCDC174"	"CCDC175"	"CCDC176"	"CCDC178"	"CCDC18"	"CCDC180"	"CCDC182"	"CCDC183"	"CCDC184"	"CCDC185"	"CCDC22"	"CCDC23"	"CCDC24"	"CCDC25"	"CCDC27"	"CCDC28A"	"CCDC28B"	"CCDC3"	"CCDC30"	"CCDC33"	"CCDC34"	"CCDC36"	"CCDC37"	"CCDC38"	"CCDC39"	"CCDC40"	"CCDC41"	"CCDC42"	"CCDC42B"	"CCDC43"	"CCDC47"	"CCDC50"	"CCDC51"	"CCDC53"	"CCDC54"	"CCDC56"	"CCDC57"	"CCDC59"	"CCDC6"	"CCDC60"	"CCDC61"	"CCDC62"	"CCDC63"	"CCDC64"	"CCDC64B"	"CCDC65"	"CCDC66"	"CCDC67"	"CCDC68"	"CCDC69"	"CCDC7"	"CCDC70"	"CCDC71"	"CCDC71L"	"CCDC73"	"CCDC75"	"CCDC77"	"CCDC79"	"CCDC8"	"CCDC80"	"CCDC81"	"CCDC82"	"CCDC83"	"CCDC84"	"CCDC85A"	"CCDC85B"	"CCDC85C"	"CCDC86"	"CCDC87"	"CCDC88A"	"CCDC88B"	"CCDC88C"	"CCDC9"	"CCDC90B"	"CCDC91"	"CCDC92"	"CCDC93"	"CCDC94"	"CCDC96"	"CCDC97"	"CCDC98"	"CCER1"	"CCHCR1"	"CCIN"	"CCK"	"CCKAR"	"CCKBR"	"CCL1"	"CCL11"	"CCL13"	"CCL14"	"CCL16"	"CCL17"	"CCL18"	"CCL19"	"CCL2"	"CCL20"	"CCL21"	"CCL22"	"CCL23"	"CCL24"	"CCL25"	"CCL26"	"CCL27"	"CCL28"	"CCL3"	"CCL3L3"	"CCL5"	"CCL7"	"CCL8"	"CCM2"	"CCM2L"	"CCNA1"	"CCNA2"	"CCNB1"	"CCNB1IP1"	"CCNB2"	"CCNC"	"CCND1"	"CCND2"	"CCND3"	"CCNDBP1"	"CCNE1"	"CCNE2"	"CCNF"	"CCNG1"	"CCNG2"	"CCNH"	"CCNI"	"CCNI2"	"CCNJ"	"CCNJL"	"CCNK"	"CCNL1"	"CCNL2"	"CCNO"	"CCNT1"	"CCNT2"	"CCNY"	"CCNYL1"	"CCP110"	"CCPG1"	"CCR1"	"CCR10"	"CCR2"	"CCR3"	"CCR4"	"CCR5"	"CCR6"	"CCR7"	"CCR8"	"CCR9"	"CCRL1"	"CCRL2"	"CCRN4L"	"CCS"	"CCSAP"	"CCSER1"	"CCSER2"	"CCT2"	"CCT3"	"CCT4"	"CCT5"	"CCT6A"	"CCT6B"	"CCT7"	"CCT8L2"	"CD101"	"CD109"	"CD14"	"CD151"	"CD160"	"CD163"	"CD163L1"	"CD164"	"CD164L2"	"CD177"	"CD180"	"CD19"	"CD1A"	"CD1B"	"CD1C"	"CD1D"	"CD1E"	"CD2"	"CD200"	"CD200R1"	"CD200R1L"	"CD207"	"CD209"	"CD209L2"	"CD22"	"CD226"	"CD244"	"CD247"	"CD248"	"CD27"	"CD274"	"CD276"	"CD28"	"CD2AP"	"CD2BP2"	"CD300A"	"CD300C"	"CD300E"	"CD300LB"	"CD300LD"	"CD300LF"	"CD300LG"	"CD320"	"CD33"	"CD34"	"CD36"	"CD37"	"CD38"	"CD3D"	"CD3E"	"CD3EAP"	"CD3G"	"CD4"	"CD40LG"	"CD44"	"CD46"	"CD47"	"CD48"	"CD5"	"CD52"	"CD53"	"CD55"	"CD58"	"CD59"	"CD5L"	"CD6"	"CD63"	"CD68"	"CD69"	"CD7"	"CD70"	"CD72"	"CD74"	"CD79A"	"CD79B"	"CD80"	"CD81"	"CD82"	"CD83"	"CD84"	"CD86"	"CD8A"	"CD8B"	"CD9"	"CD93"	"CD96"	"CD99"	"CD99L2"	"CDA"	"CDADC1"	"CDAN1"	"CDC123"	"CDC14A"	"CDC14B"	"CDC16"	"CDC20"	"CDC20B"	"CDC23"	"CDC25A"	"CDC25B"	"CDC25C"	"CDC26"	"CDC27"	"CDC34"	"CDC37"	"CDC37L1"	"CDC40"	"CDC42"	"CDC42BPB"	"CDC42BPG"	"CDC42EP1"	"CDC42EP2"	"CDC42EP3"	"CDC42EP4"	"CDC42EP5"	"CDC42SE1"	"CDC42SE2"	"CDC45"	"CDC5L"	"CDC6"	"CDC73"	"CDCA2"	"CDCA3"	"CDCA4"	"CDCA5"	"CDCA7"	"CDCA7L"	"CDCA8"	"CDCP1"	"CDCP2"	"CDH1"	"CDH10"	"CDH11"	"CDH12"	"CDH13"	"CDH15"	"CDH16"	"CDH17"	"CDH18"	"CDH19"	"CDH2"	"CDH20"	"CDH22"	"CDH24"	"CDH26"	"CDH3"	"CDH4"	"CDH5"	"CDH6"	"CDH7"	"CDH8"	"CDH9"	"CDHR1"	"CDHR2"	"CDHR3"	"CDHR4"	"CDIPT"	"CDK1"	"CDK10"	"CDK12"	"CDK13"	"CDK14"	"CDK15"	"CDK16"	"CDK17"	"CDK19"	"CDK2"	"CDK20"	"CDK2AP1"	"CDK2AP2"	"CDK3"	"CDK4"	"CDK5"	"CDK5R1"	"CDK5R2"	"CDK5RAP1"	"CDK5RAP2"	"CDK5RAP3"	"CDK6"	"CDK7"	"CDK8"	"CDK9"	"CDKAL1"	"CDKL1"	"CDKL2"	"CDKL3"	"CDKL4"	"CDKL5"	"CDKN1A"	"CDKN1B"	"CDKN2A"	"CDKN2AIP"	"CDKN2AIPNL"	"CDKN2B"	"CDKN2C"	"CDKN2D"	"CDKN3"	"CDNF"	"CDO1"	"CDON"	"CDPF1"	"CDR2"	"CDR2L"	"CDRT15"	"CDRT4"	"CDS1"	"CDS2"	"CDSN"	"CDT1"	"CDV3"	"CDX1"	"CDX2"	"CDX4"	"CDY1"	"CDYL"	"CDYL2"	"CEACAM1"	"CEACAM16"	"CEACAM18"	"CEACAM19"	"CEACAM3"	"CEACAM4"	"CEACAM6"	"CEACAM7"	"CEACAM8"	"CEBPA"	"CEBPB"	"CEBPD"	"CEBPE"	"CEBPG"	"CEBPZ"	"CEBPZOS"	"CECR1"	"CECR2"	"CECR5"	"CECR6"	"CEL"	"CELA1"	"CELA2A"	"CELA3A"	"CELF2"	"CELF3"	"CELF4"	"CELF5"	"CELSR1"	"CELSR2"	"CELSR3"	"CEMIP"	"CEMP1"	"CEND1"	"CENPA"	"CENPB"	"CENPC1"	"CENPE"	"CENPF"	"CENPH"	"CENPI"	"CENPJ"	"CENPK"	"CENPL"	"CENPM"	"CENPN"	"CENPO"	"CENPP"	"CENPQ"	"CENPT"	"CENPV"	"CENPW"	"CEP104"	"CEP110"	"CEP112"	"CEP120"	"CEP126"	"CEP128"	"CEP131"	"CEP135"	"CEP152"	"CEP162"	"CEP164"	"CEP170"	"CEP170B"	"CEP19"	"CEP192"	"CEP250"	"CEP290"	"CEP295NL"	"CEP350"	"CEP44"	"CEP55"	"CEP57"	"CEP57L1"	"CEP63"	"CEP68"	"CEP70"	"CEP72"	"CEP76"	"CEP78"	"CEP85"	"CEP85L"	"CEP89"	"CEP95"	"CEP97"	"CEPT1"	"CER1"	"CERCAM"	"CERK"	"CERKL"	"CERS3"	"CERS4"	"CERS5"	"CERS6"	"CES1"	"CES2"	"CES3"	"CES4A"	"CES5A"	"CETN1"	"CETN2"	"CETN3"	"CETP"	"CFAP126"	"CFAP221"	"CFAP43"	"CFAP44"	"CFAP45"	"CFAP47"	"CFAP52"	"CFAP53"	"CFAP54"	"CFAP57"	"CFAP58"	"CFAP61"	"CFAP69"	"CFAP70"	"CFAP99"	"CFB"	"CFD"	"CFDP1"	"CFH"	"CFHR1"	"CFHR4"	"CFHR5"	"CFI"	"CFL1"	"CFL2"	"CFLAR"	"CFP"	"CFTR"	"CGA"	"CGB"	"CGB1"	"CGB2"	"CGGBP1"	"CGN"	"CGNL1"	"CGREF1"	"CGRRF1"	"CH25H"	"CHAC1"	"CHAC2"	"CHAD"	"CHADL"	"CHAF1A"	"CHAF1B"	"CHAT"	"CHCHD1"	"CHCHD2"	"CHCHD3"	"CHCHD4"	"CHCHD5"	"CHCHD6"	"CHCHD7"	"CHD1"	"CHD1L"	"CHD2"	"CHD3"	"CHD4"	"CHD5"	"CHD6"	"CHD7"	"CHD8"	"CHD9"	"CHDH"	"CHEK1"	"CHEK2"	"CHERP"	"CHFR"	"CHGA"	"CHGB"	"CHI3L1"	"CHI3L2"	"CHIC1"	"CHIC2"	"CHID1"	"CHIT1"	"CHKA"	"CHKB"	"CHL1"	"CHM"	"CHMP1A"	"CHMP2A"	"CHMP2B"	"CHMP4B"	"CHMP4C"	"CHMP5"	"CHMP6"	"CHMP7"	"CHN1"	"CHN2"	"CHODL"	"CHORDC1"	"CHP1"	"CHP2"	"CHPF"	"CHPF2"	"CHPT1"	"CHRAC1"	"CHRD"	"CHRDL1"	"CHRDL2"	"CHRFAM7A"	"CHRM1"	"CHRM2"	"CHRM3"	"CHRM4"	"CHRM5"	"CHRNA1"	"CHRNA10"	"CHRNA2"	"CHRNA3"	"CHRNA4"	"CHRNA5"	"CHRNA6"	"CHRNA9"	"CHRNB1"	"CHRNB2"	"CHRNB3"	"CHRNB4"	"CHRND"	"CHRNE"	"CHRNG"	"CHST1"	"CHST10"	"CHST11"	"CHST12"	"CHST13"	"CHST14"	"CHST15"	"CHST3"	"CHST4"	"CHST5"	"CHST6"	"CHST8"	"CHST9"	"CHSY1"	"CHSY3"	"CHTF8"	"CHTOP"	"CHUK"	"CHURC1"	"CIAO1"	"CIAPIN1"	"CIART"	"CIB1"	"CIB2"	"CIB3"	"CIB4"	"CIC"	"CIDEB"	"CIDEC"	"CIITA"	"CILP"	"CILP2"	"CINP"	"CIR1"	"CIRBP"	"CIRH1A"	"CISD1"	"CISD2"	"CISD3"	"CISH"	"CIT"	"CITED1"	"CITED2"	"CITED4"	"CKAP2"	"CKAP2L"	"CKAP4"	"CKAP5"	"CKB"	"CKLF"	"CKM"	"CKMT2"	"CKS1B"	"CKS2"	"CLASP1"	"CLASP2"	"CLASRP"	"CLCA1"	"CLCA2"	"CLCA4"	"CLCC1"	"CLCN1"	"CLCN2"	"CLCN3"	"CLCN4"	"CLCN5"	"CLCN6"	"CLCN7"	"CLCNKA"	"CLCNKB"	"CLDN1"	"CLDN10"	"CLDN11"	"CLDN12"	"CLDN14"	"CLDN15"	"CLDN16"	"CLDN17"	"CLDN18"	"CLDN19"	"CLDN20"	"CLDN22"	"CLDN23"	"CLDN24"	"CLDN25"	"CLDN3"	"CLDN4"	"CLDN5"	"CLDN6"	"CLDN7"	"CLDN8"	"CLDN9"	"CLDND1"	"CLDND2"	"CLEC10A"	"CLEC11A"	"CLEC12A"	"CLEC12B"	"CLEC14A"	"CLEC16A"	"CLEC17A"	"CLEC1A"	"CLEC1B"	"CLEC2A"	"CLEC2B"	"CLEC2D"	"CLEC2L"	"CLEC3A"	"CLEC3B"	"CLEC4A"	"CLEC4C"	"CLEC4D"	"CLEC4E"	"CLEC4F"	"CLEC4G"	"CLEC4M"	"CLEC5A"	"CLEC6A"	"CLEC7A"	"CLEC9A"	"CLECL1"	"CLHC1"	"CLIC1"	"CLIC2"	"CLIC3"	"CLIC4"	"CLIC5"	"CLIC6"	"CLIP1"	"CLIP2"	"CLIP3"	"CLIP4"	"CLK1"	"CLK2"	"CLK3"	"CLK4"	"CLLU1OS"	"CLMN"	"CLMP"	"CLN5"	"CLN6"	"CLN8"	"CLNK"	"CLNS1A"	"CLOCK"	"CLPB"	"CLPP"	"CLPS"	"CLPSL1"	"CLPSL2"	"CLPTM1"	"CLPTM1L"	"CLPX"	"CLRN1"	"CLRN2"	"CLRN3"	"CLSPN"	"CLSTN1"	"CLSTN2"	"CLSTN3"	"CLTA"	"CLTC"	"CLTCL1"	"CLU"	"CLUAP1"	"CLUH"	"CLUL1"	"CLVS1"	"CLVS2"	"CLYBL"	"CMA1"	"CMAH"	"CMAS"	"CMBL"	"CMC1"	"CMC2"	"CMC4"	"CMIP"	"CMPK1"	"CMPK2"	"CMSS1"	"CMTM1"	"CMTM2"	"CMTM3"	"CMTM4"	"CMTM5"	"CMTM6"	"CMTM7"	"CMTM8"	"CMYA5"	"CNBD1"	"CNBD2"	"CNBP"	"CNDP1"	"CNDP2"	"CNEP1R1"	"CNFN"	"CNGA1"	"CNGA2"	"CNGA3"	"CNGA4"	"CNGB1"	"CNGB3"	"CNIH"	"CNIH2"	"CNIH3"	"CNIH4"	"CNKSR2"	"CNKSR3"	"CNN1"	"CNN3"	"CNNM1"	"CNNM2"	"CNNM3"	"CNNM4"	"CNO"	"CNOT1"	"CNOT10"	"CNOT11"	"CNOT2"	"CNOT3"	"CNOT4"	"CNOT6"	"CNOT6L"	"CNOT7"	"CNOT8"	"CNP"	"CNPPD1"	"CNPY1"	"CNPY3"	"CNPY4"	"CNR1"	"CNR2"	"CNRIP1"	"CNST"	"CNTD1"	"CNTD2"	"CNTF"	"CNTFR"	"CNTLN"	"CNTN1"	"CNTN2"	"CNTN3"	"CNTN4"	"CNTN5"	"CNTN6"	"CNTNAP1"	"CNTNAP3"	"CNTNAP3B"	"CNTNAP4"	"CNTNAP5"	"CNTROB"	"COA4"	"COA5"	"COA6"	"COASY"	"COBL"	"COBLL1"	"COCH"	"COG1"	"COG2"	"COG3"	"COG4"	"COG5"	"COG6"	"COG7"	"COIL"	"COL10A1"	"COL11A1"	"COL11A2"	"COL12A1"	"COL13A1"	"COL14A1"	"COL15A1"	"COL16A1"	"COL17A1"	"COL18A1"	"COL19A1"	"COL1A1"	"COL1A2"	"COL20A1"	"COL21A1"	"COL22A1"	"COL23A1"	"COL25A1"	"COL27A1"	"COL28A1"	"COL2A1"	"COL3A1"	"COL4A1"	"COL4A2"	"COL4A3"	"COL4A3BP"	"COL4A4"	"COL4A5"	"COL4A6"	"COL5A2"	"COL5A3"	"COL6A1"	"COL6A2"	"COL6A3"	"COL6A5"	"COL6A6"	"COL7A1"	"COL8A1"	"COL8A2"	"COL9A1"	"COL9A3"	"COLCA2"	"COLEC10"	"COLEC11"	"COLEC12"	"COLGALT1"	"COLQ"	"COMMD1"	"COMMD10"	"COMMD2"	"COMMD3"	"COMMD4"	"COMMD5"	"COMMD6"	"COMMD7"	"COMMD8"	"COMMD9"	"COMP"	"COMT"	"COMTD1"	"COPA"	"COPB1"	"COPB2"	"COPE"	"COPG1"	"COPG2"	"COPRS"	"COPS2"	"COPS3"	"COPS4"	"COPS5"	"COPS6"	"COPS7A"	"COPS7B"	"COPZ1"	"COPZ2"	"COQ10A"	"COQ10B"	"COQ2"	"COQ3"	"COQ4"	"COQ5"	"COQ6"	"COQ7"	"COQ9"	"CORIN"	"CORO1A"	"CORO1B"	"CORO1C"	"CORO2A"	"CORO2B"	"CORO6"	"CORT"	"CoTC_ribozyme"	"COTL1"	"COX10"	"COX11"	"COX14"	"COX15"	"COX16"	"COX17"	"COX18"	"COX19"	"COX20"	"COX4I1"	"COX4I2"	"COX4NB"	"COX5A"	"COX5B"	"COX6A2"	"COX6B1"	"COX6B2"	"COX6C"	"COX7A1"	"COX7A2"	"COX7A2L"	"COX7B"	"COX7B2"	"COX7C"	"COX8A"	"COX8C"	"CP"	"CPA1"	"CPA2"	"CPA3"	"CPA4"	"CPA5"	"CPA6"	"CPB1"	"CPB2"	"CPD"	"CPE"	"CPEB1"	"CPEB2"	"CPEB3"	"CPEB3_ribozyme"	"CPEB4"	"CPED1"	"CPLX2"	"CPLX3"	"CPLX4"	"CPM"	"CPN2"	"CPNE1"	"CPNE2"	"CPNE3"	"CPNE4"	"CPNE5"	"CPNE6"	"CPNE8"	"CPNE9"	"CPO"	"CPOX"	"CPPED1"	"CPQ"	"CPS1"	"CPSF2"	"CPSF3"	"CPSF4"	"CPSF4L"	"CPSF6"	"CPSF7"	"CPT1A"	"CPT1B"	"CPT1C"	"CPT2"	"CPVL"	"CPXCR1"	"CPXM1"	"CPXM2"	"CPZ"	"CR1"	"CR1L"	"CR2"	"CRABP1"	"CRABP2"	"CRACR2A"	"CRACR2B"	"CRADD"	"CRAMP1L"	"CRAT"	"CRB1"	"CRB2"	"CRB3"	"CRBN"	"CRCP"	"CREB1"	"CREB3"	"CREB3L1"	"CREB3L2"	"CREB3L3"	"CREB3L4"	"CREB5"	"CREBBP"	"CREBL2"	"CREBRF"	"CREBZF"	"CREG1"	"CREG2"	"CRELD1"	"CRELD2"	"CREM"	"CRH"	"CRHBP"	"CRHR1"	"CRHR2"	"CRIM1"	"CRIP3"	"CRIPAK"	"CRIPT"	"CRISP1"	"CRISP2"	"CRISP3"	"CRISPLD1"	"CRISPLD2"	"CRK"	"CRKL"	"CRLF1"	"CRLF3"	"CRLS1"	"CRMP1"	"CRNKL1"	"CRNN"	"CROCC"	"CROT"	"CRP"	"CRTAC1"	"CRTAM"	"CRTAP"	"CRTC1"	"CRTC2"	"CRTC3"	"CRY1"	"CRY2"	"CRYAB"	"CRYBA1"	"CRYBA2"	"CRYBA4"	"CRYBB1"	"CRYBB2"	"CRYBB3"	"CRYBG3"	"CRYGA"	"CRYGB"	"CRYGC"	"CRYGD"	"CRYGN"	"CRYGS"	"CRYL1"	"CRYM"	"CRYZ"	"CRYZL1"	"CS"	"CSAD"	"CSAG1"	"CSDC2"	"CSDE1"	"CSE1L"	"CSF1"	"CSF1R"	"CSF2"	"CSF2RA"	"CSF2RB"	"CSF3"	"CSF3R"	"CSGALNACT1"	"CSGALNACT2"	"CSK"	"CSMD2"	"CSMD3"	"CSN1S1"	"CSN2"	"CSN3"	"CSNK1A1"	"CSNK1A1L"	"CSNK1D"	"CSNK1E"	"CSNK1G1"	"CSNK1G2"	"CSNK1G3"	"CSNK2A2"	"CSNK2A3"	"CSNK2B"	"CSPG4"	"CSPG5"	"CSPP1"	"CSRNP1"	"CSRNP2"	"CSRNP3"	"CSRP1"	"CSRP2"	"CSRP2BP"	"CSRP3"	"CST1"	"CST11"	"CST2"	"CST4"	"CST6"	"CST7"	"CST8"	"CST9"	"CST9L"	"CSTA"	"CSTB"	"CSTF1"	"CSTF2"	"CSTF2T"	"CSTF3"	"CSTL1"	"CT47B1"	"CT55"	"CT62"	"CT83"	"CTBP1"	"CTBP2"	"CTBS"	"CTC1"	"CTCF"	"CTCFL"	"CTDNEP1"	"CTDP1"	"CTDSP1"	"CTDSP2"	"CTDSPL"	"CTDSPL2"	"CTF1"	"CTF2"	"CTGF"	"CTH"	"CTHRC1"	"CTIF"	"CTLA4"	"CTNNA1"	"CTNNA3"	"CTNNAL1"	"CTNNB1"	"CTNNBIP1"	"CTNNBL1"	"CTNND1"	"CTNND2"	"CTNS"	"CTPS1"	"CTPS2"	"CTR9"	"CTRB1"	"CTRB2"	"CTRC"	"CTRL"	"CTSB"	"CTSC"	"CTSE"	"CTSF"	"CTSG"	"CTSH"	"CTSK"	"CTSL1"	"CTSO"	"CTSS"	"CTSV"	"CTSW"	"CTSZ"	"CTTNBP2"	"CTTNBP2NL"	"CTU1"	"CTU2"	"CTXN1"	"CTXN2"	"CTXN3"	"CUBN"	"CUEDC1"	"CUEDC2"	"CUL1"	"CUL2"	"CUL3"	"CUL4A"	"CUL4B"	"CUL5"	"CUL7"	"CUL9"	"CUTA"	"CUTC"	"CUX1"	"CUX2"	"CUZD1"	"CWC22"	"CWC25"	"CWC27"	"CWF19L1"	"CWF19L2"	"CWH43"	"CX36"	"CX3CL1"	"CX3CR1"	"CXADR"	"CXCL1"	"CXCL10"	"CXCL11"	"CXCL12"	"CXCL13"	"CXCL14"	"CXCL16"	"CXCL17"	"CXCL2"	"CXCL3"	"CXCL5"	"CXCL6"	"CXCL9"	"CXCR1"	"CXCR2"	"CXCR3"	"CXCR4"	"CXCR5"	"CXCR6"	"CXCR7"	"CXHXORF40A"	"CXorf21"	"CXORF23"	"CXORF26"	"CXorf36"	"CXorf38"	"CXorf57"	"CXorf65"	"CXorf66"	"CXorf67"	"CXXC1"	"CXXC4"	"CXXC5"	"CYB561"	"CYB561A3"	"CYB561D1"	"CYB561D2"	"CYB5A"	"CYB5B"	"CYB5D1"	"CYB5R1"	"CYB5R2"	"CYB5R3"	"CYB5R4"	"CYB5RL"	"CYBA"	"CYBB"	"CYBRD1"	"CYC1"	"CYCS"	"CYFIP1"	"CYFIP2"	"CYGB"	"CYHR1"	"CYLC1"	"CYLC2"	"CYLD"	"CYP11B1"	"CYP11B2"	"CYP17A1"	"CYP19A1"	"CYP1A1"	"CYP1A2"	"CYP1B1"	"CYP20A1"	"CYP21A2"	"CYP24A1"	"CYP26A1"	"CYP26B1"	"CYP26C1"	"CYP27A1"	"CYP27B1"	"CYP27C1"	"CYP2A13"	"CYP2A7"	"CYP2B6"	"CYP2C19"	"CYP2C8"	"CYP2C9"	"CYP2D6"	"CYP2E1"	"CYP2J2"	"CYP2R1"	"CYP2S1"	"CYP2U1"	"CYP2W1"	"CYP39A1"	"CYP3A4"	"CYP3A43"	"CYP3A5"	"CYP3A67"	"CYP46A1"	"CYP4A11"	"CYP4A22"	"CYP4B1"	"CYP4F11"	"CYP4F12"	"CYP4F2"	"CYP4F22"	"CYP4F3"	"CYP4F8"	"CYP4V2"	"CYP4X1"	"CYP4Z1"	"CYP51A1"	"CYP7A1"	"CYP7B1"	"CYP8B1"	"CYR61"	"CYS1"	"CYSLTR1"	"CYSRT1"	"CYSTM1"	"CYTH1"	"CYTH3"	"CYTH4"	"CYTIP"	"CYTL1"	"CYYR1"	"D2HGDH"	"DAAM1"	"DAAM2"	"DAB1"	"DAB2"	"DAB2IP"	"DACH1"	"DACH2"	"DACT1"	"DACT2"	"DACT3"	"DAD1"	"DAG1"	"DAGLA"	"DAK"	"DAND5"	"DAO"	"DAOA"	"DAP3"	"DAPK1"	"DAPK2"	"DAPK3"	"DAPL1"	"DAPP1"	"DARS"	"DARS2"	"DAXX"	"DAZ"	"DAZAP1"	"DAZAP2"	"DAZL1"	"DBC1"	"DBF4"	"DBF4B"	"DBH"	"DBI"	"DBN1"	"DBNDD1"	"DBNDD2"	"DBNL"	"DBP"	"DBR1"	"DBT"	"DBX1"	"DBX2"	"DCAF10"	"DCAF11"	"DCAF12"	"DCAF12L1"	"DCAF12L2"	"DCAF13"	"DCAF15"	"DCAF16"	"DCAF17"	"DCAF4"	"DCAF4L1"	"DCAF5"	"DCAF6"	"DCAF7"	"DCAF8"	"DCAF8L1"	"DCAF8L2"	"DCAKD"	"DCBLD1"	"DCBLD2"	"DCC"	"DCD"	"DCDC1"	"DCDC2"	"DCDC2B"	"DCDC2C"	"DCHS1"	"DCHS2"	"DCK"	"DCLK1"	"DCLK2"	"DCLK3"	"DCLRE1A"	"DCLRE1B"	"DCLRE1C"	"DCN"	"DCP1B"	"DCP2"	"DCPS"	"DCST1"	"DCST2"	"DCSTAMP"	"DCT"	"DCTD"	"DCTN1"	"DCTN2"	"DCTN3"	"DCTN4"	"DCTN5"	"DCTN6"	"DCTPP1"	"DCUN1D1"	"DCUN1D2"	"DCUN1D3"	"DCUN1D4"	"DCUN1D5"	"DCX"	"DCXR"	"DDA1"	"DDAH1"	"DDAH2"	"DDB1"	"DDB2"	"DDC"	"DDHD1"	"DDHD2"	"DDI2"	"DDIT3"	"DDIT4"	"DDIT4L"	"DDN"	"DDO"	"DDOST"	"DDR1"	"DDR2"	"DDRGK1"	"DDT"	"DDX1"	"DDX10"	"DDX11"	"DDX17"	"DDX18"	"DDX19A"	"DDX19B"	"DDX20"	"DDX21"	"DDX23"	"DDX24"	"DDX25"	"DDX26B"	"DDX27"	"DDX28"	"DDX31"	"DDX39A"	"DDX39B"	"DDX3Y"	"DDX4"	"DDX41"	"DDX42"	"DDX43"	"DDX46"	"DDX47"	"DDX49"	"DDX5"	"DDX50"	"DDX51"	"DDX52"	"DDX53"	"DDX54"	"DDX55"	"DDX56"	"DDX58"	"DDX59"	"DDX6"	"DDX60"	"DDX60L"	"DEAF1"	"DEC1"	"DECR1"	"DECR2"	"DEDD"	"DEDD2"	"DEF6"	"DEF8"	"DEFA4"	"DEFA5"	"DEFA7"	"DEFB1"	"DEFB103A"	"DEFB104"	"DEFB105A"	"DEFB106A"	"DEFB107A"	"DEFB108B"	"DEFB109"	"DEFB110"	"DEFB112"	"DEFB113"	"DEFB114"	"DEFB115"	"DEFB116"	"DEFB118"	"DEFB119"	"DEFB121"	"DEFB123"	"DEFB124"	"DEFB125"	"DEFB126"	"DEFB127"	"DEFB129"	"DEFB130"	"DEFB131"	"DEFB132"	"DEFB133"	"DEFB134"	"DEFB135"	"DEFB136"	"DEFB4A"	"DEGS1"	"DEGS2"	"DEK"	"DEM1"	"DENND1A"	"DENND1B"	"DENND1C"	"DENND2A"	"DENND2C"	"DENND2D"	"DENND3"	"DENND4A"	"DENND4B"	"DENND4C"	"DENND5A"	"DENND5B"	"DENND6A"	"DENR"	"DEPDC1"	"DEPDC1B"	"DEPDC4"	"DEPDC5"	"DEPDC7"	"DEPTOR"	"DERA"	"DERL1"	"DERL2"	"DERL3"	"DES"	"DESI1"	"DESI2"	"DET1"	"DEXI"	"DFFA"	"DFFB"	"DFNA5"	"DFNB31"	"DFNB59"	"DGAT1"	"DGAT2"	"DGAT2L6"	"DGCR2"	"DGCR6L"	"DGCR8"	"DGKA"	"DGKB"	"DGKD"	"DGKE"	"DGKG"	"DGKH"	"DGKI"	"DGKZ"	"DGUOK"	"DHCR24"	"DHCR7"	"DHDDS"	"DHDH"	"DHFR"	"DHFRL1"	"DHODH"	"DHPS"	"DHRS1"	"DHRS11"	"DHRS12"	"DHRS13"	"DHRS2"	"DHRS3"	"DHRS4"	"DHRS4L1"	"DHRS7"	"DHRS7B"	"DHRS7C"	"DHRS9"	"DHRSX"	"DHTKD1"	"DHX15"	"DHX16"	"DHX29"	"DHX30"	"DHX32"	"DHX33"	"DHX34"	"DHX35"	"DHX36"	"DHX38"	"DHX40"	"DHX57"	"DHX58"	"DHX8"	"DHX9"	"DIABLO"	"DIAPH2"	"DIAPH3"	"DICER1"	"DIDO1"	"DIEXF"	"DIMT1"	"DIO1"	"DIP2A"	"DIP2B"	"DIP2C"	"DIRAS1"	"DIRAS2"	"DIRAS3"	"DIRC1"	"DIRC2"	"DIRC3"	"DIS3"	"DIS3L"	"DIS3L2"	"DISC1"	"DISP1"	"DISP2"	"DIXDC1"	"DKC1"	"DKK1"	"DKK2"	"DKK3"	"DKK4"	"DKKL1"	"DLAT"	"DLC1"	"DLD"	"DLEC1"	"DLEU1"	"DLEU7"	"DLG1"	"DLG2"	"DLG3"	"DLG4"	"DLG5"	"DLGAP1"	"DLGAP2"	"DLGAP3"	"DLGAP4"	"DLGAP5"	"DLK1"	"DLK2"	"DLL1"	"DLL3"	"DLL4"	"DLST"	"DLX1"	"DLX2"	"DLX3"	"DLX4"	"DLX5"	"DLX6"	"DMAP1"	"DMBX1"	"DMC1"	"DMGDH"	"DMP1"	"DMPK"	"DMRT1"	"DMRT2"	"DMRT3"	"DMRTA1"	"DMRTA2"	"DMRTB1"	"DMRTC2"	"DMTF1"	"DMTN"	"DMWD"	"DMXL1"	"DMXL2"	"DNA2"	"DNAAF1"	"DNAAF2"	"DNAH1"	"DNAH10"	"DNAH12"	"DNAH14"	"DNAH2"	"DNAH3"	"DNAH5"	"DNAH6"	"DNAH7"	"DNAH8"	"DNAH9"	"DNAI1"	"DNAI2"	"DNAJA1"	"DNAJA2"	"DNAJA3"	"DNAJA4"	"DNAJB1"	"DNAJB11"	"DNAJB12"	"DNAJB14"	"DNAJB2"	"DNAJB4"	"DNAJB5"	"DNAJB7"	"DNAJB8"	"DNAJB9"	"DNAJC1"	"DNAJC10"	"DNAJC11"	"DNAJC12"	"DNAJC13"	"DNAJC14"	"DNAJC15"	"DNAJC16"	"DNAJC17"	"DNAJC18"	"DNAJC19"	"DNAJC2"	"DNAJC21"	"DNAJC22"	"DNAJC24"	"DNAJC25"	"DNAJC27"	"DNAJC28"	"DNAJC3"	"DNAJC4"	"DNAJC5"	"DNAJC5B"	"DNAJC5G"	"DNAJC6"	"DNAJC7"	"DNAJC8"	"DNAJC9"	"DNAL1"	"DNAL4"	"DNALI1"	"DNASE1"	"DNASE1L2"	"DNASE1L3"	"DNASE2"	"DNASE2B"	"DNCI1"	"DND1"	"DNER"	"DNHD1"	"DNLZ"	"DNM1"	"DNM1L"	"DNM2"	"DNM3"	"DNMT1"	"DNMT3A"	"DNMT3B"	"DNPEP"	"DNTT"	"DNTTIP1"	"DNTTIP2"	"DOC2A"	"DOC2B"	"DOCK1"	"DOCK10"	"DOCK11"	"DOCK2"	"DOCK3"	"DOCK4"	"DOCK5"	"DOCK6"	"DOCK7"	"DOCK8"	"DOCK9"	"DOHH"	"DOK1"	"DOK2"	"DOK4"	"DOK5"	"DOK6"	"DOK7"	"DOLK"	"DOLPP1"	"DONSON"	"DOPEY1"	"DOPEY2"	"DOT1L"	"DPAGT1"	"DPCD"	"DPCR1"	"DPEP1"	"DPEP2"	"DPEP3"	"DPF1"	"DPF2"	"DPF3"	"DPH1"	"DPH3"	"DPH5"	"DPH7"	"DPM1"	"DPM2"	"DPM3"	"DPP10"	"DPP4"	"DPP6"	"DPP7"	"DPP8"	"DPP9"	"DPPA2"	"DPPA3"	"DPPA4"	"DPPA5"	"DPRX"	"DPT"	"DPY19L1"	"DPY19L2"	"DPY19L3"	"DPY19L4"	"DPY30"	"DPYD"	"DPYS"	"DPYSL2"	"DPYSL3"	"DPYSL4"	"DPYSL5"	"DQX1"	"DR1"	"DRAM1"	"DRAM2"	"DRAP1"	"DRAXIN"	"DRB1*0204"	"DRB5*0102"	"DRC7"	"DRD1"	"DRD2"	"DRD3"	"DRD4"	"DRD5"	"DRG1"	"DRG2"	"DRGX"	"DRICH1"	"DROSHA"	"DRP2"	"DSC1"	"DSC2"	"DSC3"	"DSCAM"	"DSCAML1"	"DSCC1"	"DSCR1"	"DSCR3"	"DSCR4"	"DSCR8"	"DSE"	"DSEL"	"DSG1"	"DSG2"	"DSG3"	"DSG4"	"DSN1"	"DSP"	"DSPP"	"DST"	"DSTN"	"DSTYK"	"DTD1"	"DTD2"	"DTHD1"	"DTL"	"DTNA"	"DTNB"	"DTWD1"	"DTWD2"	"DTX1"	"DTX2"	"DTX3"	"DTX3L"	"DTX4"	"DTYMK"	"DUOX1"	"DUOX2"	"DUOXA1"	"DUOXA2"	"DUPD1"	"DUS1L"	"DUS2L"	"DUS3L"	"DUS4L"	"DUSP1"	"DUSP10"	"DUSP11"	"DUSP12"	"DUSP13"	"DUSP14"	"DUSP15"	"DUSP16"	"DUSP18"	"DUSP19"	"DUSP21"	"DUSP22"	"DUSP23"	"DUSP26"	"DUSP27"	"DUSP28"	"DUSP3"	"DUSP4"	"DUSP5"	"DUSP6"	"DUSP7"	"DUSP8"	"DUSP9"	"DUT"	"DUX4"	"DUXA"	"DVL1"	"DVL2"	"DVL3"	"DXO"	"DYDC1"	"DYDC2"	"DYM"	"DYNAP"	"DYNC1H1"	"DYNC1I2"	"DYNC1LI1"	"DYNC1LI2"	"DYNC2H1"	"DYNC2LI1"	"DYNLL1"	"DYNLL2"	"DYNLRB1"	"DYNLRB2"	"DYNLT1"	"DYNLT3"	"DYRK1A"	"DYRK1B"	"DYRK2"	"DYRK3"	"DYRK4"	"DYSF"	"DYTN"	"DYX1C1"	"DZANK1"	"DZIP1"	"DZIP1L"	"DZIP3"	"E2F1"	"E2F2"	"E2F3"	"E2F4"	"E2F5"	"E2F6"	"E2F7"	"E2F8"	"E4F1"	"EAF1"	"EAF2"	"EAPP"	"EARS2"	"EBAG9"	"EBF2"	"EBF3"	"EBF4"	"EBI3"	"EBNA1BP2"	"EBPL"	"ECE1"	"ECE2"	"ECEL1"	"ECH1"	"ECHDC1"	"ECHDC2"	"ECHDC3"	"ECHS1"	"ECI1"	"ECI2"	"ECM1"	"ECM2"	"ECSCR"	"ECSIT"	"ECT2"	"ECT2L"	"EDA"	"EDA2R"	"EDAR"	"EDARADD"	"EDC3"	"EDC4"	"EDDM3A"	"EDDM3B"	"EDEM1"	"EDEM2"	"EDEM3"	"EDF1"	"EDIL3"	"EDN1"	"EDN2"	"EDN3"	"EDNRA"	"EDNRB"	"EEA1"	"EEF1A1"	"EEF1A2"	"EEF1B2"	"EEF1D"	"EEF1E1"	"EEF1G"	"EEF2K"	"EEFSEC"	"EEPD1"	"EFCAB1"	"EFCAB10"	"EFCAB11"	"EFCAB12"	"EFCAB13"	"EFCAB14"	"EFCAB2"	"EFCAB3"	"EFCAB5"	"EFCAB6"	"EFCAB7"	"EFCAB9"	"EFCC1"	"EFEMP1"	"EFEMP2"	"EFHA1"	"EFHA2"	"EFHB"	"EFHC1"	"EFHC2"	"EFHD1"	"EFNA1"	"EFNA2"	"EFNA3"	"EFNA4"	"EFNA5"	"EFNB1"	"EFNB2"	"EFNB3"	"EFR3A"	"EFR3B"	"EFS"	"EFTUD1"	"EFTUD2"	"EGF"	"EGFL6"	"EGFL7"	"EGFL8"	"EGFLAM"	"EGFR"	"EGLN1"	"EGLN2"	"EGLN3"	"EGR2"	"EGR3"	"EGR4"	"EHBP1"	"EHBP1L1"	"EHD1"	"EHD2"	"EHD3"	"EHD4"	"EHF"	"EHHADH"	"EHMT1"	"EHMT2"	"EI24"	"EID1"	"EID2"	"EID2B"	"EIF1"	"EIF1AD"	"EIF1AY"	"EIF1B"	"EIF2A"	"EIF2AK1"	"EIF2AK2"	"EIF2AK3"	"EIF2AK4"	"EIF2B1"	"EIF2B2"	"EIF2B3"	"EIF2B4"	"EIF2B5"	"EIF2C1"	"EIF2C2"	"EIF2C3"	"EIF2C4"	"EIF2D"	"EIF2S1"	"EIF2S2"	"EIF3A"	"EIF3B"	"EIF3D"	"EIF3E"	"EIF3F"	"EIF3G"	"EIF3H"	"EIF3I"	"EIF3K"	"EIF3L"	"EIF3M"	"EIF4A1"	"EIF4A2"	"EIF4A3"	"EIF4E"	"EIF4E1B"	"EIF4E2"	"EIF4E3"	"EIF4EBP1"	"EIF4EBP2"	"EIF4EBP3"	"EIF4ENIF1"	"EIF4G1"	"EIF4G2"	"EIF4G3"	"EIF4H"	"EIF5"	"EIF5A2"	"EIF5B"	"EIF6"	"ELAC1"	"ELAC2"	"ELANE"	"ELAVL1"	"ELAVL2"	"ELAVL3"	"ELAVL4"	"ELF1"	"ELF2"	"ELF3"	"ELF5"	"ELFN2"	"ELK1"	"ELK3"	"ELK4"	"ELL"	"ELL2"	"ELL3"	"ELMO1"	"ELMO2"	"ELMO3"	"ELMOD1"	"ELMOD2"	"ELMOD3"	"ELMSAN1"	"ELN"	"ELOF1"	"ELOVL1"	"ELOVL2"	"ELOVL3"	"ELOVL4"	"ELOVL5"	"ELOVL6"	"ELOVL7"	"ELP2"	"ELP3"	"ELP4"	"ELP6"	"ELSPBP1"	"EMB"	"EMC1"	"EMC10"	"EMC2"	"EMC3"	"EMC4"	"EMC6"	"EMC7"	"EMC9"	"EMCN"	"EMD"	"EME1"	"EME2"	"EMID1"	"EMILIN1"	"EMILIN2"	"EMILIN3"	"EML1"	"EML3"	"EML4"	"EML5"	"EML6"	"EMP1"	"EMP2"	"EMP3"	"EMX1"	"EMX2"	"EN1"	"EN2"	"ENAH"	"ENAM"	"ENC1"	"ENDOD1"	"ENDOG"	"ENDOU"	"ENDOV"	"ENG"	"ENGASE"	"ENHO"	"ENKD1"	"ENKUR"	"ENO1"	"ENO3"	"ENO4"	"ENOPH1"	"ENOSF1"	"ENOX1"	"ENOX2"	"ENPEP"	"ENPP1"	"ENPP2"	"ENPP3"	"ENPP4"	"ENPP5"	"ENPP6"	"ENPP7"	"ENSA"	"ENTHD1"	"ENTHD2"	"ENTPD1"	"ENTPD2"	"ENTPD3"	"ENTPD4"	"ENTPD5"	"ENTPD6"	"ENTPD7"	"ENTPD8"	"ENY2"	"EOGT"	"EOMES"	"EP300"	"EP400"	"EP400NL"	"EPAS1"	"EPB41"	"EPB41L1"	"EPB41L2"	"EPB41L3"	"EPB41L4A"	"EPB41L4B"	"EPB41L5"	"EPB42"	"EPC1"	"EPC2"	"EPCAM"	"EPDR1"	"EPG5"	"EPGN"	"EPHA1"	"EPHA2"	"EPHA3"	"EPHA4"	"EPHA5"	"EPHA6"	"EPHA7"	"EPHA8"	"EPHB1"	"EPHB2"	"EPHB3"	"EPHB4"	"EPHB6"	"EPHX1"	"EPHX2"	"EPHX3"	"EPHX4"	"EPM2A"	"EPM2AIP1"	"EPN1"	"EPN2"	"EPO"	"EPOR"	"EPPK1"	"EPRS"	"EPS15"	"EPS15L1"	"EPS8"	"EPS8L1"	"EPS8L3"	"EPSTI1"	"EPT1"	"EPX"	"EPYC"	"EQTN"	"ERAL1"	"ERAP1"	"ERAP2"	"ERBB2"	"ERBB2IP"	"ERBB4"	"ERC1"	"ERC2"	"ERCC1"	"ERCC2"	"ERCC4"	"ERCC6"	"ERCC6L"	"ERCC8"	"EREG"	"ERF"	"ERG"	"ERGIC1"	"ERGIC3"	"ERH"	"ERI1"	"ERI2"	"ERI3"	"ERICH1"	"ERICH2"	"ERICH3"	"ERICH4"	"ERICH5"	"ERICH6"	"ERICH6B"	"ERLEC1"	"ERLIN1"	"ERLIN2"	"ERMAP"	"ERMN"	"ERMP1"	"ERN1"	"ERN2"	"ERO1L"	"ERO1LB"	"ERP27"	"ERP29"	"ERP44"	"ERRFI1"	"ERVFRDE1"	"ESAM"	"ESCO1"	"ESCO2"	"ESD"	"ESF1"	"ESM1"	"ESPL1"	"ESR1"	"ESR2"	"ESRP1"	"ESRP2"	"ESRRA"	"ESRRB"	"ESRRG"	"ESX1"	"ESYT1"	"ESYT3"	"ETAA1"	"ETF1"	"ETFA"	"ETFB"	"ETFDH"	"ETHE1"	"ETNK1"	"ETNK2"	"ETNPPL"	"ETS1"	"ETS2"	"ETV1"	"ETV3"	"ETV3L"	"ETV4"	"ETV5"	"ETV6"	"ETV7"	"EVA1B"	"EVC"	"EVC2"	"EVI2B"	"EVI5"	"EVI5L"	"EVL"	"EVPL"	"EVPLL"	"EVX1"	"EVX2"	"EWSR1"	"EXD1"	"EXD2"	"EXO1"	"EXOC1"	"EXOC2"	"EXOC3"	"EXOC3L1"	"EXOC3L2"	"EXOC3L4"	"EXOC4"	"EXOC5"	"EXOC6"	"EXOC6B"	"EXOC7"	"EXOC8"	"EXOG"	"EXOSC1"	"EXOSC10"	"EXOSC2"	"EXOSC3"	"EXOSC4"	"EXOSC5"	"EXOSC6"	"EXOSC7"	"EXOSC8"	"EXPH5"	"EXT1"	"EXT2"	"EXTL1"	"EXTL2"	"EXTL3"	"EYA1"	"EYA2"	"EYA3"	"EYA4"	"EZH1"	"EZH2"	"EZR"	"F10"	"F11"	"F11R"	"F12"	"F13A1"	"F13B"	"F2"	"F2R"	"F2RL1"	"F2RL2"	"F2RL3"	"F3"	"F379"	"F5"	"F7"	"F8"	"F8A1"	"F9"	"FA2H"	"FAAH"	"FAAH2"	"FABP1"	"FABP12"	"FABP2"	"FABP3"	"FABP4"	"FABP5"	"FABP6"	"FABP7"	"FABP9"	"FADD"	"FADS1"	"FADS2"	"FADS3"	"FADS6"	"FAF1"	"FAF2"	"FAH"	"FAHD1"	"FAHD2A"	"FAHD2B"	"FAIM"	"FAIM2"	"FAIM3"	"FAM101A"	"FAM101B"	"FAM102A"	"FAM102B"	"FAM103A1"	"FAM104A"	"FAM104B"	"FAM105A"	"FAM105B"	"FAM107A"	"FAM107B"	"FAM109A"	"FAM109B"	"FAM110A"	"FAM110B"	"FAM110C"	"FAM110D"	"FAM111A"	"FAM111B"	"FAM114A1"	"FAM114A2"	"FAM115A"	"FAM117A"	"FAM117B"	"FAM118A"	"FAM118B"	"FAM120A"	"FAM120AOS"	"FAM120B"	"FAM120C"	"FAM122B"	"FAM122C"	"FAM124A"	"FAM124B"	"FAM126A"	"FAM126B"	"FAM127A"	"FAM127B"	"FAM129A"	"FAM129B"	"FAM131A"	"FAM131B"	"FAM131C"	"FAM132B"	"FAM134A"	"FAM134B"	"FAM134C"	"FAM135A"	"FAM135B"	"FAM136A"	"FAM13A1"	"FAM13B"	"FAM13C"	"FAM149B1"	"FAM150A"	"FAM150B"	"FAM151A"	"FAM151B"	"FAM153C"	"FAM155A"	"FAM156B"	"FAM159A"	"FAM159B"	"FAM160A1"	"FAM160A2"	"FAM160B1"	"FAM160B2"	"FAM161A"	"FAM161B"	"FAM162A"	"FAM162B"	"FAM163A"	"FAM163B"	"FAM165B"	"FAM166A"	"FAM166B"	"FAM167A"	"FAM167B"	"FAM168A"	"FAM168B"	"FAM169A"	"FAM169B"	"FAM170A"	"FAM170B"	"FAM171A1"	"FAM171A2"	"FAM172A"	"FAM173A"	"FAM173B"	"FAM174A"	"FAM174B"	"FAM175B"	"FAM176A"	"FAM176C"	"FAM177A1"	"FAM177B"	"FAM178A"	"FAM178B"	"FAM179A"	"FAM179B"	"FAM180A"	"FAM180B"	"FAM181A"	"FAM181B"	"FAM183A"	"FAM183B"	"FAM184A"	"FAM184B"	"FAM185A"	"FAM186A"	"FAM186B"	"FAM187B"	"FAM188A"	"FAM188B"	"FAM189A1"	"FAM189A2"	"FAM189B"	"FAM192A"	"FAM193A"	"FAM193B"	"FAM195A"	"FAM195B"	"FAM196A"	"FAM196B"	"FAM198A"	"FAM198B"	"FAM199X"	"FAM19A1"	"FAM19A2"	"FAM19A3"	"FAM19A4"	"FAM19A5"	"FAM200A"	"FAM203A"	"FAM204A"	"FAM206A"	"FAM207A"	"FAM208A"	"FAM208B"	"FAM209A"	"FAM209B"	"FAM20A"	"FAM20B"	"FAM20C"	"FAM210A"	"FAM210B"	"FAM211A"	"FAM212A"	"FAM212B"	"FAM213A"	"FAM213B"	"FAM214A"	"FAM214B"	"FAM216A"	"FAM216B"	"FAM217B"	"FAM219A"	"FAM219B"	"FAM21A"	"FAM21C"	"FAM220A"	"FAM221A"	"FAM222A"	"FAM222B"	"FAM227A"	"FAM227B"	"FAM228A"	"FAM229B"	"FAM231D"	"FAM24A"	"FAM24B"	"FAM26D"	"FAM26E"	"FAM26F"	"FAM32A"	"FAM35A"	"FAM3A"	"FAM3B"	"FAM3C"	"FAM3D"	"FAM43A"	"FAM43B"	"FAM45A"	"FAM46A"	"FAM46B"	"FAM46C"	"FAM46D"	"FAM47B"	"FAM47C"	"FAM48A"	"FAM49A"	"FAM49B"	"FAM50A"	"FAM50B"	"FAM53A"	"FAM53B"	"FAM53C"	"FAM54A"	"FAM54B"	"FAM57A"	"FAM57B"	"FAM58A"	"FAM63A"	"FAM63B"	"FAM64A"	"FAM65A"	"FAM65B"	"FAM65C"	"FAM69A"	"FAM69B"	"FAM69C"	"FAM71A"	"FAM71B"	"FAM71C"	"FAM71D"	"FAM71E1"	"FAM71E2"	"FAM71F1"	"FAM71F2"	"FAM72A"	"FAM73A"	"FAM73B"	"FAM76A"	"FAM76B"	"FAM78A"	"FAM78B"	"FAM81A"	"FAM81B"	"FAM82A2"	"FAM83A"	"FAM83B"	"FAM83C"	"FAM83D"	"FAM83E"	"FAM83F"	"FAM83G"	"FAM83H"	"FAM84A"	"FAM84B"	"FAM86C1"	"FAM89A"	"FAM89B"	"FAM8A1"	"FAM90A1"	"FAM90A26"	"FAM91A1"	"FAM92A1"	"FAM92B"	"FAM96A"	"FAM96B"	"FAM98A"	"FAM98B"	"FAM98C"	"FAM9B"	"FAM9C"	"FAN1"	"FANCA"	"FANCB"	"FANCC"	"FANCD2"	"FANCD2OS"	"FANCE"	"FANCF"	"FANCG"	"FANCI"	"FANCL"	"FANCM"	"FANK1"	"FAP"	"FAR1"	"FAR2"	"FARP1"	"FARP2"	"FARS2"	"FARSA"	"FARSB"	"FAS"	"FASLG"	"FASN"	"FASTK"	"FASTKD1"	"FASTKD2"	"FASTKD3"	"FASTKD5"	"FAT1"	"FAT2"	"FAT3"	"FAT4"	"FATE1"	"FAU"	"FAXC"	"FAXDC2"	"FBF1"	"FBL"	"FBLIM1"	"FBLN1"	"FBLN2"	"FBLN5"	"FBLN7"	"FBN1"	"FBN2"	"FBN3"	"FBP1"	"FBP2"	"FBRS"	"FBRSL1"	"FBXL12"	"FBXL13"	"FBXL14"	"FBXL15"	"FBXL16"	"FBXL17"	"FBXL18"	"FBXL19"	"FBXL2"	"FBXL20"	"FBXL3"	"FBXL4"	"FBXL5"	"FBXL6"	"FBXL7"	"FBXL8"	"FBXO10"	"FBXO11"	"FBXO15"	"FBXO16"	"FBXO18"	"FBXO2"	"FBXO21"	"FBXO22"	"FBXO24"	"FBXO25"	"FBXO27"	"FBXO28"	"FBXO3"	"FBXO30"	"FBXO31"	"FBXO32"	"FBXO33"	"FBXO34"	"FBXO36"	"FBXO38"	"FBXO39"	"FBXO4"	"FBXO40"	"FBXO41"	"FBXO42"	"FBXO43"	"FBXO44"	"FBXO45"	"FBXO46"	"FBXO47"	"FBXO48"	"FBXO5"	"FBXO6"	"FBXO7"	"FBXO8"	"FBXO9"	"FBXW10"	"FBXW11"	"FBXW12"	"FBXW2"	"FBXW5"	"FBXW7"	"FBXW8"	"FBXW9"	"FCAMR"	"FCER1A"	"FCER1G"	"FCER2"	"FCF1"	"FCGBP"	"FCGR1A"	"FCGR2A"	"FCGRT"	"FCHO1"	"FCHO2"	"FCHSD1"	"FCHSD2"	"FCN1"	"FCN2"	"FCN3"	"FCRL1"	"FCRL2"	"FCRL3"	"FCRL4"	"FCRL5"	"FCRL6"	"FCRLA"	"FCRLB"	"FDCSP"	"FDFT1"	"FDPS"	"FDX1"	"FDX1L"	"FDXACB1"	"FDXR"	"FECH"	"FEM1A"	"FEM1B"	"FEM1C"	"FEN1"	"FER"	"FER1L5"	"FER1L6"	"FERD3L"	"FERMT2"	"FERMT3"	"FES"	"FETUB"	"FEZ1"	"FEZ2"	"FEZF1"	"FEZF2"	"FFAR1"	"FFAR2"	"FFAR4"	"FGA"	"FGD1"	"FGD2"	"FGD3"	"FGD4"	"FGD5"	"FGD6"	"FGF1"	"FGF10"	"FGF11"	"FGF12"	"FGF13"	"FGF14"	"FGF16"	"FGF17"	"FGF18"	"FGF19"	"FGF2"	"FGF20"	"FGF21"	"FGF22"	"FGF23"	"FGF3"	"FGF4"	"FGF5"	"FGF6"	"FGF7"	"FGF8"	"FGF9"	"FGFBP1"	"FGFBP2"	"FGFBP3"	"FGFR1"	"FGFR1OP"	"FGFR1OP2"	"FGFR2"	"FGFR3"	"FGFR4"	"FGG"	"FGGY"	"FGL1"	"FGL2"	"FGR"	"FH"	"FHAD1"	"FHDC1"	"FHIT"	"FHL2"	"FHL3"	"FHL5"	"FHOD1"	"FHOD3"	"FIBCD1"	"FIBIN"	"FIBP"	"FICD"	"FIG4"	"FIGF"	"FIGLA"	"FIGN"	"FIGNL1"	"FILIP1"	"FILIP1L"	"FIP1L1"	"FIS1"	"FITM1"	"FITM2"	"FIZ1"	"FJX1"	"FKBP10"	"FKBP11"	"FKBP14"	"FKBP15"	"FKBP1A"	"FKBP1B"	"FKBP2"	"FKBP3"	"FKBP4"	"FKBP5"	"FKBP6"	"FKBP7"	"FKBP8"	"FKBP9"	"FKBPL"	"FKRP"	"FKTN"	"FLAD1"	"FLG"	"FLG2"	"FLI1"	"FLII"	"FLJ35808"	"FLNB"	"FLNC"	"FLOT1"	"FLOT2"	"FLRT1"	"FLRT2"	"FLRT3"	"FLT1"	"FLT3"	"FLT3LG"	"FLT4"	"FLVCR1"	"FLVCR2"	"FLYWCH1"	"FLYWCH2"	"FMC1"	"FMN1"	"FMN2"	"FMNL1"	"FMNL2"	"FMNL3"	"FMO1"	"FMO2"	"FMO3"	"FMO4"	"FMO5"	"FMO6P"	"FMOD"	"FMR1"	"FMR1NB"	"FN1"	"FN3K"	"FN3KRP"	"FNBP1"	"FNBP1L"	"FNBP4"	"FNDC1"	"FNDC3A"	"FNDC3B"	"FNDC4"	"FNDC5"	"FNDC7"	"FNDC8"	"FNDC9"	"FNIP1"	"FNIP2"	"FNTA"	"FNTB"	"FOCAD"	"FOLH1"	"FOLR1"	"FOLR2"	"FOLR3"	"FOPNL"	"FOSL1"	"FOSL2"	"FOXA1"	"FOXA3"	"FOXB1"	"FOXB2"	"FOXC2"	"FOXD3"	"FOXD4"	"FOXE1"	"FOXF1"	"FOXF2"	"FOXG1"	"FOXH1"	"FOXI1"	"FOXI2"	"FOXJ1"	"FOXJ2"	"FOXJ3"	"FOXK1"	"FOXK2"	"FOXL1"	"FOXL2"	"FOXL2NB"	"FOXN1"	"FOXN2"	"FOXN3"	"FOXN4"	"FOXO1"	"FOXO3"	"FOXO4"	"FOXP1"	"FOXP2"	"FOXP3"	"FOXP4"	"FOXQ1"	"FOXR1"	"FOXR2"	"FOXRED1"	"FOXRED2"	"FOXS1"	"FPGS"	"FPGT"	"FPR1"	"FPR2"	"FPR3"	"FRA10AC1"	"FRAS1"	"FRAT1"	"FRAT2"	"FREM1"	"FREM2"	"FREM3"	"FRG1"	"FRG2C"	"FRK"	"FRMD1"	"FRMD3"	"FRMD4A"	"FRMD4B"	"FRMD5"	"FRMD6"	"FRMD7"	"FRMPD1"	"FRMPD2"	"FRMPD3"	"FRMPD4"	"FRRS1"	"FRRS1L"	"FRS2"	"FRS3"	"FRY"	"FRYL"	"FRZB"	"FSCB"	"FSCN1"	"FSCN2"	"FSCN3"	"FSD1"	"FSD1L"	"FSD2"	"FSHB"	"FSHR"	"FSIP1"	"FSIP2"	"FST"	"FSTL1"	"FSTL3"	"FSTL4"	"FSTL5"	"FTCD"	"FTHL17"	"FTL"	"FTMT"	"FTO"	"FTSJ2"	"FTSJ3"	"FTSJD2"	"FUBP1"	"FUBP3"	"FUCA1"	"FUCA2"	"FUK"	"FUNDC1"	"FUNDC2"	"FUOM"	"FURIN"	"FUS"	"FUT1"	"FUT10"	"FUT11"	"FUT2"	"FUT3"	"FUT4"	"FUT5"	"FUT6"	"FUT8"	"FUT9"	"FUZ"	"FXC1"	"FXR1"	"FXR2"	"FXYD1"	"FXYD3"	"FXYD4"	"FXYD5"	"FXYD6"	"FYCO1"	"FYN"	"FYTTD1"	"FZD1"	"FZD10"	"FZD2"	"FZD3"	"FZD4"	"FZD5"	"FZD6"	"FZD7"	"FZD8"	"FZD9"	"FZR1"	"G0S2"	"G2E3"	"G3BP1"	"G3BP2"	"G6PC"	"G6PC2"	"G6PC3"	"G6PD"	"GAA"	"GAB1"	"GAB2"	"GAB3"	"GAB4"	"GABARAP"	"GABARAPL1"	"GABARAPL2"	"GABBR2"	"GABPA"	"GABPB1"	"GABPB2"	"GABRA1"	"GABRA2"	"GABRA3"	"GABRA4"	"GABRA5"	"GABRA6"	"GABRB1"	"GABRB2"	"GABRB3"	"GABRD"	"GABRE"	"GABRG1"	"GABRP"	"GABRQ"	"GABRR1"	"GABRR2"	"GAD1"	"GAD2"	"GADD45A"	"GADD45B"	"GADD45G"	"GADD45GIP1"	"GADL1"	"GAGE10"	"GAGE2A"	"GAK"	"GAL"	"GAL3ST1"	"GAL3ST2"	"GAL3ST3"	"GAL3ST4"	"GALC"	"GALE"	"GALK1"	"GALK2"	"GALM"	"GALNS"	"GALNT1"	"GALNT10"	"GALNT11"	"GALNT12"	"GALNT13"	"GALNT18"	"GALNT2"	"GALNT3"	"GALNT5"	"GALNT6"	"GALNT7"	"GALNT9"	"GALNTL1"	"GALNTL2"	"GALNTL5"	"GALNTL6"	"GALP"	"GALR1"	"GALR2"	"GALR3"	"GALT"	"GAMT"	"GAN"	"GANAB"	"GANC"	"GAP43"	"GAPDH"	"GAPDHS"	"GAPT"	"GAR1"	"GAREM"	"GAREML"	"GARNL3"	"GARS"	"GART"	"GAS1"	"GAS2"	"GAS2L1"	"GAS2L2"	"GAS2L3"	"GAS6"	"GAS7"	"GAS8"	"GAST"	"GATA2"	"GATA3"	"GATA4"	"GATA5"	"GATA6"	"GATAD1"	"GATAD2A"	"GATAD2B"	"GATC"	"GATM"	"GATS"	"GATSL2"	"GBA"	"GBA2"	"GBAS"	"GBE1"	"GBF1"	"GBGT1"	"GBP1"	"GBP2"	"GBP3"	"GBP4"	"GBP5"	"GBP6"	"GBP7"	"GBX1"	"GBX2"	"GC"	"GCA"	"GCAT"	"GCC1"	"GCC2"	"GCDH"	"GCFC1"	"GCFC2"	"GCG"	"GCGR"	"GCH1"	"GCHFR"	"GCK"	"GCKR"	"GCLC"	"GCLM"	"GCM1"	"GCM2"	"GCN1L1"	"GCNT1"	"GCNT2"	"GCNT3"	"GCNT4"	"GCNT7"	"GCOM1"	"GCSAM"	"GCSAML"	"GCSH"	"GDA"	"GDAP1"	"GDAP1L1"	"GDAP2"	"GDE1"	"GDF10"	"GDF11"	"GDF15"	"GDF2"	"GDF3"	"GDF5"	"GDF5OS"	"GDF6"	"GDF7"	"GDF9"	"GDI1"	"GDI2"	"GDNF"	"GDPD1"	"GDPD2"	"GDPD3"	"GDPD4"	"GDPGP1"	"GEM"	"GEMIN4"	"GEMIN5"	"GEMIN6"	"GEMIN7"	"GEMIN8"	"GEN1"	"GET4"	"GFAP"	"GFER"	"GFI1"	"GFI1B"	"GFM1"	"GFM2"	"GFOD1"	"GFOD2"	"GFPT1"	"GFPT2"	"GFRA1"	"GFRA2"	"GFRA3"	"GFRA4"	"GFRAL"	"GGA2"	"GGA3"	"GGACT"	"GGCT"	"GGCX"	"GGH"	"GGN"	"GGNBP2"	"GGPS1"	"GGT5"	"GGT6"	"GGT7"	"GGTLC1"	"GH1"	"GH2"	"GHDC"	"GHITM"	"GHR"	"GHRH"	"GHRHR"	"GHRL"	"GHSR"	"GID4"	"GID8"	"GIF"	"GIGYF1"	"GIGYF2"	"GIMAP1"	"GIMAP2"	"GIMAP4"	"GIMAP5"	"GIMAP6"	"GIMAP7"	"GIMAP8"	"GIN1"	"GINM1"	"GINS1"	"GINS2"	"GINS3"	"GINS4"	"GIP"	"GIPC1"	"GIPC2"	"GIPC3"	"GIT1"	"GIT2"	"GJA1"	"GJA10"	"GJA3"	"GJA4"	"GJA5"	"GJA8"	"GJA9"	"GJB1"	"GJB2"	"GJB4"	"GJB5"	"GJB6"	"GJB7"	"GJC1"	"GJC2"	"GJC3"	"GJD3"	"GJD4"	"GK"	"GK2"	"GK5"	"GKAP1"	"GKN1"	"GKN2"	"GLA"	"GLB1"	"GLB1L"	"GLB1L2"	"GLB1L3"	"GLCCI1"	"GLCE"	"GLDC"	"GLDN"	"GLE1"	"GLG1"	"GLI1"	"GLI2"	"GLI3"	"GLI4"	"GLIPR1"	"GLIPR1L1"	"GLIPR1L2"	"GLIPR2"	"GLIS1"	"GLIS2"	"GLIS3"	"GLMN"	"GLO1"	"GLOD4"	"GLP1R"	"GLP2R"	"GLRA1"	"GLRA2"	"GLRA3"	"GLRA4"	"GLRB"	"GLRX"	"GLRX2"	"GLRX3"	"GLRX5"	"GLS"	"GLS2"	"GLT1D1"	"GLT25D2"	"GLT6D1"	"GLT8D1"	"GLT8D2"	"GLTP"	"GLTPD1"	"GLTPD2"	"GLTSCR1"	"GLTSCR1L"	"GLTSCR2"	"GLUD1"	"GLUL"	"GLYAT"	"GLYATL1"	"GLYATL2"	"GLYATL3"	"GLYCTK"	"GLYR1"	"GM2A"	"GMCL1"	"GMDS"	"GMEB1"	"GMEB2"	"GMFB"	"GMFG"	"GMIP"	"GML"	"GMNC"	"GMNN"	"GMPPA"	"GMPPB"	"GMPR"	"GMPR2"	"GMPS"	"GNA11"	"GNA12"	"GNA13"	"GNA14"	"GNAI1"	"GNAI2"	"GNAI3"	"GNAL"	"GNAO1"	"GNAQ"	"GNAS"	"GNAT1"	"GNAT2"	"GNAT3"	"GNAZ"	"GNB1L"	"GNB2"	"GNB2L1"	"GNB3"	"GNB4"	"GNB5"	"GNE"	"GNG10"	"GNG11"	"GNG12"	"GNG13"	"GNG2"	"GNG3"	"GNG4"	"GNG5"	"GNG7"	"GNGT1"	"GNGT2"	"GNL1"	"GNL2"	"GNL3"	"GNLY"	"GNMT"	"GNPAT"	"GNPDA1"	"GNPDA2"	"GNPNAT1"	"GNPTAB"	"GNPTG"	"GNRH1"	"GNRH2"	"GNRHR"	"GNS"	"GOLGA1"	"GOLGA2"	"GOLGA3"	"GOLGA4"	"GOLGA5"	"GOLGA7"	"GOLGA7B"	"GOLGB1"	"GOLIM4"	"GOLM1"	"GOLPH3"	"GOLPH3L"	"GOLT1A"	"GOLT1B"	"GON4L"	"GOPC"	"GORAB"	"GORASP1"	"GORASP2"	"GOSR1"	"GOT1"	"GOT2"	"GP1BA"	"GP1BB"	"GP2"	"GP5"	"GP6"	"GP9"	"GPA33"	"GPAA1"	"GPALPP1"	"GPAM"	"GPAT2"	"GPATCH1"	"GPATCH2"	"GPATCH2L"	"GPATCH3"	"GPATCH4"	"GPATCH8"	"GPBAR1"	"GPBP1"	"GPBP1L1"	"GPC2"	"GPC3"	"GPC4"	"GPC5"	"GPC6"	"GPCPD1"	"GPD1"	"GPD2"	"GPHA2"	"GPHN"	"GPI"	"GPIHBP1"	"GPLD1"	"GPM6A"	"GPM6B"	"GPN1"	"GPN2"	"GPN3"	"GPNMB"	"GPR1"	"GPR101"	"GPR107"	"GPR108"	"GPR116"	"GPR119"	"GPR12"	"GPR132"	"GPR137"	"GPR137B"	"GPR137C"	"GPR139"	"GPR141"	"GPR142"	"GPR148"	"GPR149"	"GPR15"	"GPR150"	"GPR151"	"GPR153"	"GPR155"	"GPR156"	"GPR157"	"GPR158"	"GPR160"	"GPR162"	"GPR17"	"GPR171"	"GPR172A"	"GPR173"	"GPR174"	"GPR176"	"GPR179"	"GPR18"	"GPR180"	"GPR182"	"GPR183"	"GPR19"	"GPR20"	"GPR22"	"GPR25"	"GPR26"	"GPR3"	"GPR31"	"GPR32"	"GPR33"	"GPR34"	"GPR35"	"GPR37"	"GPR37L1"	"GPR39"	"GPR45"	"GPR50"	"GPR55"	"GPR56"	"GPR6"	"GPR61"	"GPR63"	"GPR64"	"GPR65"	"GPR68"	"GPR75"	"GPR78"	"GPR82"	"GPR83"	"GPR84"	"GPR85"	"GPR87"	"GPR88"	"GPR89B"	"GPRASP1"	"GPRASP2"	"GPRC5A"	"GPRC5B"	"GPRC5C"	"GPRC5D"	"GPRC6A"	"GPRIN1"	"GPRIN2"	"GPRIN3"	"GPS1"	"GPS2"	"GPSM1"	"GPSM2"	"GPSM3"	"GPT"	"GPT2"	"GPX1"	"GPX2"	"GPX3"	"GPX4"	"GPX5"	"GPX6"	"GPX7"	"GPX8"	"GRAMD1A"	"GRAMD1B"	"GRAMD1C"	"GRAMD2"	"GRAMD3"	"GRAMD4"	"GRAP2"	"GRASP"	"GRB10"	"GRB14"	"GRB2"	"GRB7"	"GREB1"	"GREB1L"	"GREM1"	"GREM2"	"GRHL1"	"GRHL2"	"GRHL3"	"GRHPR"	"GRIA1"	"GRIA2"	"GRIA3"	"GRIA4"	"GRID1"	"GRID2"	"GRID2IP"	"GRIK1"	"GRIK2"	"GRIK3"	"GRIK4"	"GRIK5"	"GRIN1"	"GRIN2A"	"GRIN2B"	"GRIN2C"	"GRIN3A"	"GRIN3B"	"GRINA"	"GRIP1"	"GRK1"	"GRK4"	"GRK5"	"GRK7"	"GRM1"	"GRM2"	"GRM3"	"GRM4"	"GRM5"	"GRM6"	"GRM7"	"GRN"	"GRP"	"GRPEL1"	"GRPEL2"	"GRPR"	"GRSF1"	"GRTP1"	"GRWD1"	"GRXCR1"	"GRXCR2"	"GSC"	"GSDMA"	"GSDMB"	"GSDMC"	"GSDMD"	"GSE1"	"GSG1"	"GSG1L"	"GSG2"	"GSK3A"	"GSK3B"	"GSN"	"GSPT1"	"GSPT2"	"GSR"	"GSS"	"GSTA1"	"GSTA2"	"GSTA3"	"GSTA4"	"GSTA5"	"GSTCD"	"GSTK1"	"GSTM1"	"GSTM3"	"GSTM4"	"GSTM5"	"GSTO1"	"GSTO2"	"GSTP1"	"GSTT1"	"GSTT2B"	"GSTZ1"	"GSX1"	"GSX2"	"GTDC1"	"GTF2A1"	"GTF2A2"	"GTF2B"	"GTF2E1"	"GTF2E2"	"GTF2F1"	"GTF2F2"	"GTF2H1"	"GTF2H2"	"GTF2H3"	"GTF2H4"	"GTF2H5"	"GTF2I"	"GTF2IRD1"	"GTF2IRD2"	"GTF3A"	"GTF3C1"	"GTF3C2"	"GTF3C3"	"GTF3C4"	"GTF3C5"	"GTF3C6"	"GTPBP1"	"GTPBP10"	"GTPBP2"	"GTPBP3"	"GTPBP4"	"GTPBP5"	"GTPBP8"	"GTSE1"	"GTSF1"	"GTSF1L"	"GUCA1A"	"GUCA1B"	"GUCA1C"	"GUCA2A"	"GUCA2B"	"GUCD1"	"GUCY1A2"	"GUCY1A3"	"GUCY1B3"	"GUCY2C"	"GUCY2D"	"GUCY2F"	"GUF1"	"GUK1"	"GULP1"	"GUSB"	"GVQW1"	"GXYLT1"	"GXYLT2"	"GYG1"	"GYG2"	"GYPA"	"GYPC"	"GYPE"	"GYS1"	"GYS2"	"GZF1"	"GZMA"	"GZMB"	"GZMH"	"GZMK"	"H1F0"	"H1FNT"	"H1FOO"	"H1FX"	"H2AFV"	"H2AFX"	"H2AFY"	"H2AFY2"	"H2AFZ"	"H2BFWT"	"H3F3A"	"H6PD"	"HABP2"	"HABP4"	"HACD1"	"HACD3"	"HACE1"	"HACL1"	"HADH"	"HADHA"	"HADHB"	"HAGH"	"HAGHL"	"HAL"	"HAMP"	"HAND1"	"HAND2"	"HAO1"	"HAO2"	"HAP1"	"HAPLN1"	"HAPLN3"	"HAPLN4"	"HAR1A"	"HARBI1"	"HARS"	"HARS2"	"HAS1"	"HAS2"	"HAS3"	"HAT1"	"HAUS1"	"HAUS2"	"HAUS3"	"HAUS4"	"HAUS5"	"HAUS6"	"HAUS8"	"HAVCR1"	"HAVCR2"	"HAX1"	"HBB"	"HBD"	"HBE1"	"HBEGF"	"HBG2"	"HBM"	"HBP1"	"HBS1L"	"HCAR1"	"HCAR3"	"HCCS"	"HCFC1"	"HCFC1R1"	"HCFC2"	"HCG9"	"HCK"	"HCLS1"	"HCN1"	"HCN2"	"HCN3"	"HCN4"	"HCRT"	"HCRTR1"	"HCRTR2"	"HCST"	"HDAC1"	"HDAC10"	"HDAC11"	"HDAC2"	"HDAC3"	"HDAC4"	"HDAC5"	"HDAC6"	"HDAC7"	"HDAC9"	"HDC"	"HDDC2"	"HDDC3"	"HDGF"	"HDGFL1"	"HDGFRP3"	"HDHD2"	"HDHD3"	"HDLBP"	"HDX"	"HEATR1"	"HEATR3"	"HEATR4"	"HEATR5A"	"HEATR5B"	"HEATR6"	"HEATR9"	"HEBP1"	"HEBP2"	"HECA"	"HECTD1"	"HECTD2"	"HECTD3"	"HECTD4"	"HECW1"	"HECW2"	"HEG1"	"HELB"	"HELLS"	"HELQ"	"HELT"	"HELZ"	"HELZ2"	"HEMGN"	"HEMK1"	"HENMT1"	"HEPACAM"	"HEPACAM2"	"HEPHL1"	"HEPN1"	"HERC1"	"HERC2"	"HERC4"	"HERC5"	"HERC6"	"HERPUD1"	"HERPUD2"	"HES1"	"HES2"	"HES3"	"HES5"	"HES7"	"HESX1"	"HEXA"	"HEXB"	"HEXDC"	"HEXIM1"	"HEXIM2"	"HEY1"	"HEY2"	"HEYL"	"HFE"	"HFE2"	"HFM1"	"HGD"	"HGF"	"HGFAC"	"HGS"	"HGSNAT"	"HHAT"	"HHATL"	"HHEX"	"HHIP"	"HHIPL1"	"HHIPL2"	"HHLA2"	"HHLA3"	"HIAT1"	"HIATL1"	"HIATL2"	"HIBADH"	"HIBCH"	"HIC1"	"HIC2"	"HID1"	"HIF1A"	"HIF1AN"	"HIF3A"	"HIGD1A"	"HIGD1B"	"HIGD1C"	"HIGD2A"	"HIGD2B"	"HILPDA"	"HINFP"	"HINT1"	"HINT2"	"HINT3"	"HIP1"	"HIP1R"	"HIPK1"	"HIPK2"	"HIPK3"	"HIPK4"	"HIRA"	"HIRIP3"	"HIST1H1A"	"HIST1H1B"	"HIST1H1C"	"HIST1H1D"	"HIST1H1E"	"HIST1H1T"	"HIST1H2AA"	"HIST1H2AB"	"HIST1H2AC"	"HIST1H2AD"	"HIST1H2AG"	"HIST1H2AH"	"HIST1H2AJ"	"HIST1H2BA"	"HIST1H2BB"	"HIST1H2BD"	"HIST1H2BH"	"HIST1H2BJ"	"HIST1H2BK"	"HIST1H2BM"	"HIST1H2BN"	"HIST1H2BO"	"HIST1H3E"	"HIST1H3G"	"HIST1H3H"	"HIST1H3I"	"HIST1H4G"	"HIST1H4K"	"HIST2H2AA4"	"HIST2H2AB"	"HIST2H2AC"	"HIST2H2BE"	"HIST2H2BF"	"HIST2H3C"	"HIST3H2A"	"HIST3H2BB"	"HIST4H4"	"HIVEP1"	"HIVEP2"	"HIVEP3"	"HJURP"	"HK1"	"HK2"	"HK3"	"HKDC1"	"HKR1"	"HLA-DMA"	"HLA-DOA"	"HLA-DQA1"	"HLA-DQA2"	"HLA-DQB2"	"HLCS"	"HLF"	"HLTF"	"HLX"	"HM13"	"HMBOX1"	"HMBS"	"HMCES"	"HMCN1"	"HMCN2"	"HMG20A"	"HMG20B"	"HMGA1"	"HMGA2"	"HMGB1"	"HMGB2"	"HMGB3"	"HMGCL"	"HMGCLL1"	"HMGCR"	"HMGCS1"	"HMGCS2"	"HMGN1"	"HMGN2"	"HMGN3"	"HMGN4"	"HMGN5"	"HMGXB3"	"HMGXB4"	"HMHA1"	"HMHB1"	"HMMR"	"HMOX1"	"HMOX2"	"HMSD"	"HN1"	"HN1L"	"HNF1A"	"HNF1B"	"HNF4A"	"HNF4G"	"HNMT"	"HNRNPA0"	"HNRNPA1"	"HNRNPA1L2"	"HNRNPA2B1"	"HNRNPA3"	"HNRNPAB"	"HNRNPC"	"HNRNPD"	"HNRNPF"	"HNRNPH2"	"HNRNPH3"	"HNRNPL"	"HNRNPLL"	"HNRNPM"	"HNRNPR"	"HNRNPU"	"HNRNPUL1"	"HNRNPUL2"	"HNRPDL"	"HOMER1"	"HOMER2"	"HOMER3"	"HOMEZ"	"HOOK1"	"HOOK2"	"HOPX"	"HORMAD1"	"HORMAD2"	"HOXA1"	"HOXA10"	"HOXA11"	"HOXA13"	"HOXA2"	"HOXA3"	"HOXA4"	"HOXA5"	"HOXA6"	"HOXA7"	"HOXA9"	"HOXB1"	"HOXB13"	"HOXB2"	"HOXB3"	"HOXB4"	"HOXB5"	"HOXB6"	"HOXB7"	"HOXB9"	"HOXC10"	"HOXC11"	"HOXC12"	"HOXC13"	"HOXC4"	"HOXC5"	"HOXC6"	"HOXC8"	"HOXC9"	"HOXD1"	"HOXD10"	"HOXD11"	"HOXD12"	"HOXD13"	"HOXD3"	"HOXD4"	"HOXD8"	"HOXD9"	"HP1BP3"	"HPCA"	"HPCAL1"	"HPCAL4"	"HPD"	"HPDL"	"HPGD"	"HPGDS"	"HPN"	"HPR"	"HPRT1"	"HPS1"	"HPS3"	"HPS4"	"HPS5"	"HPS6"	"HPSE"	"HPSE2"	"HPX"	"HR"	"HRAS"	"HRASLS"	"HRASLS2"	"HRASLS5"	"HRC"	"HRCT1"	"HRG"	"HRH1"	"HRH2"	"HRH3"	"HRH4"	"HRK"	"HRNR"	"HRSP12"	"HS1BP3"	"HS3ST1"	"HS3ST2"	"HS3ST3A1"	"HS3ST3B1"	"HS3ST5"	"HS3ST6"	"HS6ST1"	"HS6ST2"	"HS6ST3"	"HSBP1"	"HSBP1L1"	"HSCB"	"HSD11B1"	"HSD11B1L"	"HSD11B2"	"HSD17B1"	"HSD17B10"	"HSD17B11"	"HSD17B12"	"HSD17B13"	"HSD17B14"	"HSD17B2"	"HSD17B3"	"HSD17B4"	"HSD17B7"	"HSD17B8"	"HSD3B1"	"HSD3B2"	"HSD3B7"	"HSDL1"	"HSDL2"	"HSF2"	"HSF2BP"	"HSF4"	"HSF5"	"HSH2D"	"HSP90AA1"	"HSP90AB1"	"HSP90B1"	"HSPA12A"	"HSPA12B"	"HSPA13"	"HSPA14"	"HSPA1A"	"HSPA1L"	"HSPA4"	"HSPA4L"	"HSPA5"	"HSPA8"	"HSPA9"	"HSPB1"	"HSPB11"	"HSPB3"	"HSPB6"	"HSPB7"	"HSPB8"	"HSPB9"	"HSPBAP1"	"HSPBP1"	"HSPE1"	"HSPG2"	"HSPH1"	"HTATIP2"	"HTATSF1"	"HTN1"	"HTN3"	"HTR1A"	"HTR1B"	"HTR1D"	"HTR1E"	"HTR1F"	"HTR2A"	"HTR2B"	"HTR2C"	"HTR3A"	"HTR3B"	"HTR3C"	"HTR3D"	"HTR3E"	"HTR4"	"HTR5A"	"HTR6"	"HTR7"	"HTRA1"	"HTRA2"	"HTRA3"	"HTRA4"	"HTT"	"HUNK"	"HUS1"	"HUWE1"	"HVCN1"	"HYAL1"	"HYAL2"	"HYAL3"	"HYAL4"	"HYI"	"HYKK"	"HYLS1"	"HYOU1"	"HYPK"	"HYPM"	"IAH1"	"IAPP"	"IARS"	"IARS2"	"IBA57"	"IBSP"	"IBTK"	"ICA1"	"ICA1L"	"ICAM1"	"ICAM2"	"ICAM3"	"ICAM4"	"ICAM5"	"ICE1"	"ICK"	"ICMT"	"ICOS"	"ICT1"	"ID1"	"ID2"	"ID3"	"ID4"	"IDE"	"IDH1"	"IDH2"	"IDH3A"	"IDH3B"	"IDH3G"	"IDI1"	"IDI2"	"IDNK"	"IDO1"	"IDO2"	"IDUA"	"IER3"	"IER3IP1"	"IER5"	"IFFO1"	"IFI16"	"IFI27"	"IFI27L1"	"IFI27L2"	"IFI30"	"IFI35"	"IFI44"	"IFI44L"	"IFI6"	"IFIH1"	"IFIT1B"	"IFIT2"	"IFIT3"	"IFIT5"	"IFITM1"	"IFITM2"	"IFITM3"	"IFITM5"	"IFNA14"	"IFNA2"	"IFNA21"	"IFNA5"	"IFNA6"	"IFNA8"	"IFNAR1"	"IFNAR2"	"IFNB1"	"IFNE"	"IFNG"	"IFNGR1"	"IFNGR2"	"IFNK"	"IFNL1"	"IFNL3"	"IFNLR1"	"IFNW1"	"IFRD1"	"IFRD2"	"IFT122"	"IFT140"	"IFT172"	"IFT20"	"IFT27"	"IFT43"	"IFT46"	"IFT52"	"IFT57"	"IFT74"	"IFT80"	"IFT81"	"IFT88"	"IGBP1"	"IGDCC3"	"IGDCC4"	"IGF1"	"IGF1R"	"IGF2"	"IGF2BP1"	"IGF2BP2"	"IGF2BP3"	"IGF2R"	"IGFALS"	"IGFBP1"	"IGFBP2"	"IGFBP3"	"IGFBP4"	"IGFBP5"	"IGFBP6"	"IGFBP7"	"IGFBPL1"	"IGFL1"	"IGFL2"	"IGFL3"	"IGFL4"	"IGFLR1"	"IGHMBP2"	"IGIP"	"IGJ"	"IGKV1-27"	"IGKV2D-29"	"IGLC7"	"IGLON5"	"IGSF1"	"IGSF10"	"IGSF11"	"IGSF21"	"IGSF22"	"IGSF23"	"IGSF3"	"IGSF5"	"IGSF6"	"IGSF8"	"IGSF9"	"IGSF9B"	"IHH"	"IIP45"	"IKBIP"	"IKBKAP"	"IKBKB"	"IKBKE"	"IKBKG"	"IKZF1"	"IKZF2"	"IKZF3"	"IKZF4"	"IKZF5"	"IL10"	"IL10RA"	"IL11"	"IL11RA"	"IL12A"	"IL12B"	"IL12RB1"	"IL13"	"IL13RA1"	"IL13RA2"	"IL15"	"IL15RA"	"IL16"	"IL17A"	"IL17B"	"IL17C"	"IL17D"	"IL17F"	"IL17RA"	"IL17RB"	"IL17RC"	"IL17RD"	"IL17RE"	"IL17REL"	"IL18"	"IL18BP"	"IL18R1"	"IL18RAP"	"IL19"	"IL1A"	"IL1B"	"IL1F10"	"IL1R1"	"IL1R2"	"IL1RAP"	"IL1RAPL1"	"IL1RAPL2"	"IL1RL2"	"IL1RN"	"IL2"	"IL20"	"IL20RA"	"IL20RB"	"IL21"	"IL21R"	"IL22"	"IL22RA1"	"IL22RA2"	"IL23A"	"IL23R"	"IL24"	"IL25"	"IL26"	"IL27"	"IL27RA"	"IL2RA"	"IL2RB"	"IL2RG"	"IL3"	"IL31"	"IL31RA"	"IL32"	"IL33"	"IL34"	"IL36A"	"IL36G"	"IL36RN"	"IL4"	"IL4I1"	"IL4R"	"IL5"	"IL5RA"	"IL6"	"IL6R"	"IL6ST"	"IL7"	"IL7R"	"IL8"	"IL9"	"IL9R"	"ILDR1"	"ILDR2"	"ILF2"	"ILF3"	"ILK"	"ILKAP"	"ILVBL"	"IMMP1L"	"IMMP2L"	"IMMT"	"IMP3"	"IMP4"	"IMPA1"	"IMPA2"	"IMPACT"	"IMPAD1"	"IMPDH1"	"IMPDH2"	"IMPG1"	"IMPG2"	"INA"	"INADL"	"INCA1"	"INCENP"	"INF2"	"ING1"	"ING2"	"ING3"	"ING4"	"ING5"	"INHA"	"INHBA"	"INHBB"	"INHBC"	"INHBE"	"INO80"	"INO80B"	"INO80C"	"INO80D"	"INO80E"	"INPP1"	"INPP4A"	"INPP4B"	"INPP5A"	"INPP5B"	"INPP5D"	"INPP5E"	"INPP5F"	"INPP5J"	"INPP5K"	"INPPL1"	"INS"	"INSC"	"INSIG1"	"INSIG2"	"INSL3"	"INSL4"	"INSL5"	"INSL6"	"INSM1"	"INSM2"	"INSR"	"INSRR"	"INTS12"	"INTS2"	"INTS3"	"INTS4"	"INTS5"	"INTS6"	"INTS7"	"INTS8"	"INTS9"	"INTU"	"INVS"	"IP6K1"	"IP6K2"	"IP6K3"	"IPCEF1"	"IPMK"	"IPO11"	"IPO13"	"IPO4"	"IPO5"	"IPO7"	"IPO8"	"IPO9"	"IPP"	"IPPK"	"IQCA1"	"IQCB1"	"IQCC"	"IQCD"	"IQCE"	"IQCF1"	"IQCF2"	"IQCF3"	"IQCF5"	"IQCF6"	"IQCG"	"IQCH"	"IQCJ"	"IQCK"	"IQGAP1"	"IQGAP2"	"IQGAP3"	"IQSEC1"	"IQSEC2"	"IQSEC3"	"IQUB"	"IRAK1"	"IRAK1BP1"	"IRAK2"	"IRAK3"	"IRAK4"	"IREB2"	"IRF1"	"IRF2"	"IRF2BP1"	"IRF2BP2"	"IRF2BPL"	"IRF3"	"IRF4"	"IRF5"	"IRF6"	"IRF7"	"IRF8"	"IRF9"	"IRG1"	"IRGC"	"IRGM"	"IRGQ"	"IRS1"	"IRS2"	"IRX1"	"IRX2"	"IRX3"	"IRX4"	"IRX5"	"IRX6"	"ISCA1"	"ISCA2"	"ISCU"	"ISG20L2"	"ISL1"	"ISL2"	"ISLR"	"ISLR2"	"ISM1"	"ISM2"	"ISOC1"	"ISOC2"	"ISPD"	"ISX"	"ISY1-RAB43"	"ISYNA1"	"ITCH"	"ITFG1"	"ITFG2"	"ITGA1"	"ITGA10"	"ITGA11"	"ITGA2"	"ITGA2B"	"ITGA3"	"ITGA4"	"ITGA5"	"ITGA6"	"ITGA7"	"ITGA8"	"ITGA9"	"ITGAD"	"ITGAE"	"ITGAL"	"ITGAM"	"ITGAV"	"ITGAX"	"ITGB1"	"ITGB1BP1"	"ITGB1BP2"	"ITGB2"	"ITGB3BP"	"ITGB4"	"ITGB5"	"ITGB6"	"ITGB7"	"ITGB8"	"ITGBL1"	"ITIH1"	"ITIH2"	"ITIH3"	"ITIH4"	"ITIH5"	"ITIH6"	"ITK"	"ITLN1"	"ITLN2"	"ITM2A"	"ITM2B"	"ITM2C"	"ITPA"	"ITPK1"	"ITPKA"	"ITPKB"	"ITPKC"	"ITPR1"	"ITPR2"	"ITPR3"	"ITPRIP"	"ITPRIPL1"	"ITPRIPL2"	"ITSN1"	"ITSN2"	"IVD"	"IVL"	"IVNS1ABP"	"IWS1"	"IYD"	"IZUMO1"	"IZUMO1R"	"IZUMO2"	"IZUMO3"	"IZUMO4"	"JADE2"	"JADE3"	"JAG1"	"JAG2"	"JAGN1"	"JAK1"	"JAK2"	"JAK3"	"JAKMIP1"	"JAKMIP2"	"JAKMIP3"	"JAM2"	"JAM3"	"JARID2"	"JAZF1"	"JDP2"	"JKAMP"	"JMJD1C"	"JMJD4"	"JMJD6"	"JMY"	"JOSD1"	"JOSD2"	"JPH1"	"JPH3"	"JPH4"	"JSRP1"	"JTB"	"JUN"	"JUNB"	"JUP"	"KAAG1"	"KAL1"	"KALRN"	"KANK1"	"KANK2"	"KANK3"	"KANK4"	"KANSL1"	"KANSL1L"	"KANSL2"	"KANSL3"	"KARS"	"KAT2A"	"KAT2B"	"KAT5"	"KAT6A"	"KAT6B"	"KAT8"	"KATNA1"	"KATNAL1"	"KATNAL2"	"KATNB1"	"KATNBL1"	"KAZALD1"	"KAZN"	"KBTBD11"	"KBTBD12"	"KBTBD13"	"KBTBD2"	"KBTBD3"	"KBTBD4"	"KBTBD6"	"KBTBD7"	"KBTBD8"	"KCMF1"	"KCNA1"	"KCNA10"	"KCNA2"	"KCNA3"	"KCNA4"	"KCNA5"	"KCNA6"	"KCNA7"	"KCNAB3"	"KCNB1"	"KCNB2"	"KCNC1"	"KCNC2"	"KCNC4"	"KCND1"	"KCND3"	"KCNE2"	"KCNE3"	"KCNE4"	"KCNE5"	"KCNF1"	"KCNG1"	"KCNG2"	"KCNG3"	"KCNG4"	"KCNH1"	"KCNH2"	"KCNH3"	"KCNH4"	"KCNH5"	"KCNH6"	"KCNH7"	"KCNH8"	"KCNIP1"	"KCNIP2"	"KCNIP3"	"KCNIP4"	"KCNJ1"	"KCNJ10"	"KCNJ11"	"KCNJ13"	"KCNJ14"	"KCNJ15"	"KCNJ16"	"KCNJ2"	"KCNJ3"	"KCNJ4"	"KCNJ5"	"KCNJ6"	"KCNJ8"	"KCNJ9"	"KCNK1"	"KCNK10"	"KCNK12"	"KCNK13"	"KCNK15"	"KCNK16"	"KCNK17"	"KCNK18"	"KCNK2"	"KCNK3"	"KCNK4"	"KCNK5"	"KCNK6"	"KCNK7"	"KCNK9"	"KCNMB1"	"KCNMB3"	"KCNMB4"	"KCNN1"	"KCNN2"	"KCNN3"	"KCNN4"	"KCNQ2"	"KCNQ3"	"KCNQ4"	"KCNQ5"	"KCNRG"	"KCNS1"	"KCNS2"	"KCNS3"	"KCNT2"	"KCNU1"	"KCNV1"	"KCNV2"	"KCTD1"	"KCTD11"	"KCTD12"	"KCTD13"	"KCTD14"	"KCTD15"	"KCTD16"	"KCTD17"	"KCTD18"	"KCTD19"	"KCTD2"	"KCTD20"	"KCTD21"	"KCTD3"	"KCTD4"	"KCTD5"	"KCTD6"	"KCTD8"	"KDELC1"	"KDELC2"	"KDELR1"	"KDELR3"	"KDF1"	"KDM1A"	"KDM1B"	"KDM2A"	"KDM2B"	"KDM3A"	"KDM3B"	"KDM4A"	"KDM4B"	"KDM4D"	"KDM4E"	"KDM5A"	"KDM5B"	"KDM5C"	"KDM5D"	"KDM6A"	"KDM6B"	"KDM7A"	"KDM8"	"KDR"	"KDSR"	"KEAP1"	"KEL"	"KERA"	"KHDC3L"	"KHDRBS1"	"KHDRBS2"	"KHDRBS3"	"KHK"	"KHNYN"	"KHSRP"	"KIAA0020"	"KIAA0100"	"KIAA0101"	"KIAA0141"	"KIAA0195"	"KIAA0196"	"KIAA0226"	"KIAA0226L"	"KIAA0232"	"KIAA0247"	"KIAA0319"	"KIAA0319L"	"KIAA0355"	"KIAA0368"	"KIAA0391"	"KIAA0408"	"KIAA0430"	"KIAA0513"	"KIAA0556"	"KIAA0586"	"KIAA0649"	"KIAA0753"	"KIAA0825"	"KIAA0895"	"KIAA0895L"	"KIAA0907"	"KIAA0922"	"KIAA1024"	"KIAA1033"	"KIAA1045"	"KIAA1107"	"KIAA1109"	"KIAA1143"	"KIAA1147"	"KIAA1161"	"KIAA1191"	"KIAA1210"	"KIAA1211"	"KIAA1211L"	"KIAA1217"	"KIAA1257"	"KIAA1279"	"KIAA1324"	"KIAA1324L"	"KIAA1328"	"KIAA1407"	"KIAA1429"	"KIAA1430"	"KIAA1432"	"KIAA1456"	"KIAA1462"	"KIAA1467"	"KIAA1468"	"KIAA1522"	"KIAA1524"	"KIAA1549"	"KIAA1549L"	"KIAA1551"	"KIAA1586"	"KIAA1598"	"KIAA1614"	"KIAA1644"	"KIAA1671"	"KIAA1683"	"KIAA1715"	"KIAA1731"	"KIAA1737"	"KIAA1755"	"KIAA1841"	"KIAA1875"	"KIAA1919"	"KIAA1946"	"KIAA1958"	"KIAA2012"	"KIAA2013"	"KIAA2018"	"KIAA2026"	"KIDINS220"	"KIF11"	"KIF12"	"KIF13A"	"KIF13B"	"KIF14"	"KIF15"	"KIF16B"	"KIF17"	"KIF18A"	"KIF18B"	"KIF1A"	"KIF1B"	"KIF1C"	"KIF20A"	"KIF20B"	"KIF21B"	"KIF22"	"KIF23"	"KIF24"	"KIF26A"	"KIF26B"	"KIF27"	"KIF2A"	"KIF2B"	"KIF2C"	"KIF3A"	"KIF3B"	"KIF3C"	"KIF4A"	"KIF5A"	"KIF5B"	"KIF5C"	"KIF6"	"KIF7"	"KIF9"	"KIFAP3"	"KIFC1"	"KIFC2"	"KIFC3"	"KIN"	"KIR2DL4"	"KIR3DL1/2"	"KIR3DL3"	"KIR3DX1"	"KIRREL"	"KIRREL2"	"KIRREL3"	"KISS1"	"KISS1R"	"KIT"	"KITLG"	"KL"	"KLB"	"KLC1"	"KLC2"	"KLC3"	"KLC4"	"KLF1"	"KLF10"	"KLF11"	"KLF12"	"KLF13"	"KLF14"	"KLF15"	"KLF17"	"KLF2"	"KLF3"	"KLF4"	"KLF6"	"KLF7"	"KLF8"	"KLF9"	"KLHDC1"	"KLHDC10"	"KLHDC2"	"KLHDC3"	"KLHDC4"	"KLHDC5"	"KLHDC7A"	"KLHDC8A"	"KLHDC8B"	"KLHDC9"	"KLHL1"	"KLHL10"	"KLHL11"	"KLHL12"	"KLHL14"	"KLHL15"	"KLHL17"	"KLHL18"	"KLHL2"	"KLHL20"	"KLHL21"	"KLHL22"	"KLHL23"	"KLHL24"	"KLHL25"	"KLHL26"	"KLHL28"	"KLHL29"	"KLHL3"	"KLHL30"	"KLHL31"	"KLHL32"	"KLHL33"	"KLHL34"	"KLHL35"	"KLHL36"	"KLHL38"	"KLHL4"	"KLHL40"	"KLHL5"	"KLHL6"	"KLHL7"	"KLHL8"	"KLHL9"	"KLK10"	"KLK11"	"KLK12"	"KLK13"	"KLK15"	"KLK2"	"KLK3"	"KLK4"	"KLK5"	"KLK7"	"KLK8"	"KLLN"	"KLRAQ1"	"KLRB1"	"KLRC1"	"KLRC2"	"KLRC3"	"KLRC4"	"KLRD1"	"KLRF1"	"KLRF2"	"KLRG1"	"KLRG2"	"KLRK1"	"KMO"	"KMT2B"	"KMT2C"	"KMT2D"	"KNCN"	"KNDC1"	"KNG1"	"KNOP1"	"KNTC1"	"KPNA1"	"KPNA2"	"KPNA3"	"KPNA4"	"KPNA5"	"KPNA6"	"KPNA7"	"KPNB1"	"KPRP"	"KPTN"	"KRAS"	"KRBA1"	"KRBA2"	"KRBOX1"	"KRBOX4"	"KRCC1"	"KREMEN1"	"KREMEN2"	"KRI1"	"KRIT1"	"KRR1"	"KRT10"	"KRT12"	"KRT13"	"KRT14"	"KRT15"	"KRT16"	"KRT17"	"KRT18"	"KRT19"	"KRT2"	"KRT20"	"KRT23"	"KRT24"	"KRT25"	"KRT26"	"KRT27"	"KRT28"	"KRT3"	"KRT31"	"KRT32"	"KRT33A"	"KRT33B"	"KRT35"	"KRT36"	"KRT37"	"KRT38"	"KRT39"	"KRT4"	"KRT40"	"KRT41"	"KRT6A"	"KRT7"	"KRT71"	"KRT72"	"KRT73"	"KRT74"	"KRT76"	"KRT77"	"KRT78"	"KRT79"	"KRT8"	"KRT80"	"KRT81"	"KRT82"	"KRT83"	"KRT84"	"KRT85"	"KRT86"	"KRT9"	"KRTAP1-3"	"KRTAP1-5"	"KRTAP10-11"	"KRTAP10-2"	"KRTAP10-3"	"KRTAP10-5"	"KRTAP10-6"	"KRTAP11-1"	"KRTAP12-1"	"KRTAP12-3"	"KRTAP12-4"	"KRTAP13-1"	"KRTAP13-2"	"KRTAP16-1"	"KRTAP17-1"	"KRTAP19-3"	"KRTAP19-5"	"KRTAP19-8"	"KRTAP20-1"	"KRTAP20-3"	"KRTAP20-4"	"KRTAP21-3"	"KRTAP22-1"	"KRTAP22-2"	"KRTAP23-1"	"KRTAP24-1"	"KRTAP25-1"	"KRTAP26-1"	"KRTAP27-1"	"KRTAP29-1"	"KRTAP3-1"	"KRTAP3-2"	"KRTAP3-3"	"KRTAP4-11"	"KRTAP4-16P"	"KRTAP4-2"	"KRTAP4-3"	"KRTAP4-4"	"KRTAP4-5"	"KRTAP4-6"	"KRTAP4-7"	"KRTAP4-8"	"KRTAP5-5"	"KRTAP5-7"	"KRTAP6-3"	"KRTAP8-1"	"KRTAP9-1"	"KRTAP9-2"	"KRTAP9-3"	"KRTAP9-4"	"KRTAP9-7"	"KRTCAP2"	"KRTCAP3"	"KRTDAP"	"KSR2"	"KTN1"	"KXD1"	"KY"	"KYNU"	"L1CAM"	"L1TD1"	"L2HGDH"	"L3MBTL1"	"L3MBTL2"	"L3MBTL3"	"L3MBTL4"	"LACC1"	"LACE1"	"LACRT"	"LACTB"	"LACTB2"	"LAD1"	"LAG3"	"LAGE3"	"LAIR1"	"LAIR2"	"LALBA"	"LAMA1"	"LAMA2"	"LAMA3"	"LAMA4"	"LAMB1"	"LAMB2"	"LAMB3"	"LAMB4"	"LAMC1"	"LAMC2"	"LAMC3"	"LAMP1"	"LAMP3"	"LAMP5"	"LAMTOR1"	"LAMTOR2"	"LAMTOR3"	"LAMTOR5"	"LANCL1"	"LANCL2"	"LANCL3"	"LAP3"	"LAPTM4A"	"LAPTM4B"	"LAPTM5"	"LARGE"	"LARP1"	"LARP1B"	"LARP4"	"LARP4B"	"LARP6"	"LARP7"	"LARS"	"LARS2"	"LAS1L"	"LASP1"	"LASS2"	"LAT"	"LAT2"	"LATS1"	"LATS2"	"LAX1"	"LAYN"	"LBH"	"LBP"	"LBR"	"LBX1"	"LBX2"	"LCA5"	"LCA5L"	"LCAT"	"LCE1C"	"LCE2A"	"LCE2D"	"LCE3A"	"LCE3B"	"LCE3C"	"LCE3D"	"LCE3E"	"LCE6A"	"LCK"	"LCLAT1"	"LCMT1"	"LCMT2"	"LCN1"	"LCN12"	"LCN15"	"LCN2"	"LCN8"	"LCN9"	"LCOR"	"LCORL"	"LCP1"	"LCP2"	"LCT"	"LCTL"	"LDB1"	"LDB2"	"LDB3"	"LDHA"	"LDHAL6A"	"LDHAL6B"	"LDHB"	"LDHC"	"LDHD"	"LDLR"	"LDLRAD1"	"LDLRAD2"	"LDLRAD3"	"LDLRAD4"	"LDLRAP1"	"LDOC1"	"LDOC1L"	"LEAP2"	"LECT1"	"LECT2"	"LEF1"	"LEFTY2"	"LELP1"	"LEMD1"	"LEMD2"	"LEMD3"	"LENEP"	"LENG1"	"LENG8"	"LENG9"	"LEO1"	"LEP"	"LEPR"	"LEPRE1"	"LEPREL1"	"LEPROT"	"LEPROTL1"	"LETM1"	"LETM2"	"LETMD1"	"LEUTX"	"LFNG"	"LGALS1"	"LGALS12"	"LGALS13"	"LGALS16"	"LGALS2"	"LGALS3"	"LGALS3BP"	"LGALS4"	"LGALS7"	"LGALS8"	"LGALS9"	"LGALSL"	"LGI1"	"LGI2"	"LGI3"	"LGI4"	"LGMN"	"LGR4"	"LGR5"	"LGR6"	"LGSN"	"LHB"	"LHFP"	"LHFPL1"	"LHFPL2"	"LHFPL3"	"LHFPL4"	"LHFPL5"	"LHPP"	"LHX1"	"LHX2"	"LHX3"	"LHX4"	"LHX5"	"LHX6"	"LHX8"	"LHX9"	"LIAS"	"LIF"	"LIFR"	"LIG1"	"LIG3"	"LIG4"	"LILRA2"	"LILRA4"	"LILRA5"	"LILRA6"	"LILRB2"	"LILRB4"	"LILRB5"	"LIM2"	"LIMA1"	"LIMCH1"	"LIMD1"	"LIMD2"	"LIMK1"	"LIMK2"	"LIMS2"	"LIN28A"	"LIN28B"	"LIN37"	"LIN52"	"LIN54"	"LIN7A"	"LIN7B"	"LIN7C"	"LIN9"	"LINGO1"	"LINGO2"	"LINGO3"	"LINGO4"	"LINS"	"LIPA"	"LIPC"	"LIPE"	"LIPF"	"LIPG"	"LIPH"	"LIPI"	"LIPJ"	"LIPK"	"LIPM"	"LIPN"	"LIPT1"	"LIPT2"	"LIRA"	"LIRC"	"LIRD"	"LITAF"	"LIX1"	"LIX1L"	"LKAAEAR1"	"LLGL1"	"LLGL2"	"LLPH"	"LMAN1"	"LMAN1L"	"LMAN2"	"LMAN2L"	"LMBR1"	"LMBR1L"	"LMBRD1"	"LMBRD2"	"LMCD1"	"LMF1"	"LMLN"	"LMNA"	"LMNB1"	"LMNB2"	"LMNTD1"	"LMNTD2"	"LMO1"	"LMO2"	"LMO3"	"LMO4"	"LMO7"	"LMO7DN"	"LMOD1"	"LMOD2"	"LMOD3"	"LMTK2"	"LMTK3"	"LMX1A"	"LMX1B"	"LNP1"	"LNPEP"	"LNX1"	"LNX2"	"LOH12CR1"	"LONP1"	"LONP2"	"LONRF1"	"LONRF2"	"LONRF3"	"LOX"	"LOXHD1"	"LOXL1"	"LOXL3"	"LOXL4"	"LPA"	"LPAR1"	"LPAR2"	"LPAR3"	"LPAR4"	"LPAR5"	"LPAR6"	"LPCAT1"	"LPCAT2"	"LPCAT3"	"LPCAT4"	"LPGAT1"	"LPHN2"	"LPIN1"	"LPIN2"	"LPIN3"	"LPL"	"LPO"	"LPP"	"LPXN"	"LRAT"	"LRBA"	"LRCH1"	"LRCH2"	"LRCH3"	"LRCH4"	"LRFN1"	"LRFN2"	"LRFN3"	"LRFN4"	"LRFN5"	"LRG1"	"LRGUK"	"LRIF1"	"LRIG1"	"LRIG2"	"LRIG3"	"LRIT1"	"LRIT2"	"LRIT3"	"LRMP"	"LRP1"	"LRP10"	"LRP11"	"LRP12"	"LRP1B"	"LRP2"	"LRP2BP"	"LRP3"	"LRP4"	"LRP5"	"LRP6"	"LRP8"	"LRPAP1"	"LRPPRC"	"LRR1"	"LRRC1"	"LRRC10"	"LRRC14"	"LRRC14B"	"LRRC15"	"LRRC16A"	"LRRC16B"	"LRRC17"	"LRRC18"	"LRRC19"	"LRRC2"	"LRRC20"	"LRRC23"	"LRRC24"	"LRRC25"	"LRRC26"	"LRRC27"	"LRRC28"	"LRRC3"	"LRRC30"	"LRRC31"	"LRRC32"	"LRRC34"	"LRRC36"	"LRRC37B"	"LRRC38"	"LRRC39"	"LRRC3B"	"LRRC3C"	"LRRC4"	"LRRC40"	"LRRC41"	"LRRC42"	"LRRC43"	"LRRC45"	"LRRC46"	"LRRC47"	"LRRC48"	"LRRC49"	"LRRC4B"	"LRRC4C"	"LRRC52"	"LRRC53"	"LRRC55"	"LRRC56"	"LRRC57"	"LRRC58"	"LRRC59"	"LRRC6"	"LRRC61"	"LRRC63"	"LRRC66"	"LRRC69"	"LRRC7"	"LRRC70"	"LRRC71"	"LRRC72"	"LRRC73"	"LRRC74A"	"LRRC74B"	"LRRC75B"	"LRRC8A"	"LRRC8B"	"LRRC8C"	"LRRC8D"	"LRRC8E"	"LRRCC1"	"LRRD1"	"LRRFIP1"	"LRRFIP2"	"LRRIQ1"	"LRRIQ3"	"LRRIQ4"	"LRRK1"	"LRRK2"	"LRRN1"	"LRRN2"	"LRRN3"	"LRRN4"	"LRRN4CL"	"LRRTM1"	"LRRTM2"	"LRRTM3"	"LRRTM4"	"LRSAM1"	"LRTM1"	"LRTM2"	"LRTOMT"	"LRWD1"	"LSAMP"	"LSG1"	"LSM1"	"LSM10"	"LSM11"	"LSM12"	"LSM14A"	"LSM14B"	"LSM2"	"LSM3"	"LSM4"	"LSM5"	"LSM6"	"LSM7"	"LSMEM1"	"LSMEM2"	"LSR"	"LSS"	"LTA"	"LTA4H"	"LTB"	"LTB4R"	"LTB4R2"	"LTBP1"	"LTBP2"	"LTBP3"	"LTBP4"	"LTBR"	"LTC4S"	"LTF"	"LTK"	"LTN1"	"LTV1"	"LUC7L"	"LUC7L2"	"LUC7L3"	"LUM"	"LURAP1"	"LURAP1L"	"LUZP1"	"LUZP2"	"LUZP4"	"LVRN"	"LXN"	"LY6D"	"LY6E"	"LY6G5C"	"LY6H"	"LY6K"	"LY75-CD302"	"LY86"	"LY9"	"LYAR"	"LYG1"	"LYG2"	"LYL1"	"LYN"	"LYNX1"	"LYPD1"	"LYPD2"	"LYPD3"	"LYPD4"	"LYPD5"	"LYPD6"	"LYPD6B"	"LYPD8"	"LYPLA2"	"LYPLAL1"	"LYRM1"	"LYRM2"	"LYRM4"	"LYRM5"	"LYRM7"	"LYSMD1"	"LYSMD2"	"LYSMD3"	"LYSMD4"	"LYST"	"LYVE1"	"LYZ"	"LYZL1"	"LYZL2"	"LYZL4"	"LYZL6"	"LZIC"	"LZTFL1"	"LZTR1"	"LZTS1"	"LZTS2"	"M1AP"	"M6PR"	"MAATS1"	"MAB21L1"	"MAB21L2"	"MAB21L3"	"MACC1"	"MACROD1"	"MACROD2"	"MAD1L1"	"MAD2L1"	"MAD2L1BP"	"MAD2L2"	"MADCAM1"	"MADD"	"MAEA"	"MAEL"	"MAF"	"MAF1"	"MAFA"	"MAFB"	"MAFF"	"MAFG"	"MAG"	"MAGEA1"	"MAGEA10"	"MAGEA11"	"MAGEA12"	"MAGEA4"	"MAGEA8"	"MAGEB1"	"MAGEB10"	"MAGEB16"	"MAGEB17"	"MAGEB18"	"MAGEB2"	"MAGEB3"	"MAGEB6"	"MAGEC2"	"MAGEC3"	"MAGED1"	"MAGED2"	"MAGEE1"	"MAGEF1"	"MAGEH1"	"MAGI1"	"MAGI2"	"MAGI3"	"MAGIX"	"MAGOH"	"MAGOHB"	"MAGT1"	"MAK"	"MAK16"	"MAL"	"MALL"	"MALSU1"	"MALT1"	"MAMDC2"	"MAMDC4"	"MAML1"	"MAML2"	"MAML3"	"MAMLD1"	"MAMSTR"	"MAN1A1"	"MAN1A2"	"MAN1B1"	"MAN1C1"	"MAN2A1"	"MAN2A2"	"MAN2B1"	"MAN2C1"	"MANBA"	"MANBAL"	"MANEA"	"MANEAL"	"MANF"	"MANSC1"	"MANSC4"	"MAOA"	"MAOB"	"MAP10"	"MAP1A"	"MAP1B"	"MAP1LC3A"	"MAP1LC3B"	"MAP1LC3B2"	"MAP1LC3C"	"MAP1S"	"MAP2"	"MAP2K1"	"MAP2K2"	"MAP2K4"	"MAP2K5"	"MAP2K6"	"MAP2K7"	"MAP3K1"	"MAP3K10"	"MAP3K11"	"MAP3K12"	"MAP3K13"	"MAP3K14"	"MAP3K15"	"MAP3K19"	"MAP3K2"	"MAP3K3"	"MAP3K5"	"MAP3K6"	"MAP3K7"	"MAP3K7CL"	"MAP3K8"	"MAP3K9"	"MAP4"	"MAP4K1"	"MAP4K2"	"MAP4K3"	"MAP4K4"	"MAP4K5"	"MAP6"	"MAP6D1"	"MAP7"	"MAP7D1"	"MAP7D2"	"MAP9"	"MAPK1"	"MAPK10"	"MAPK12"	"MAPK13"	"MAPK14"	"MAPK15"	"MAPK1IP1L"	"MAPK3"	"MAPK4"	"MAPK6"	"MAPK7"	"MAPK8"	"MAPK8IP1"	"MAPK8IP2"	"MAPK8IP3"	"MAPK9"	"MAPKAP1"	"MAPKAPK2"	"MAPKAPK3"	"MAPKAPK5"	"MAPRE1"	"MAPRE2"	"MAPRE3"	"MAPT"	"MARC1"	"MARCH1"	"MARCH10"	"MARCH11"	"MARCH2"	"MARCH3"	"MARCH4"	"MARCH5"	"MARCH6"	"MARCH7"	"MARCH8"	"MARCH9"	"MARCKS"	"MARCKSL1"	"MARCO"	"MARK1"	"MARK3"	"MARK4"	"MARS"	"MARVELD1"	"MARVELD2"	"MARVELD3"	"MAS1"	"MASP1"	"MASP2"	"MAST1"	"MAST2"	"MAST3"	"MAST4"	"MASTL"	"MAT1A"	"MAT2A"	"MAT2B"	"MATK"	"MATN1"	"MATN2"	"MATN3"	"MATN4"	"MATR3"	"MAU2"	"MAVS"	"MAX"	"MAZ"	"MB"	"MB21D1"	"MB21D2"	"MBD1"	"MBD2"	"MBD3"	"MBD3L1"	"MBD3L2"	"MBD4"	"MBD5"	"MBD6"	"MBIP"	"MBL2"	"MBLAC1"	"MBLAC2"	"MBNL1"	"MBNL2"	"MBNL3"	"MBOAT1"	"MBOAT2"	"MBOAT4"	"MBOAT7"	"MBP"	"MBTD1"	"MBTPS1"	"MBTPS2"	"MC1R"	"MC2R"	"MC3R"	"MC4R"	"MCAM"	"MCAT"	"MCC"	"MCCC1"	"MCCC2"	"MCCD1"	"MCEE"	"MCF2L"	"MCF2L2"	"MCFD2"	"MCHR1"	"MCHR2"	"MCIDAS"	"MCL1"	"MCM10"	"MCM2"	"MCM3"	"MCM3AP"	"MCM4"	"MCM5"	"MCM6"	"MCM7"	"MCM8"	"MCM9"	"MCMBP"	"MCMDC2"	"MCOLN1"	"MCOLN2"	"MCOLN3"	"MCPH1"	"MCRS1"	"MCTP1"	"MCTP2"	"MCTS1"	"MCU"	"MCUR1"	"MD2"	"MDC1"	"MDFI"	"MDFIC"	"MDGA1"	"MDGA2"	"MDH1"	"MDH1B"	"MDH2"	"MDM1"	"MDM2"	"MDM4"	"MDN1"	"MDS2"	"ME1"	"ME2"	"ME3"	"MEA1"	"MEAF6"	"MECOM"	"MECP2"	"MECR"	"MED1"	"MED10"	"MED11"	"MED12"	"MED12L"	"MED13"	"MED13L"	"MED14"	"MED15"	"MED16"	"MED17"	"MED18"	"MED19"	"MED20"	"MED21"	"MED22"	"MED23"	"MED24"	"MED25"	"MED27"	"MED28"	"MED29"	"MED30"	"MED31"	"MED4"	"MED6"	"MED7"	"MED8"	"MED9"	"MEDAG"	"MEF2A"	"MEF2B"	"MEF2BNB"	"MEF2C"	"MEF2D"	"MEFV"	"MEGF10"	"MEGF11"	"MEGF8"	"MEGF9"	"MEI1"	"MEIG1"	"MEIS1"	"MEIS2"	"MEIS3"	"MELK"	"MEN1"	"MEOX1"	"MEOX2"	"MEP1A"	"MEP1B"	"MEPCE"	"MEPE"	"MERTK"	"MESDC1"	"MESDC2"	"MESP1"	"MESP2"	"MEST"	"MET"	"METAP1"	"METAP1D"	"METAP2"	"Metazoa_SRP"	"METRN"	"METRNL"	"METTL1"	"METTL10"	"METTL11B"	"METTL12"	"METTL13"	"METTL14"	"METTL15"	"METTL16"	"METTL17"	"METTL18"	"METTL20"	"METTL21A"	"METTL21B"	"METTL21C"	"METTL22"	"METTL23"	"METTL24"	"METTL25"	"METTL2A"	"METTL2B"	"METTL3"	"METTL4"	"METTL5"	"METTL6"	"METTL7A"	"METTL7B"	"METTL8"	"METTL9"	"MEX3A"	"MEX3B"	"MEX3C"	"MEX3D"	"MFAP1"	"MFAP2"	"MFAP3"	"MFAP3L"	"MFAP5"	"MFF"	"MFGE8"	"MFHAS1"	"MFI2"	"MFN1"	"MFN2"	"MFNG"	"MFRP"	"MFSD1"	"MFSD10"	"MFSD11"	"MFSD12"	"MFSD2A"	"MFSD2B"	"MFSD3"	"MFSD4"	"MFSD5"	"MFSD6"	"MFSD6L"	"MFSD7"	"MFSD8"	"MFSD9"	"MGA"	"MGAM"	"MGARP"	"MGAT1"	"MGAT3"	"MGAT4A"	"MGAT4B"	"MGAT4C"	"MGAT4D"	"MGAT5"	"MGAT5B"	"MGEA5"	"MGLL"	"MGME1"	"MGMT"	"MGP"	"MGRN1"	"MGST1"	"MGST2"	"MGST3"	"MIA2"	"MIB1"	"MIC"	"MICAL1"	"MICAL2"	"MICAL3"	"MICALCL"	"MICALL1"	"MICB"	"MICU1"	"MID1"	"MID1IP1"	"MID2"	"MIEF1"	"MIEF2"	"MIEN1"	"MIER1"	"MIER2"	"MIER3"	"MIF"	"MIF4GD"	"MILR1"	"MINA"	"MINK1"	"MINOS1"	"MINPP1"	"MIOS"	"MIOX"	"MIP"	"MIPEP"	"MIPOL1"	"MIR1184"	"MIR431"	"MIS12"	"MIS18A"	"MIS18BP1"	"MISP"	"MITD1"	"MITF"	"MIXL1"	"MKI67"	"MKI67IP"	"MKKS"	"MKL1"	"MKL2"	"MKLN1"	"MKNK2"	"MKRN1"	"MKRN2"	"MKRN3"	"MKS1"	"MKX"	"MLANA"	"MLC1"	"MLEC"	"MLF1"	"MLF1IP"	"MLF2"	"MLH1"	"MLH3"	"MLIP"	"MLKL"	"MLL"	"MLL5"	"MLLT1"	"MLLT10"	"MLLT11"	"MLLT3"	"MLLT4"	"MLLT6"	"MLN"	"MLPH"	"MLST8"	"MLX"	"MLXIP"	"MLXIPL"	"MLYCD"	"MMAA"	"MMAB"	"MMACHC"	"MMADHC"	"MMD"	"MMD2"	"MME"	"MMEL1"	"MMGT1"	"MMP1"	"MMP10"	"MMP11"	"MMP13"	"MMP14"	"MMP15"	"MMP16"	"MMP17"	"MMP19"	"MMP2"	"MMP20"	"MMP21"	"MMP23B"	"MMP24"	"MMP25"	"MMP26"	"MMP27"	"MMP28"	"MMP3"	"MMP7"	"MMP8"	"MMP9"	"MMRN1"	"MMRN2"	"MMS19"	"MMS22L"	"MNAT1"	"MND1"	"MNDA"	"MNS1"	"MNT"	"MNX1"	"MOAP1"	"MOB1B"	"MOB2"	"MOB3A"	"MOB3B"	"MOB3C"	"MOBKL1B"	"MOBKL3"	"MOBP"	"MOCOS"	"MOCS1"	"MOCS2"	"MOCS3"	"MOG"	"MOGAT1"	"MOGAT2"	"MOGAT3"	"MOGS"	"MOK"	"MON1A"	"MON1B"	"MON2"	"MORC1"	"MORC2"	"MORC3"	"MORC4"	"MORF4L1"	"MORF4L2"	"MORN1"	"MORN2"	"MORN3"	"MORN4"	"MORN5"	"MOS"	"MOSC2"	"MOSPD1"	"MOSPD2"	"MOSPD3"	"MOV10"	"MOXD1"	"MPDU1"	"MPDZ"	"MPEG1"	"MPG"	"MPHOSPH10"	"MPHOSPH6"	"MPHOSPH8"	"MPHOSPH9"	"MPI"	"MPLKIP"	"MPND"	"MPO"	"MPP1"	"MPP2"	"MPP3"	"MPP4"	"MPP5"	"MPP6"	"MPP7"	"MPPE1"	"MPPED2"	"MPRIP"	"MPST"	"MPV17"	"MPV17L2"	"MPZ"	"MPZL1"	"MPZL2"	"MPZL3"	"MR1"	"MRAP"	"MRAP2"	"MRAS"	"MRC1"	"MRC2"	"MRE11A"	"MREG"	"MRFAP1L1"	"MRGBP"	"MRGPRD"	"MRGPRE"	"MRGPRF"	"MRGPRG"	"MRGPRX1"	"MRGPRX2"	"MRGPRX3"	"MRGPRX4"	"MRI1"	"MRM1"	"MRO"	"MROH2B"	"MROH8"	"MROH9"	"MRP63"	"MRPL1"	"MRPL10"	"MRPL11"	"MRPL13"	"MRPL14"	"MRPL15"	"MRPL16"	"MRPL17"	"MRPL18"	"MRPL19"	"MRPL2"	"MRPL20"	"MRPL21"	"MRPL22"	"MRPL23"	"MRPL24"	"MRPL27"	"MRPL3"	"MRPL30"	"MRPL32"	"MRPL33"	"MRPL34"	"MRPL35"	"MRPL36"	"MRPL37"	"MRPL38"	"MRPL39"	"MRPL4"	"MRPL40"	"MRPL41"	"MRPL42"	"MRPL43"	"MRPL44"	"MRPL46"	"MRPL47"	"MRPL48"	"MRPL49"	"MRPL50"	"MRPL51"	"MRPL52"	"MRPL53"	"MRPL54"	"MRPL55"	"MRPL9"	"MRPS10"	"MRPS11"	"MRPS12"	"MRPS14"	"MRPS15"	"MRPS16"	"MRPS17"	"MRPS18A"	"MRPS18B"	"MRPS18C"	"MRPS2"	"MRPS21"	"MRPS22"	"MRPS23"	"MRPS24"	"MRPS25"	"MRPS26"	"MRPS27"	"MRPS28"	"MRPS30"	"MRPS31"	"MRPS33"	"MRPS34"	"MRPS35"	"MRPS36"	"MRPS5"	"MRPS6"	"MRPS7"	"MRPS9"	"MRRF"	"MRS2"	"MRTO4"	"MRVI1"	"MS4A1"	"MS4A10"	"MS4A12"	"MS4A13"	"MS4A14"	"MS4A15"	"MS4A18"	"MS4A2"	"MS4A3"	"MS4A4A"	"MS4A5"	"MS4A6A"	"MS4A6E"	"MS4A7"	"MS4A8"	"MSANTD1"	"MSANTD2"	"MSANTD4"	"MSC"	"MSGN1"	"MSH3"	"MSH4"	"MSH6"	"MSI1"	"MSI2"	"MSL1"	"MSL2"	"MSL3"	"MSLN"	"MSLNL"	"MSMB"	"MSMO1"	"MSMP"	"MSR1"	"MSRA"	"MSRB2"	"MSRB3"	"MSS51"	"MST1"	"MST1R"	"MSTN"	"MSTO1"	"MSX1"	"MSX2"	"MT-ATP6"	"MT-ATP8"	"MT-CO1"	"MT-CO2"	"MT-CO3"	"MT-CYB"	"MT-ND1"	"MT-ND2"	"MT-ND3"	"MT-ND4"	"MT-ND4L"	"MT-ND5"	"MT-ND6"	"MT1A"	"MT1B"	"MT1E"	"MT1F"	"MT1G"	"MT1H"	"MT1X"	"MT2A"	"MT3"	"MT4"	"MTA2"	"MTA3"	"MTAP"	"MTBP"	"MTCH1"	"MTCH2"	"MTCL1"	"MTCP1"	"MTDH"	"MTERF"	"MTERF4"	"MTERFD1"	"MTERFD3"	"MTF1"	"MTF2"	"MTFMT"	"MTFP1"	"MTFR1"	"MTG1"	"MTHFD1"	"MTHFD1L"	"MTHFD2"	"MTHFD2L"	"MTHFR"	"MTHFS"	"MTHFSD"	"MTIF2"	"MTIF3"	"MTL5"	"MTMR1"	"MTMR10"	"MTMR11"	"MTMR12"	"MTMR14"	"MTMR2"	"MTMR3"	"MTMR4"	"MTMR6"	"MTMR7"	"MTMR8"	"MTMR9"	"MTNR1A"	"MTNR1B"	"MTOR"	"MTPAP"	"MTPN"	"MTR"	"MTRF1"	"MTRF1L"	"MTRNR2L10"	"MTRNR2L17"	"MTRNR2L3"	"MTRNR2L4"	"MTRNR2L5"	"MTRNR2L7"	"MTRNR2L8"	"MTRR"	"MTSS1"	"MTSS1L"	"MTTP"	"MTUS1"	"MTUS2"	"MTX1"	"MTX2"	"MTX3"	"MUC1"	"MUC12"	"MUC13"	"MUC15"	"MUC21"	"MUC3A"	"MUC5AC"	"MUC7"	"MUCL1"	"MUL1"	"MUM1"	"MUM1L1"	"MURC"	"MUS81"	"MUSK"	"MUT"	"MUTYH"	"MVB12A"	"MVB12B"	"MVD"	"MVK"	"MVP"	"MX1"	"MX2"	"MXD1"	"MXD3"	"MXD4"	"MXI1"	"MXRA7"	"MYADM"	"MYB"	"MYBBP1A"	"MYBL1"	"MYBL2"	"MYBPC1"	"MYBPC3"	"MYBPH"	"MYBPHL"	"MYC"	"MYCBP"	"MYCBP2"	"MYCBPAP"	"MYCL"	"MYCN"	"MYCT1"	"MYD88"	"MYEF2"	"MYEOV"	"MYEOV2"	"MYF5"	"MYF6"	"MYH1"	"MYH10"	"MYH11"	"MYH13"	"MYH14"	"MYH15"	"MYH2"	"MYH3"	"MYH4"	"MYH6"	"MYH7B"	"MYH8"	"MYH9"	"MYL1"	"MYL10"	"MYL12A"	"MYL12B"	"MYL3"	"MYL4"	"MYL5"	"MYL6"	"MYL6B"	"MYL7"	"MYL9"	"MYLIP"	"MYLK"	"MYLK2"	"MYLK3"	"MYLK4"	"MYLPF"	"MYNN"	"MYO10"	"MYO15A"	"MYO16"	"MYO18A"	"MYO19"	"MYO1A"	"MYO1B"	"MYO1C"	"MYO1D"	"MYO1E"	"MYO1F"	"MYO1G"	"MYO1H"	"MYO3A"	"MYO3B"	"MYO5A"	"MYO5B"	"MYO5C"	"MYO6"	"MYO7A"	"MYO7B"	"MYO9A"	"MYO9B"	"MYOC"	"MYOCD"	"MYOD1"	"MYOF"	"MYOG"	"MYOM1"	"MYOM2"	"MYOM3"	"MYOT"	"MYOZ1"	"MYOZ2"	"MYOZ3"	"MYPN"	"MYPOP"	"MYRF"	"MYRFL"	"MYRIP"	"MYSM1"	"MYST2"	"MYT1"	"MYT1L"	"MZB1"	"MZF1"	"MZT1"	"MZT2B"	"N4BP1"	"N4BP2"	"N4BP2L1"	"N4BP2L2"	"N4BP3"	"N6AMT1"	"N6AMT2"	"NAA10"	"NAA11"	"NAA15"	"NAA16"	"NAA20"	"NAA25"	"NAA30"	"NAA35"	"NAA38"	"NAA40"	"NAA50"	"NAA60"	"NAAA"	"NAALAD2"	"NAALADL1"	"NAALADL2"	"NAB1"	"NAB2"	"NACA2"	"NACAD"	"NACC1"	"NACC2"	"NADK"	"NADK2"	"NADSYN1"	"NAE1"	"NAF1"	"NAGA"	"NAGK"	"NAGLU"	"NAGPA"	"NAGS"	"NAIF1"	"NAIP"	"NALCN"	"NAMPT"	"NANOG"	"NANOGNB"	"NANOS1"	"NANOS2"	"NANOS3"	"NANP"	"NANS"	"NAP1L1"	"NAP1L2"	"NAP1L3"	"NAP1L4"	"NAP1L5"	"NAPA"	"NAPB"	"NAPEPLD"	"NAPG"	"NAPRT"	"NAPSA"	"NARF"	"NARFL"	"NARG2"	"NARS"	"NARS2"	"NASP"	"NAT1"	"NAT10"	"NAT14"	"NAT16"	"NAT2"	"NAT6"	"NAT8"	"NAT9"	"NAV1"	"NAV2"	"NAV3"	"NBAS"	"NBEA"	"NBEAL1"	"NBEAL2"	"NBN"	"NBPF3"	"NBPF8"	"NBR1"	"NCALD"	"NCAM1"	"NCAM2"	"NCAN"	"NCAPD2"	"NCAPD3"	"NCAPG"	"NCAPH"	"NCBP1"	"NCBP2"	"NCCRP1"	"NCDN"	"NCEH1"	"NCF1"	"NCF2"	"NCK1"	"NCK2"	"NCKAP1"	"NCKAP1L"	"NCKAP5L"	"NCKIPSD"	"NCL"	"NCLN"	"NCMAP"	"NCOA1"	"NCOA2"	"NCOA3"	"NCOA4"	"NCOA5"	"NCOA6"	"NCOA7"	"NCOR1"	"NCOR2"	"NCR1"	"NCR2"	"NCR3"	"NCR3LG1"	"NCRNA00081"	"NCS1"	"NCSTN"	"NDC80"	"NDE1"	"NDEL1"	"NDFIP1"	"NDFIP2"	"NDN"	"NDNF"	"NDOR1"	"NDP"	"NDRG1"	"NDRG2"	"NDRG3"	"NDRG4"	"NDST1"	"NDST2"	"NDST3"	"NDST4"	"NDUFA1"	"NDUFA10"	"NDUFA11"	"NDUFA12"	"NDUFA13"	"NDUFA2"	"NDUFA3"	"NDUFA4"	"NDUFA5"	"NDUFA6"	"NDUFA7"	"NDUFA8"	"NDUFA9"	"NDUFAB1"	"NDUFAF1"	"NDUFAF3"	"NDUFAF4"	"NDUFAF5"	"NDUFAF6"	"NDUFAF7"	"NDUFB1"	"NDUFB10"	"NDUFB11"	"NDUFB2"	"NDUFB3"	"NDUFB4"	"NDUFB5"	"NDUFB6"	"NDUFB7"	"NDUFB8"	"NDUFB9"	"NDUFC2"	"NDUFS1"	"NDUFS2"	"NDUFS3"	"NDUFS4"	"NDUFS5"	"NDUFS6"	"NDUFS7"	"NDUFS8"	"NDUFV1"	"NDUFV2"	"NDUFV3"	"NEB"	"NEBL"	"NECAB1"	"NECAB2"	"NECAB3"	"NECAP1"	"NECAP2"	"NEDD1"	"NEDD4"	"NEDD4L"	"NEDD8-MDP1"	"NEDD9"	"NEFH"	"NEFM"	"NEGR1"	"NEIL1"	"NEIL2"	"NEIL3"	"NEK1"	"NEK10"	"NEK11"	"NEK2"	"NEK3"	"NEK5"	"NEK6"	"NEK7"	"NEK8"	"NEK9"	"NELFB"	"NELL1"	"NELL2"	"NEMF"	"NENF"	"NEO1"	"NES"	"NET1"	"NETO1"	"NETO2"	"NEU1"	"NEU2"	"NEU3"	"NEURL1"	"NEURL1B"	"NEURL2"	"NEUROD1"	"NEUROD2"	"NEUROD4"	"NEUROD6"	"NEUROG1"	"NEUROG2"	"NEUROG3"	"NEXN"	"NF1"	"NF2"	"NFAM1"	"NFASC"	"NFAT5"	"NFATC1"	"NFATC2"	"NFATC2IP"	"NFATC3"	"NFATC4"	"NFE2"	"NFE2L1"	"NFE2L2"	"NFE2L3"	"NFIA"	"NFIB"	"NFIC"	"NFIL3"	"NFIX"	"NFKB1"	"NFKB2"	"NFKBIA"	"NFKBIB"	"NFKBID"	"NFKBIE"	"NFKBIL1"	"NFKBIZ"	"NFRKB"	"NFS1"	"NFU1"	"NFX1"	"NFXL1"	"NFYA"	"NFYC"	"NGB"	"NGDN"	"NGEF"	"NGF"	"NGFR"	"NGFRAP1"	"NGLY1"	"NGRN"	"NHEJ1"	"NHLH1"	"NHLH2"	"NHLRC1"	"NHLRC2"	"NHLRC3"	"NHP2"	"NHP2L1"	"NHS"	"NHSL1"	"NHSL2"	"NICN1"	"NID1"	"NID2"	"NIF3L1"	"NIM1K"	"NIN"	"NINJ1"	"NINJ2"	"NINL"	"NIP7"	"NIPA1"	"NIPA2"	"NIPAL1"	"NIPAL2"	"NIPAL3"	"NIPAL4"	"NIPBL"	"NIPSNAP1"	"NIPSNAP3A"	"NIPSNAP3B"	"NISCH"	"NIT1"	"NIT2"	"NKAIN1"	"NKAIN2"	"NKAIN3"	"NKAIN4"	"NKAP"	"NKAPL"	"NKD1"	"NKD2"	"NKG7"	"NKIRAS1"	"NKIRAS2"	"NKPD1"	"NKRF"	"NKTR"	"NKX1-1"	"NKX2-1"	"NKX2-2"	"NKX2-3"	"NKX2-4"	"NKX2-5"	"NKX2-6"	"NKX2-8"	"NKX3-1"	"NKX3-2"	"NKX6-1"	"NKX6-2"	"NKX6-3"	"NLE1"	"NLGN1"	"NLGN2"	"NLGN3"	"NLGN4X"	"NLGN4Y"	"NLK"	"NLN"	"NLRC3"	"NLRC4"	"NLRP1"	"NLRP10"	"NLRP11"	"NLRP12"	"NLRP13"	"NLRP14"	"NLRP2"	"NLRP3"	"NLRP4"	"NLRP5"	"NLRP6"	"NLRP7"	"NLRP8"	"NLRP9"	"NLRX1"	"NMB"	"NMBR"	"NMD3"	"NME1"	"NME3"	"NME4"	"NME5"	"NME6"	"NME7"	"NME8"	"NME9"	"NMI"	"NMNAT1"	"NMNAT2"	"NMNAT3"	"NMRAL1"	"NMRK1"	"NMRK2"	"NMS"	"NMT1"	"NMT2"	"NMU"	"NMUR1"	"NMUR2"	"NNAT"	"NNMT"	"NNT"	"NOA1"	"NOB1"	"NOBOX"	"NOC2L"	"NOC3L"	"NOD1"	"NOD2"	"NODAL"	"NOG"	"NOL10"	"NOL11"	"NOL12"	"NOL4"	"NOL4L"	"NOL6"	"NOL7"	"NOL8"	"NOL9"	"NOLC1"	"NOM1"	"NONO"	"NOP10"	"NOP14"	"NOP16"	"NOP2"	"NOP56"	"NOP58"	"NOP9"	"NOS1"	"NOS1AP"	"NOS2"	"NOS3"	"NOSIP"	"NOSTRIN"	"NOTCH1"	"NOTCH3"	"NOTCH4"	"NOTO"	"NOTUM"	"NOV"	"NOVA1"	"NOVA2"	"NOX3"	"NOX4"	"NOX5"	"NOXA1"	"NOXO1"	"NOXRED1"	"NPAP1"	"NPAS1"	"NPAS2"	"NPAS3"	"NPAS4"	"NPAT"	"NPBWR1"	"NPC1"	"NPC1L1"	"NPC2"	"NPDC1"	"NPEPL1"	"NPEPPS"	"NPFF"	"NPFFR1"	"NPFFR2"	"NPHP1"	"NPHP3"	"NPHS1"	"NPHS2"	"NPL"	"NPLOC4"	"NPM1"	"NPM2"	"NPM3"	"NPNT"	"NPPA"	"NPPB"	"NPPC"	"NPR1"	"NPR2"	"NPR3"	"NPRL2"	"NPRL3"	"NPS"	"NPSR1"	"NPTN"	"NPTX1"	"NPTX2"	"NPTXR"	"NPVF"	"NPW"	"NPY"	"NPY1R"	"NPY2R"	"NPY4R"	"NPY5R"	"NQO1"	"NQO2"	"NR0B1"	"NR0B2"	"NR1D1"	"NR1D2"	"NR1H2"	"NR1H3"	"NR1H4"	"NR1I2"	"NR1I3"	"NR2C1"	"NR2C2"	"NR2C2AP"	"NR2E1"	"NR2E3"	"NR2F1"	"NR2F2"	"NR2F6"	"NR3C1"	"NR3C2"	"NR4A1"	"NR4A2"	"NR4A3"	"NR5A2"	"NR6A1"	"NRAMP1"	"NRAP"	"NRARP"	"NRAS"	"NRBF2"	"NRBP1"	"NRBP2"	"NRCAM"	"NRD1"	"NRDE2"	"NREP"	"NRF1"	"NRG1"	"NRG2"	"NRG3"	"NRG4"	"NRGN"	"NRIP1"	"NRIP2"	"NRIP3"	"NRK"	"NRL"	"NRM"	"NRN1"	"NRN1L"	"NRON"	"NRP1"	"NRP2"	"NRROS"	"NRSN1"	"NRSN2"	"NRTN"	"NRXN2"	"NRXN3"	"NSA2"	"NSD1"	"NSDHL"	"NSF"	"NSFL1C"	"NSL1"	"NSMAF"	"NSMCE1"	"NSMCE2"	"NSMCE4A"	"NSMF"	"NSRP1"	"NSUN2"	"NSUN3"	"NSUN4"	"NSUN5"	"NSUN6"	"NSUN7"	"NT5C"	"NT5C1A"	"NT5C1B-RDH14"	"NT5C2"	"NT5C3B"	"NT5DC1"	"NT5DC2"	"NT5DC3"	"NT5DC4"	"NT5E"	"NT5M"	"NTAN1"	"NTF3"	"NTF4"	"NTHL1"	"NTM"	"NTMT1"	"NTN1"	"NTN3"	"NTN4"	"NTN5"	"NTNG1"	"NTNG2"	"NTPCR"	"NTRK1"	"NTRK2"	"NTRK3"	"NTS"	"NTSR1"	"NTSR2"	"NUAK1"	"NUAK2"	"NUB1"	"NUBP1"	"NUBP2"	"NUBPL"	"NUCB1"	"NUCB2"	"NUCKS1"	"NUDC"	"NUDCD1"	"NUDCD2"	"NUDCD3"	"NUDT1"	"NUDT11"	"NUDT12"	"NUDT13"	"NUDT14"	"NUDT15"	"NUDT16"	"NUDT16L1"	"NUDT17"	"NUDT18"	"NUDT19"	"NUDT2"	"NUDT21"	"NUDT22"	"NUDT4"	"NUDT5"	"NUDT6"	"NUDT7"	"NUDT8"	"NUDT9"	"NUF2"	"NUFIP1"	"NUFIP2"	"NUGGC"	"NUMA1"	"NUMB"	"NUMBL"	"NUP107"	"NUP133"	"NUP153"	"NUP155"	"NUP160"	"NUP188"	"NUP205"	"NUP210"	"NUP210L"	"NUP214"	"NUP35"	"NUP37"	"NUP43"	"NUP54"	"NUP62"	"NUP62CL"	"NUP85"	"NUP88"	"NUP93"	"NUP98"	"NUPL1"	"NUPL2"	"NUPR1"	"NUS1"	"NUSAP1"	"NUTF2"	"NUTM1"	"NWD1"	"NWD2"	"NXF1"	"NXF3"	"NXF5"	"NXN"	"NXNL1"	"NXNL2"	"NXPE1"	"NXPE2"	"NXPE3"	"NXPE4"	"NXPH1"	"NXPH2"	"NXPH4"	"NXT1"	"NXT2"	"NYAP1"	"NYAP2"	"NYNRIN"	"NYX"	"OAF"	"OARD1"	"OAS1"	"OAS2"	"OAS3"	"OASL"	"OAT"	"OAZ1"	"OAZ2"	"OAZ3"	"OBFC1"	"OBFC2A"	"OBSL1"	"OCA2"	"OCEL1"	"OCIAD1"	"OCIAD2"	"OCLN"	"OCM"	"OCM2"	"OCRL"	"OCSTAMP"	"ODAM"	"ODC1"	"ODF1"	"ODF2"	"ODF2L"	"ODF3"	"ODF3B"	"ODF3L1"	"ODF3L2"	"ODF4"	"OFCC1"	"OFD1"	"OGDH"	"OGDHL"	"OGFOD1"	"OGFOD2"	"OGFOD3"	"OGFR"	"OGFRL1"	"OGG1"	"OGN"	"OIP5"	"OIT3"	"OLA1"	"OLAH"	"OLFM1"	"OLFM2"	"OLFM3"	"OLFM4"	"OLFML1"	"OLFML2A"	"OLFML2B"	"OLFML3"	"OLIG1"	"OLIG2"	"OLIG3"	"OLR1"	"OMD"	"OMG"	"OMP"	"ONECUT1"	"ONECUT2"	"OOEP"	"OOSP2"	"OPA1"	"OPALIN"	"OPCML"	"OPHN1"	"OPLAH"	"OPN1LW"	"OPN1SW"	"OPN3"	"OPN4"	"OPN5"	"OPRD1"	"OPRK1"	"OPRM1"	"OPTC"	"OPTN"	"OPTX2"	"OR10A5"	"OR10D3"	"OR10G3"	"OR10G7"	"OR10G8"	"OR10G9"	"OR10H2"	"OR10H3"	"OR10H4"	"OR10J5"	"OR10K1"	"OR10K2"	"OR10Q1"	"OR10R2"	"OR10T2"	"OR10V1"	"OR10Z1"	"OR11A1"	"OR11H4"	"OR11H6"	"OR13A1"	"OR13C2"	"OR13C3"	"OR13C5"	"OR13C8"	"OR13D1"	"OR13F1"	"OR13G1"	"OR13H1"	"OR13J1"	"OR14A16"	"OR14C36"	"OR14I1"	"OR14J1"	"OR14K1"	"OR1A1"	"OR1D2"	"OR1D5"	"OR1E1"	"OR1G1"	"OR1J4"	"OR1L1"	"OR1L4"	"OR1L6"	"OR1L8"	"OR1N1"	"OR1N2"	"OR1Q1"	"OR2A12"	"OR2A14"	"OR2A2"	"OR2A25"	"OR2A5"	"OR2AE1"	"OR2AG2"	"OR2AP1"	"OR2AT4"	"OR2B11"	"OR2B3"	"OR2B6"	"OR2C3"	"OR2D3"	"OR2F2"	"OR2G2"	"OR2G3"	"OR2H1"	"OR2H2"	"OR2J1"	"OR2J2"	"OR2J3"	"OR2K2"	"OR2L13"	"OR2M3"	"OR2M4"	"OR2M5"	"OR2M7"	"OR2T1"	"OR2T4"	"OR2T6"	"OR2T8"	"OR2V1"	"OR2V2"	"OR2W1"	"OR2W3"	"OR2Y1"	"OR2Z1"	"OR3A1"	"OR3A2"	"OR3A3"	"OR4A15"	"OR4A16"	"OR4A47"	"OR4B1"	"OR4C12"	"OR4C13"	"OR4C15"	"OR4C5"	"OR4C6"	"OR4D1"	"OR4D10"	"OR4D11"	"OR4D6"	"OR4D9"	"OR4E2"	"OR4F15"	"OR4F6"	"OR4K1"	"OR4K13"	"OR4K14"	"OR4K15"	"OR4K17"	"OR4K2"	"OR4N5"	"OR4S1"	"OR4S2"	"OR51A7"	"OR51B4"	"OR51B5"	"OR51B6"	"OR51D1"	"OR51E1"	"OR51E2"	"OR51F2"	"OR51I1"	"OR51I2"	"OR51L1"	"OR51M1"	"OR51Q1"	"OR51T1"	"OR51V1"	"OR52A1"	"OR52B2"	"OR52D1"	"OR52E2"	"OR52E4"	"OR52E6"	"OR52E8"	"OR52H1"	"OR52I1"	"OR52I2"	"OR52J3"	"OR52K2"	"OR52L1"	"OR52M1"	"OR52N1"	"OR52N2"	"OR52N4"	"OR52W1"	"OR56A1"	"OR56A3"	"OR56A4"	"OR56B1"	"OR56B4"	"OR5A1"	"OR5A2"	"OR5AK2"	"OR5AN1"	"OR5AP2"	"OR5AS1"	"OR5AU1"	"OR5B17"	"OR5B2"	"OR5C1"	"OR5D14"	"OR5D18"	"OR5F1"	"OR5H15"	"OR5I1"	"OR5J2"	"OR5K3"	"OR5L2"	"OR5M1"	"OR5M10"	"OR5M11"	"OR5M8"	"OR5M9"	"OR5P2"	"OR5P3"	"OR5T1"	"OR5T2"	"OR5V1"	"OR5W2"	"OR6A2"	"OR6C1"	"OR6C4"	"OR6C6"	"OR6C68"	"OR6C74"	"OR6F1"	"OR6J1"	"OR6K2"	"OR6K3"	"OR6K6"	"OR6M1"	"OR6N1"	"OR6N2"	"OR6P1"	"OR6S1"	"OR6V1"	"OR6X1"	"OR6Y1"	"OR7A10"	"OR7A5"	"OR7C1"	"OR7C2"	"OR7D1"	"OR7D2"	"OR7D4"	"OR8A1"	"OR8B2"	"OR8B3"	"OR8D4"	"OR8G5"	"OR8H1"	"OR8H2"	"OR8H3"	"OR8I2"	"OR8J1"	"OR8K1"	"OR8S1"	"OR8U1"	"OR93Ch"	"OR9A4"	"OR9G1"	"OR9G4"	"OR9I1"	"OR9K2"	"OR9Q1"	"OR9Q2"	"ORAI1"	"ORAI2"	"ORAI3"	"ORAOV1"	"ORC1"	"ORC2"	"ORC3"	"ORC4"	"ORC5"	"ORC6"	"ORMDL1"	"ORMDL2"	"ORMDL3"	"OS9"	"OSBP"	"OSBP2"	"OSBPL10"	"OSBPL11"	"OSBPL1A"	"OSBPL2"	"OSBPL3"	"OSBPL6"	"OSBPL7"	"OSBPL8"	"OSBPL9"	"OSCAR"	"OSCP1"	"OSER1"	"OSGEP"	"OSGEPL1"	"OSGIN1"	"OSGIN2"	"OSM"	"OSMR"	"OSR1"	"OSR2"	"OSTC"	"OSTF1"	"OSTM1"	"OSTN"	"OTC"	"OTOA"	"OTOG"	"OTOGL"	"OTOL1"	"OTOP1"	"OTOP2"	"OTOP3"	"OTOR"	"OTOS"	"OTP"	"OTUB1"	"OTUB2"	"OTUD1"	"OTUD3"	"OTUD4"	"OTUD5"	"OTUD6B"	"OTUD7A"	"OTUD7B"	"OTX1"	"OTX2"	"OVCH1"	"OVCH2"	"OVGP1"	"OVOL1"	"OVOL2"	"OVOL3"	"OXA1L"	"OXCT1"	"OXER1"	"OXGR1"	"OXLD1"	"OXNAD1"	"OXR1"	"OXSM"	"OXSR1"	"OXT"	"OXTR"	"P2RX1"	"P2RX2"	"P2RX3"	"P2RX4"	"P2RX6"	"P2RX7"	"P2RY1"	"P2RY11"	"P2RY12"	"P2RY13"	"P2RY14"	"P2RY2"	"P2RY4"	"P2RY6"	"P2RY8"	"P3H3"	"P3H4"	"P4HA1"	"P4HA2"	"P4HA3"	"P4HB"	"P4HTM"	"PAAF1"	"PABPC1L"	"PABPC3"	"PABPC4"	"PABPC5"	"PABPN1"	"PABPN1L"	"PACAP"	"PACRGL"	"PACS1"	"PACS2"	"PACSIN1"	"PACSIN2"	"PACSIN3"	"PADI1"	"PADI2"	"PADI3"	"PADI4"	"PAEP"	"PAF1"	"PAFAH1B1"	"PAFAH1B2"	"PAFAH1B3"	"PAFAH2"	"PAG1"	"PAGE1"	"PAGE3"	"PAGE4"	"PAGE5"	"PAGR1"	"PAH"	"PAICS"	"PAIP1"	"PAIP2"	"PAIP2B"	"PAK1"	"PAK1IP1"	"PAK2"	"PAK3"	"PAK4"	"PAK7"	"PALB2"	"PALD1"	"PALLD"	"PALM"	"PALM2"	"PALM3"	"PALMD"	"PAM"	"PAM16"	"PAMR1"	"PAN3"	"PANK1"	"PANK2"	"PANK3"	"PANK4"	"PANTROV1R201"	"PANTROV1R202"	"PANX1"	"PANX2"	"PANX3"	"PAOX"	"PAPD4"	"PAPD5"	"PAPD7"	"PAPLN"	"PAPOLA"	"PAPOLG"	"PAPPA"	"PAPPA2"	"PAPSS1"	"PAPSS2"	"PAQR3"	"PAQR4"	"PAQR5"	"PAQR6"	"PAQR7"	"PAQR8"	"PAQR9"	"PARD3"	"PARD3B"	"PARD6A"	"PARD6B"	"PARD6G"	"PARG"	"PARK2"	"PARK7"	"PARL"	"PARM1"	"PARN"	"PARP1"	"PARP11"	"PARP12"	"PARP14"	"PARP15"	"PARP16"	"PARP2"	"PARP3"	"PARP4"	"PARP6"	"PARP8"	"PARP9"	"PARPBP"	"PARS2"	"PARVA"	"PARVB"	"PARVG"	"PASD1"	"PASK"	"PATE1"	"PATE2"	"PATE3"	"PATE4"	"PATL1"	"PATL2"	"PATR-A"	"PATR-AL"	"PATR-B"	"PATR-C"	"PATR-DMB"	"PATR-DOB"	"PATR-DPA1"	"PATR-DPB1"	"PATR-DQB1"	"PATR-DRA"	"PATR-E"	"PATZ1"	"PAWR"	"PAX1"	"PAX2"	"PAX3"	"PAX4"	"PAX5"	"PAX6"	"PAX7"	"PAX8"	"PAX9"	"PAXIP1"	"PBK"	"PBLD"	"PBRM1"	"PBX1"	"PBX2"	"PBX3"	"PBX4"	"PBXIP1"	"PC"	"PCBD1"	"PCBD2"	"PCBP1"	"PCBP2"	"PCBP3"	"PCBP4"	"PCCA"	"PCCB"	"PCDH1"	"PCDH10"	"PCDH12"	"PCDH17"	"PCDH18"	"PCDH19"	"PCDH7"	"PCDH8"	"PCDH9"	"PCDHA1"	"PCDHA10"	"PCDHA5"	"PCDHA6"	"PCDHA7"	"PCDHA8"	"PCDHA9"	"PCDHB1"	"PCDHB10"	"PCDHB11"	"PCDHB12"	"PCDHB13"	"PCDHB14"	"PCDHB15"	"PCDHB16"	"PCDHB17"	"PCDHB2"	"PCDHB3"	"PCDHB4"	"PCDHB5"	"PCDHB6"	"PCDHB7"	"PCDHB8"	"PCDHB9"	"PCDHGA3"	"PCDHGB4"	"PCED1A"	"PCED1B"	"PCF11"	"PCGF1"	"PCGF2"	"PCGF3"	"PCGF5"	"PCGF6"	"PCID2"	"PCIF1"	"PCK1"	"PCK2"	"PCLO"	"PCM1"	"PCMT1"	"PCMTD1"	"PCMTD2"	"PCNA"	"PCNP"	"PCNT"	"PCNX"	"PCNXL2"	"PCNXL3"	"PCNXL4"	"PCOLCE"	"PCOLCE2"	"PCP2"	"PCP4"	"PCP4L1"	"PCSK1"	"PCSK2"	"PCSK4"	"PCSK5"	"PCSK6"	"PCSK7"	"PCSK9"	"PCTP"	"PCYOX1"	"PCYOX1L"	"PCYT1B"	"PCYT2"	"PDAP1"	"PDC"	"PDCD10"	"PDCD11"	"PDCD1LG2"	"PDCD2"	"PDCD2L"	"PDCD4"	"PDCD5"	"PDCD6"	"PDCD6IP"	"PDCD7"	"PDCL"	"PDCL2"	"PDE10A"	"PDE11A"	"PDE12"	"PDE1A"	"PDE1B"	"PDE1C"	"PDE2A"	"PDE3A"	"PDE3B"	"PDE4A"	"PDE4B"	"PDE4C"	"PDE4D"	"PDE4DIP"	"PDE5A"	"PDE6A"	"PDE6C"	"PDE6D"	"PDE6H"	"PDE7A"	"PDE7B"	"PDE8A"	"PDE8B"	"PDE9A"	"PDGFA"	"PDGFB"	"PDGFC"	"PDGFD"	"PDGFRA"	"PDGFRL"	"PDHA1"	"PDHA2"	"PDHB"	"PDHX"	"PDIA3"	"PDIA4"	"PDIA5"	"PDIA6"	"PDIK1L"	"PDILT"	"PDK1"	"PDK2"	"PDK3"	"PDK4"	"PDLIM1"	"PDLIM2"	"PDLIM3"	"PDLIM4"	"PDLIM5"	"PDLIM7"	"PDP1"	"PDP2"	"PDPK1"	"PDPN"	"PDPR"	"PDRG1"	"PDS5A"	"PDS5B"	"PDSS1"	"PDSS2"	"PDX1"	"PDXDC1"	"PDXK"	"PDXP"	"PDYN"	"PDZD11"	"PDZD2"	"PDZD3"	"PDZD4"	"PDZD7"	"PDZD8"	"PDZD9"	"PDZK1"	"PDZK1IP1"	"PDZRN3"	"PDZRN4"	"PEA15"	"PEAK1"	"PEAR1"	"PEBP1"	"PEBP4"	"PECAM1"	"PECR"	"PEF1"	"PEG10"	"PEG3"	"PELI1"	"PELI2"	"PELI3"	"PELP1"	"PEMT"	"PENK"	"PEPD"	"PER1"	"PER2"	"PER3"	"PERM1"	"PERP"	"PES1"	"PET100"	"PET112"	"PET117"	"PEX1"	"PEX10"	"PEX11A"	"PEX11B"	"PEX11G"	"PEX12"	"PEX13"	"PEX14"	"PEX16"	"PEX19"	"PEX2"	"PEX26"	"PEX3"	"PEX5"	"PEX5L"	"PEX6"	"PEX7"	"PF4"	"PF4V1"	"PFAS"	"PFDN1"	"PFDN2"	"PFDN4"	"PFDN5"	"PFDN6"	"PFKFB1"	"PFKFB2"	"PFKFB3"	"PFKFB4"	"PFKL"	"PFKM"	"PFKP"	"PFN1"	"PFN2"	"PFN4"	"PGAM2"	"PGAM4"	"PGAM5"	"PGAP1"	"PGAP2"	"PGAP3"	"PGBD1"	"PGBD2"	"PGBD5"	"PGC"	"PGD"	"PGF"	"PGGT1B"	"PGK1"	"PGK2"	"PGLS"	"PGLYRP1"	"PGLYRP2"	"PGLYRP3"	"PGLYRP4"	"PGM1"	"PGM2"	"PGM2L1"	"PGM3"	"PGM5"	"PGP"	"PGPEP1"	"PGPEP1L"	"PGR"	"PGRMC1"	"PGRMC2"	"PGS1"	"PHACTR2"	"PHACTR3"	"PHACTR4"	"PHAX"	"PHB"	"PHC1"	"PHC2"	"PHC3"	"PHEX"	"PHF1"	"PHF10"	"PHF11"	"PHF12"	"PHF13"	"PHF14"	"PHF17"	"PHF2"	"PHF20"	"PHF21A"	"PHF21B"	"PHF23"	"PHF3"	"PHF5A"	"PHF6"	"PHF7"	"PHF8"	"PHGDH"	"PHIP"	"PHKA1"	"PHKA2"	"PHKB"	"PHKG1"	"PHKG2"	"PHLDA1"	"PHLDA2"	"PHLDA3"	"PHLDB1"	"PHLDB2"	"PHLDB3"	"PHLPP1"	"PHLPP2"	"PHOSPHO1"	"PHOSPHO2"	"PHOX2A"	"PHOX2B"	"PHPT1"	"PHRF1"	"PHTF1"	"PHTF2"	"PHYH"	"PHYHD1"	"PHYHIP"	"PHYHIPL"	"PI15"	"PI16"	"PI3"	"PI4K2A"	"PI4KA"	"PI4KB"	"PIAS1"	"PIAS2"	"PIAS3"	"PIAS4"	"PIBF1"	"PICALM"	"PICK1"	"PID1"	"PIEZO1"	"PIEZO2"	"PIF1"	"PIFO"	"PIGA"	"PIGB"	"PIGC"	"PIGF"	"PIGG"	"PIGH"	"PIGK"	"PIGL"	"PIGM"	"PIGN"	"PIGO"	"PIGP"	"PIGQ"	"PIGR"	"PIGS"	"PIGT"	"PIGU"	"PIGW"	"PIGX"	"PIGY"	"PIH1D1"	"PIH1D2"	"PIH1D3"	"PIK3AP1"	"PIK3C2A"	"PIK3C2B"	"PIK3C2G"	"PIK3C3"	"PIK3CA"	"PIK3CB"	"PIK3CD"	"PIK3CG"	"PIK3IP1"	"PIK3R1"	"PIK3R2"	"PIK3R3"	"PIK3R4"	"PIK3R5"	"PIKFYVE"	"PILRA"	"PIM1"	"PIM2"	"PIN1"	"PINK1"	"PINX1"	"PION"	"PIP"	"PIP4K2A"	"PIP4K2B"	"PIP4K2C"	"PIP5K1A"	"PIP5K1B"	"PIP5K1C"	"PIP5KL1"	"PIPOX"	"PIR"	"PIRT"	"PISD"	"PITHD1"	"PITPNA"	"PITPNB"	"PITPNC1"	"PITPNM1"	"PITPNM2"	"PITPNM3"	"PITRM1"	"PITX1"	"PITX2"	"PITX3"	"PIWIL1"	"PIWIL2"	"PIWIL3"	"PIWIL4"	"PJA2"	"PKD1"	"PKD1L1"	"PKD2"	"PKD2L1"	"PKD2L2"	"PKDCC"	"PKDREJ"	"PKHD1"	"PKHD1L1"	"PKIA"	"PKIB"	"PKLR"	"PKM"	"PKMYT1"	"PKN1"	"PKN2"	"PKN3"	"PKNOX1"	"PKNOX2"	"PKP1"	"PKP2"	"PKP4"	"PLA1A"	"PLA2G10"	"PLA2G12A"	"PLA2G12B"	"PLA2G15"	"PLA2G16"	"PLA2G1B"	"PLA2G2A"	"PLA2G2C"	"PLA2G2D"	"PLA2G2E"	"PLA2G2F"	"PLA2G3"	"PLA2G4A"	"PLA2G4C"	"PLA2G4D"	"PLA2G4E"	"PLA2G4F"	"PLA2G5"	"PLA2G6"	"PLA2G7"	"PLA2R1"	"PLAA"	"PLAC1"	"PLAC8"	"PLAC8L1"	"PLAG1"	"PLAGL1"	"PLAGL2"	"PLAT"	"PLAU"	"PLAUR"	"PLB1"	"PLBD1"	"PLBD2"	"PLCB1"	"PLCB2"	"PLCB3"	"PLCB4"	"PLCD1"	"PLCD4"	"PLCE1"	"PLCG1"	"PLCG2"	"PLCH1"	"PLCH2"	"PLCL1"	"PLCL2"	"PLCXD2"	"PLCXD3"	"PLCZ1"	"PLD1"	"PLD2"	"PLD3"	"PLD5"	"PLD6"	"PLEC"	"PLEK"	"PLEK2"	"PLEKHA1"	"PLEKHA2"	"PLEKHA3"	"PLEKHA4"	"PLEKHA6"	"PLEKHA7"	"PLEKHA8"	"PLEKHB1"	"PLEKHB2"	"PLEKHD1"	"PLEKHF1"	"PLEKHF2"	"PLEKHG1"	"PLEKHG2"	"PLEKHG3"	"PLEKHG4"	"PLEKHG4B"	"PLEKHG5"	"PLEKHG6"	"PLEKHG7"	"PLEKHH1"	"PLEKHH2"	"PLEKHH3"	"PLEKHJ1"	"PLEKHM1"	"PLEKHM2"	"PLEKHM3"	"PLEKHN1"	"PLEKHO1"	"PLEKHO2"	"PLEKHS1"	"PLET1"	"PLG"	"PLGRKT"	"PLIN1"	"PLIN2"	"PLIN3"	"PLIN4"	"PLIN5"	"PLK1"	"PLK2"	"PLK3"	"PLK4"	"PLLP"	"PLN"	"PLOD1"	"PLOD2"	"PLOD3"	"PLP1"	"PLP2"	"PLRG1"	"PLS1"	"PLSCR1"	"PLSCR2"	"PLSCR4"	"PLSCR5"	"PLTP"	"PLVAP"	"PLXDC1"	"PLXDC2"	"PLXNA1"	"PLXNA2"	"PLXNA3"	"PLXNA4"	"PLXNB1"	"PLXNC1"	"PLXND1"	"PM20D1"	"PM20D2"	"PMCH"	"PMEL"	"PMEPA1"	"PMF1"	"PMFBP1"	"PML"	"PMM1"	"PMM2"	"PMP2"	"PMP22"	"PMPCA"	"PMPCB"	"PMS1"	"PMS2"	"PMVK"	"PNCK"	"PNKD"	"PNKP"	"PNLDC1"	"PNLIP"	"PNLIPRP3"	"PNMA1"	"PNMA2"	"PNMA3"	"PNMA5"	"PNMAL1"	"PNMAL2"	"PNMT"	"PNN"	"PNO1"	"PNOC"	"PNP"	"PNPLA1"	"PNPLA2"	"PNPLA3"	"PNPLA4"	"PNPLA5"	"PNPLA6"	"PNPLA7"	"PNPLA8"	"PNPO"	"PNPT1"	"PNRC1"	"PNRC2"	"POC1A"	"POC1B"	"POC5"	"PODN"	"PODNL1"	"PODXL"	"PODXL2"	"POF1B"	"POFUT1"	"POFUT2"	"POGK"	"POGLUT1"	"POGZ"	"POLA1"	"POLA2"	"POLB"	"POLD1"	"POLD2"	"POLD3"	"POLD4"	"POLDIP3"	"POLE2"	"POLE3"	"POLE4"	"POLG"	"POLG2"	"POLH"	"POLI"	"POLK"	"POLL"	"POLM"	"POLN"	"POLQ"	"POLR1A"	"POLR1B"	"POLR1C"	"POLR1D"	"POLR1E"	"POLR2B"	"POLR2C"	"POLR2D"	"POLR2E"	"POLR2F"	"POLR2G"	"POLR2I"	"POLR2J"	"POLR2J2"	"POLR2K"	"POLR2L"	"POLR3A"	"POLR3B"	"POLR3C"	"POLR3D"	"POLR3E"	"POLR3F"	"POLR3G"	"POLR3GL"	"POLR3H"	"POLR3K"	"POLRMT"	"POM121C"	"POM121L12"	"POM121L2"	"POMC"	"POMGNT1"	"POMGNT2"	"POMK"	"POMP"	"POMT1"	"POMT2"	"POMZP3"	"PON1"	"PON2"	"POP1"	"POP4"	"POP5"	"POP7"	"POPDC2"	"POPDC3"	"POR"	"POSTN"	"POT1"	"POTEC"	"POU1F1"	"POU2AF1"	"POU2F1"	"POU2F2"	"POU2F3"	"POU3F1"	"POU3F2"	"POU3F4"	"POU4F1"	"POU4F2"	"POU4F3"	"POU5F1"	"POU6F1"	"POU6F2"	"PP2D1"	"PPA1"	"PPA2"	"PPAN"	"PPAP2A"	"PPAP2B"	"PPAP2C"	"PPAPDC1A"	"PPAPDC1B"	"PPAPDC2"	"PPAPDC3"	"PPARA"	"PPARD"	"PPARG"	"PPARGC1A"	"PPARGC1B"	"PPAT"	"PPBP"	"PPCDC"	"PPCS"	"PPDPF"	"PPEF1"	"PPEF2"	"PPFIA1"	"PPFIA2"	"PPFIA3"	"PPFIBP1"	"PPFIBP2"	"PPHLN1"	"PPIA"	"PPIB"	"PPIC"	"PPID"	"PPIE"	"PPIF"	"PPIG"	"PPIH"	"PPIL1"	"PPIL2"	"PPIL3"	"PPIL4"	"PPIL6"	"PPIP5K1"	"PPIP5K2"	"PPL"	"PPM1A"	"PPM1B"	"PPM1D"	"PPM1E"	"PPM1F"	"PPM1G"	"PPM1H"	"PPM1J"	"PPM1K"	"PPM1L"	"PPM1M"	"PPME1"	"PPOX"	"PPP1CA"	"PPP1CB"	"PPP1CC"	"PPP1R10"	"PPP1R11"	"PPP1R12A"	"PPP1R12B"	"PPP1R12C"	"PPP1R13B"	"PPP1R13L"	"PPP1R14B"	"PPP1R14C"	"PPP1R14D"	"PPP1R15A"	"PPP1R15B"	"PPP1R16B"	"PPP1R17"	"PPP1R18"	"PPP1R1A"	"PPP1R1B"	"PPP1R1C"	"PPP1R2"	"PPP1R27"	"PPP1R32"	"PPP1R35"	"PPP1R36"	"PPP1R37"	"PPP1R3A"	"PPP1R3B"	"PPP1R3C"	"PPP1R3D"	"PPP1R3E"	"PPP1R3G"	"PPP1R42"	"PPP1R7"	"PPP1R8"	"PPP2CA"	"PPP2R1A"	"PPP2R1B"	"PPP2R2A"	"PPP2R2B"	"PPP2R2C"	"PPP2R2D"	"PPP2R3A"	"PPP2R3C"	"PPP2R4"	"PPP2R5A"	"PPP2R5B"	"PPP2R5C"	"PPP2R5D"	"PPP2R5E"	"PPP3CA"	"PPP3CB"	"PPP3CC"	"PPP4C"	"PPP4R1"	"PPP4R2"	"PPP4R4"	"PPP5C"	"PPP5D1"	"PPP6C"	"PPP6R1"	"PPP6R2"	"PPP6R3"	"PPRC1"	"PPT1"	"PPT2"	"PPTC7"	"PPWD1"	"PPY"	"PQBP1"	"PQLC1"	"PQLC2"	"PQLC2L"	"PQLC3"	"PRAC1"	"PRADC1"	"PRAM1"	"PRAME"	"PRAMEF1"	"PRAMEF10"	"PRAMEF12"	"PRAMEF17"	"PRAMEF18"	"PRAMEF19"	"PRAMEF2"	"PRAMEF20"	"PRB1"	"PRB4"	"PRC1"	"PRCC"	"PRCD"	"PRCP"	"PRDM1"	"PRDM10"	"PRDM11"	"PRDM12"	"PRDM13"	"PRDM14"	"PRDM15"	"PRDM16"	"PRDM2"	"PRDM4"	"PRDM5"	"PRDM6"	"PRDM7"	"PRDM8"	"PRDX1"	"PRDX2"	"PRDX3"	"PRDX5"	"PREB"	"PRELID2"	"PRELP"	"PREP"	"PREPL"	"PREX1"	"PREX2"	"PRF1"	"PRG2"	"PRG3"	"PRH2"	"PRICKLE1"	"PRICKLE2"	"PRIM1"	"PRIMA1"	"PRKAA1"	"PRKAA2"	"PRKAB1"	"PRKAB2"	"PRKACA"	"PRKACB"	"PRKACG"	"PRKAG1"	"PRKAG2"	"PRKAG3"	"PRKAR1A"	"PRKAR2A"	"PRKAR2B"	"PRKCA"	"PRKCB"	"PRKCD"	"PRKCDBP"	"PRKCE"	"PRKCG"	"PRKCH"	"PRKCI"	"PRKCQ"	"PRKCSH"	"PRKD1"	"PRKD2"	"PRKD3"	"PRKDC"	"PRKG1"	"PRKG2"	"PRKRA"	"PRKRIP1"	"PRKRIR"	"PRKX"	"PRL"	"PRLHR"	"PRLR"	"PRM1"	"PRM2"	"PRM3"	"PRMT10"	"PRMT2"	"PRMT3"	"PRMT5"	"PRMT6"	"PRMT7"	"PRMT8"	"PRND"	"PRNP"	"PROB1"	"PROC"	"PROCA1"	"PROCR"	"PRODH2"	"PROK1"	"PROK2"	"PROKR1"	"PROKR2"	"PROL1"	"PROM1"	"PROM2"	"PROP1"	"PROS1"	"PROSC"	"PROSER1"	"PROSER2"	"PROSER3"	"PROX1"	"PROX2"	"PROZ"	"PRPF18"	"PRPF19"	"PRPF3"	"PRPF31"	"PRPF38A"	"PRPF38B"	"PRPF39"	"PRPF4"	"PRPF40A"	"PRPF40B"	"PRPF4B"	"PRPF6"	"PRPF8"	"PRPH"	"PRPH2"	"PRPS1L1"	"PRPS2"	"PRPSAP1"	"PRPSAP2"	"PRR1"	"PRR11"	"PRR12"	"PRR13"	"PRR14"	"PRR14L"	"PRR15"	"PRR15L"	"PRR16"	"PRR18"	"PRR19"	"PRR2"	"PRR21"	"PRR22"	"PRR23A"	"PRR23B"	"PRR23C"	"PRR24"	"PRR25"	"PRR26"	"PRR27"	"PRR29"	"PRR3"	"PRR30"	"PRR32"	"PRR33"	"PRR34"	"PRR35"	"PRR36"	"PRR5"	"PRR5L"	"PRR7"	"PRR9"	"PRRC1"	"PRRC2A"	"PRRC2B"	"PRRC2C"	"PRRG1"	"PRRG2"	"PRRG3"	"PRRG4"	"PRRT1"	"PRRT2"	"PRRT3"	"PRRT4"	"PRRX1"	"PRRX2"	"PRSS1"	"PRSS12"	"PRSS16"	"PRSS21"	"PRSS22"	"PRSS23"	"PRSS27"	"PRSS35"	"PRSS36"	"PRSS37"	"PRSS38"	"PRSS42"	"PRSS45"	"PRSS48"	"PRSS50"	"PRSS53"	"PRSS54"	"PRSS55"	"PRSS57"	"PRSS58"	"PRSS8"	"PRTFDC1"	"PRTG"	"PRTN3"	"PRUNE2"	"PRX"	"PRY"	"PSAP"	"PSAPL1"	"PSAT1"	"PSCA"	"PSD"	"PSD2"	"PSD3"	"PSD4"	"PSEN1"	"PSEN2"	"PSENEN"	"PSG1"	"PSG11"	"PSG2"	"PSG3"	"PSG4"	"PSG5"	"PSG8"	"PSG9"	"PSIP1"	"PSKH1"	"PSKH2"	"PSMA1"	"PSMA2"	"PSMA3"	"PSMA4"	"PSMA5"	"PSMA6"	"PSMA7"	"PSMA8"	"PSMB1"	"PSMB10"	"PSMB11"	"PSMB2"	"PSMB3"	"PSMB4"	"PSMB5"	"PSMB6"	"PSMB7"	"PSMB8"	"PSMB9"	"PSMC1"	"PSMC2"	"PSMC3"	"PSMC3IP"	"PSMC4"	"PSMC5"	"PSMC6"	"PSMD1"	"PSMD10"	"PSMD11"	"PSMD12"	"PSMD13"	"PSMD14"	"PSMD2"	"PSMD3"	"PSMD4"	"PSMD5"	"PSMD6"	"PSMD7"	"PSMD8"	"PSME1"	"PSME2"	"PSME3"	"PSME4"	"PSMF1"	"PSMG1"	"PSMG2"	"PSMG3"	"PSMG4"	"PSORS1C1"	"PSORS1C2"	"PSPC1"	"PSPH"	"PSRC1"	"PSTK"	"PSTPIP1"	"PSTPIP2"	"PT-FCAR"	"PTAFR"	"PTAR1"	"PTBP1"	"PTBP2"	"PTBP3"	"PTCD2"	"PTCD3"	"PTCH2"	"PTCHD1"	"PTCHD2"	"PTCHD3"	"PTCHD4"	"PTCRA"	"PTDSS1"	"PTDSS2"	"PTEN"	"PTER"	"PTGDR"	"PTGDR2"	"PTGDS"	"PTGER2"	"PTGER3"	"PTGER4"	"PTGES"	"PTGES2"	"PTGES3"	"PTGES3L-AARSD1"	"PTGFR"	"PTGFRN"	"PTGIR"	"PTGIS"	"PTGR1"	"PTGR2"	"PTGS1"	"PTGS2"	"PTH"	"PTH1R"	"PTH2R"	"PTHLH"	"PTK2"	"PTK2B"	"PTK7"	"PTMS"	"PTN"	"PTOV1"	"PTP4A1"	"PTP4A2"	"PTP4A3"	"PTPDC1"	"PTPLAD2"	"PTPLB"	"PTPMT1"	"PTPN1"	"PTPN11"	"PTPN12"	"PTPN13"	"PTPN14"	"PTPN18"	"PTPN2"	"PTPN20"	"PTPN21"	"PTPN22"	"PTPN23"	"PTPN3"	"PTPN4"	"PTPN5"	"PTPN6"	"PTPN7"	"PTPN9"	"PTPRA"	"PTPRC"	"PTPRCAP"	"PTPRD"	"PTPRE"	"PTPRF"	"PTPRG"	"PTPRH"	"PTPRJ"	"PTPRK"	"PTPRM"	"PTPRN"	"PTPRO"	"PTPRQ"	"PTPRR"	"PTPRS"	"PTPRT"	"PTPRU"	"PTPRZ1"	"ptr-let-7a-1"	"ptr-let-7a-2"	"ptr-let-7a-3"	"ptr-let-7b"	"ptr-let-7c"	"ptr-let-7d"	"ptr-let-7e"	"ptr-let-7f-1"	"ptr-let-7f-2"	"ptr-let-7g"	"ptr-let-7i"	"ptr-mir-1-1"	"ptr-mir-1-2"	"ptr-mir-100"	"ptr-mir-101-1"	"ptr-mir-101-2"	"ptr-mir-103-1"	"ptr-mir-103-2"	"ptr-mir-105"	"ptr-mir-106a"	"ptr-mir-106b"	"ptr-mir-107"	"ptr-mir-10a"	"ptr-mir-10b"	"ptr-mir-1178"	"ptr-mir-1179"	"ptr-mir-1181"	"ptr-mir-1182"	"ptr-mir-1183"	"ptr-mir-1184-1"	"ptr-mir-1185-1"	"ptr-mir-1185-2"	"ptr-mir-1197"	"ptr-mir-1202"	"ptr-mir-1203"	"ptr-mir-1204"	"ptr-mir-1205"	"ptr-mir-1207"	"ptr-mir-1208"	"ptr-mir-122"	"ptr-mir-1224"	"ptr-mir-1225"	"ptr-mir-1226"	"ptr-mir-1227"	"ptr-mir-1233-1"	"ptr-mir-1233-2"	"ptr-mir-1233-3"	"ptr-mir-1234"	"ptr-mir-1236"	"ptr-mir-1237"	"ptr-mir-1245"	"ptr-mir-1247"	"ptr-mir-1249"	"ptr-mir-124a"	"ptr-mir-1250"	"ptr-mir-1251"	"ptr-mir-1252"	"ptr-mir-1253"	"ptr-mir-1254"	"ptr-mir-1255b"	"ptr-mir-1256"	"ptr-mir-1258"	"ptr-mir-125a"	"ptr-mir-125b-1"	"ptr-mir-125b-2"	"ptr-mir-126"	"ptr-mir-1262"	"ptr-mir-1263"	"ptr-mir-1265"	"ptr-mir-1266"	"ptr-mir-1267"	"ptr-mir-127"	"ptr-mir-1271"	"ptr-mir-1272"	"ptr-mir-1273"	"ptr-mir-1275"	"ptr-mir-1276"	"ptr-mir-1278"	"ptr-mir-128-1"	"ptr-mir-128-2"	"ptr-mir-1281"	"ptr-mir-1282-1"	"ptr-mir-1282-2"	"ptr-mir-1283a"	"ptr-mir-1284"	"ptr-mir-1285"	"ptr-mir-1286"	"ptr-mir-1288"	"ptr-mir-1289-1"	"ptr-mir-1289-2"	"ptr-mir-129-1"	"ptr-mir-129-2"	"ptr-mir-1290"	"ptr-mir-1292"	"ptr-mir-1293"	"ptr-mir-1294"	"ptr-mir-1295"	"ptr-mir-1296"	"ptr-mir-1298"	"ptr-mir-1299"	"ptr-mir-1302-1"	"ptr-mir-1302-2"	"ptr-mir-1302-3"	"ptr-mir-1302-5"	"ptr-mir-1302-6"	"ptr-mir-1302-7"	"ptr-mir-1302-8"	"ptr-mir-1303"	"ptr-mir-1306"	"ptr-mir-1307"	"ptr-mir-130a"	"ptr-mir-130b"	"ptr-mir-1323"	"ptr-mir-1324"	"ptr-mir-133a-1"	"ptr-mir-133a-2"	"ptr-mir-133b"	"ptr-mir-134"	"ptr-mir-135a-1"	"ptr-mir-135a-2"	"ptr-mir-135b"	"ptr-mir-136"	"ptr-mir-137"	"ptr-mir-138"	"ptr-mir-139"	"ptr-mir-140"	"ptr-mir-141"	"ptr-mir-142"	"ptr-mir-143"	"ptr-mir-144"	"ptr-mir-145"	"ptr-mir-146a"	"ptr-mir-146b"	"ptr-mir-147a"	"ptr-mir-147b"	"ptr-mir-148a"	"ptr-mir-148b"	"ptr-mir-149"	"ptr-mir-150"	"ptr-mir-151"	"ptr-mir-152"	"ptr-mir-154"	"ptr-mir-155"	"ptr-mir-15a"	"ptr-mir-15b"	"ptr-mir-16-1"	"ptr-mir-16-2"	"ptr-mir-17"	"ptr-mir-181a-1"	"ptr-mir-181a-2"	"ptr-mir-181b-1"	"ptr-mir-181b-2"	"ptr-mir-181c"	"ptr-mir-181d"	"ptr-mir-182"	"ptr-mir-1825"	"ptr-mir-1827"	"ptr-mir-183"	"ptr-mir-184"	"ptr-mir-185"	"ptr-mir-186"	"ptr-mir-188"	"ptr-mir-18a"	"ptr-mir-190a"	"ptr-mir-190b"	"ptr-mir-191"	"ptr-mir-192"	"ptr-mir-193a"	"ptr-mir-193b"	"ptr-mir-194"	"ptr-mir-195"	"ptr-mir-196a-1"	"ptr-mir-196a-2"	"ptr-mir-196b"	"ptr-mir-197"	"ptr-mir-199a-1"	"ptr-mir-199a-2"	"ptr-mir-199b"	"ptr-mir-19a"	"ptr-mir-19b-1"	"ptr-mir-19b-2"	"ptr-mir-200a"	"ptr-mir-200c"	"ptr-mir-202"	"ptr-mir-203"	"ptr-mir-204"	"ptr-mir-205"	"ptr-mir-206"	"ptr-mir-208a"	"ptr-mir-208b"	"ptr-mir-20a"	"ptr-mir-20b"	"ptr-mir-21"	"ptr-mir-210"	"ptr-mir-211"	"ptr-mir-2114"	"ptr-mir-214"	"ptr-mir-215"	"ptr-mir-216a"	"ptr-mir-216b"	"ptr-mir-217"	"ptr-mir-218-1"	"ptr-mir-218-2"	"ptr-mir-219-1"	"ptr-mir-219-2"	"ptr-mir-22"	"ptr-mir-221"	"ptr-mir-222"	"ptr-mir-223"	"ptr-mir-224"	"ptr-mir-2392"	"ptr-mir-23a"	"ptr-mir-23b"	"ptr-mir-23c"	"ptr-mir-24-1"	"ptr-mir-24-2"	"ptr-mir-25"	"ptr-mir-26a-1"	"ptr-mir-26a-2"	"ptr-mir-26b"	"ptr-mir-27a"	"ptr-mir-27b"	"ptr-mir-28"	"ptr-mir-296"	"ptr-mir-297"	"ptr-mir-298"	"ptr-mir-299"	"ptr-mir-29a"	"ptr-mir-29b-1"	"ptr-mir-29b-2"	"ptr-mir-29c"	"ptr-mir-300"	"ptr-mir-301a"	"ptr-mir-301b"	"ptr-mir-302a"	"ptr-mir-302b"	"ptr-mir-302c"	"ptr-mir-302d"	"ptr-mir-302e"	"ptr-mir-30a"	"ptr-mir-30b"	"ptr-mir-30c-1"	"ptr-mir-30c-2"	"ptr-mir-30d"	"ptr-mir-30e"	"ptr-mir-31"	"ptr-mir-3117"	"ptr-mir-3121"	"ptr-mir-3127"	"ptr-mir-3129"	"ptr-mir-3132"	"ptr-mir-3136"	"ptr-mir-3138"	"ptr-mir-3149"	"ptr-mir-3151"	"ptr-mir-3154"	"ptr-mir-3165"	"ptr-mir-3173"	"ptr-mir-3192"	"ptr-mir-3193"	"ptr-mir-32"	"ptr-mir-3200"	"ptr-mir-320a"	"ptr-mir-320b-1"	"ptr-mir-320b-2"	"ptr-mir-320c-1"	"ptr-mir-320c-2"	"ptr-mir-320d-1"	"ptr-mir-320d-3"	"ptr-mir-320e"	"ptr-mir-323"	"ptr-mir-324"	"ptr-mir-326"	"ptr-mir-328"	"ptr-mir-329-1"	"ptr-mir-329-2"	"ptr-mir-331"	"ptr-mir-335"	"ptr-mir-337"	"ptr-mir-338"	"ptr-mir-339"	"ptr-mir-33a"	"ptr-mir-33b"	"ptr-mir-340"	"ptr-mir-342"	"ptr-mir-345"	"ptr-mir-346"	"ptr-mir-34a"	"ptr-mir-34b"	"ptr-mir-34c"	"ptr-mir-361"	"ptr-mir-362"	"ptr-mir-365-1"	"ptr-mir-365-2"	"ptr-mir-3660"	"ptr-mir-3664"	"ptr-mir-367"	"ptr-mir-369"	"ptr-mir-370"	"ptr-mir-371"	"ptr-mir-372"	"ptr-mir-373"	"ptr-mir-374a"	"ptr-mir-374b"	"ptr-mir-375"	"ptr-mir-376a-1"	"ptr-mir-376c"	"ptr-mir-377"	"ptr-mir-378a"	"ptr-mir-378b"	"ptr-mir-378e"	"ptr-mir-379"	"ptr-mir-380"	"ptr-mir-381"	"ptr-mir-382"	"ptr-mir-383"	"ptr-mir-3937"	"ptr-mir-3943"	"ptr-mir-409"	"ptr-mir-410"	"ptr-mir-411"	"ptr-mir-412"	"ptr-mir-421"	"ptr-mir-422a"	"ptr-mir-423"	"ptr-mir-424"	"ptr-mir-425"	"ptr-mir-431"	"ptr-mir-432"	"ptr-mir-433"	"ptr-mir-4423"	"ptr-mir-4428"	"ptr-mir-4446"	"ptr-mir-448"	"ptr-mir-449a"	"ptr-mir-449b"	"ptr-mir-449c"	"ptr-mir-4504"	"ptr-mir-450a-1"	"ptr-mir-450a-2"	"ptr-mir-450b"	"ptr-mir-451"	"ptr-mir-4510"	"ptr-mir-452"	"ptr-mir-4524a"	"ptr-mir-454"	"ptr-mir-455"	"ptr-mir-4654"	"ptr-mir-4660"	"ptr-mir-4667"	"ptr-mir-4742"	"ptr-mir-4743"	"ptr-mir-484"	"ptr-mir-485"	"ptr-mir-486"	"ptr-mir-487a"	"ptr-mir-487b"	"ptr-mir-488"	"ptr-mir-489"	"ptr-mir-490"	"ptr-mir-491"	"ptr-mir-492"	"ptr-mir-494"	"ptr-mir-495"	"ptr-mir-496"	"ptr-mir-497"	"ptr-mir-498"	"ptr-mir-499"	"ptr-mir-500-1"	"ptr-mir-500-2"	"ptr-mir-501"	"ptr-mir-502"	"ptr-mir-503"	"ptr-mir-504"	"ptr-mir-505"	"ptr-mir-506"	"ptr-mir-507"	"ptr-mir-508"	"ptr-mir-509a-1"	"ptr-mir-509b"	"ptr-mir-510"	"ptr-mir-511"	"ptr-mir-512"	"ptr-mir-513a-1"	"ptr-mir-513a-2"	"ptr-mir-513a-3"	"ptr-mir-513b"	"ptr-mir-514-1"	"ptr-mir-514-2"	"ptr-mir-514-4"	"ptr-mir-515-1"	"ptr-mir-516a-1"	"ptr-mir-516a-2"	"ptr-mir-516b-1"	"ptr-mir-516b-2"	"ptr-mir-517a"	"ptr-mir-517b-1"	"ptr-mir-517b-2"	"ptr-mir-518a"	"ptr-mir-518b"	"ptr-mir-518c"	"ptr-mir-518d"	"ptr-mir-518e"	"ptr-mir-518f"	"ptr-mir-518g"	"ptr-mir-519a"	"ptr-mir-519b"	"ptr-mir-519c"	"ptr-mir-519d"	"ptr-mir-519e"	"ptr-mir-519f"	"ptr-mir-520a"	"ptr-mir-520b"	"ptr-mir-520c"	"ptr-mir-520d"	"ptr-mir-520e"	"ptr-mir-520f"	"ptr-mir-520g"	"ptr-mir-520h"	"ptr-mir-521-1"	"ptr-mir-521-2"	"ptr-mir-522"	"ptr-mir-523"	"ptr-mir-524"	"ptr-mir-525"	"ptr-mir-526a-1"	"ptr-mir-526a-2"	"ptr-mir-526b"	"ptr-mir-527"	"ptr-mir-532"	"ptr-mir-539"	"ptr-mir-543"	"ptr-mir-544"	"ptr-mir-545"	"ptr-mir-548a-1"	"ptr-mir-548a-2"	"ptr-mir-548b"	"ptr-mir-548c"	"ptr-mir-548e"	"ptr-mir-548f-1"	"ptr-mir-548f-2"	"ptr-mir-548h"	"ptr-mir-548i-1"	"ptr-mir-548i-2"	"ptr-mir-548i-3"	"ptr-mir-548i-4"	"ptr-mir-548i-5"	"ptr-mir-548j"	"ptr-mir-548k"	"ptr-mir-548l"	"ptr-mir-548n"	"ptr-mir-548p"	"ptr-mir-549"	"ptr-mir-550-1"	"ptr-mir-550-3"	"ptr-mir-551a"	"ptr-mir-551b"	"ptr-mir-552"	"ptr-mir-553"	"ptr-mir-554"	"ptr-mir-555"	"ptr-mir-556"	"ptr-mir-557"	"ptr-mir-558"	"ptr-mir-559"	"ptr-mir-561"	"ptr-mir-562"	"ptr-mir-564"	"ptr-mir-566"	"ptr-mir-567"	"ptr-mir-568"	"ptr-mir-569"	"ptr-mir-570"	"ptr-mir-571-2"	"ptr-mir-572"	"ptr-mir-575"	"ptr-mir-576"	"ptr-mir-577"	"ptr-mir-579"	"ptr-mir-580"	"ptr-mir-581"	"ptr-mir-582"	"ptr-mir-583"	"ptr-mir-584"	"ptr-mir-586"	"ptr-mir-587"	"ptr-mir-588"	"ptr-mir-589"	"ptr-mir-590"	"ptr-mir-591"	"ptr-mir-592"	"ptr-mir-593"	"ptr-mir-596"	"ptr-mir-597"	"ptr-mir-598"	"ptr-mir-599"	"ptr-mir-600"	"ptr-mir-601"	"ptr-mir-602"	"ptr-mir-604"	"ptr-mir-605"	"ptr-mir-606"	"ptr-mir-609"	"ptr-mir-612"	"ptr-mir-613"	"ptr-mir-614"	"ptr-mir-615"	"ptr-mir-616"	"ptr-mir-617"	"ptr-mir-618"	"ptr-mir-619"	"ptr-mir-621"	"ptr-mir-622"	"ptr-mir-623"	"ptr-mir-624"	"ptr-mir-626"	"ptr-mir-627"	"ptr-mir-628"	"ptr-mir-630"	"ptr-mir-631"	"ptr-mir-632"	"ptr-mir-633"	"ptr-mir-634"	"ptr-mir-635"	"ptr-mir-637"	"ptr-mir-640"	"ptr-mir-641"	"ptr-mir-643"	"ptr-mir-645"	"ptr-mir-646"	"ptr-mir-649"	"ptr-mir-650"	"ptr-mir-651"	"ptr-mir-652"	"ptr-mir-653"	"ptr-mir-654"	"ptr-mir-655"	"ptr-mir-656"	"ptr-mir-657"	"ptr-mir-658"	"ptr-mir-660"	"ptr-mir-661"	"ptr-mir-663a"	"ptr-mir-663b"	"ptr-mir-665"	"ptr-mir-668"	"ptr-mir-670"	"ptr-mir-671"	"ptr-mir-676"	"ptr-mir-7-1"	"ptr-mir-7-2"	"ptr-mir-7-3"	"ptr-mir-708"	"ptr-mir-711"	"ptr-mir-718"	"ptr-mir-744"	"ptr-mir-758"	"ptr-mir-759"	"ptr-mir-760"	"ptr-mir-761"	"ptr-mir-762"	"ptr-mir-764"	"ptr-mir-765"	"ptr-mir-766"	"ptr-mir-767"	"ptr-mir-770"	"ptr-mir-802"	"ptr-mir-873"	"ptr-mir-874"	"ptr-mir-875"	"ptr-mir-876"	"ptr-mir-885"	"ptr-mir-887"	"ptr-mir-889"	"ptr-mir-890"	"ptr-mir-891a"	"ptr-mir-891b"	"ptr-mir-892a"	"ptr-mir-892b"	"ptr-mir-9-1"	"ptr-mir-9-2"	"ptr-mir-92-1"	"ptr-mir-92-2"	"ptr-mir-920"	"ptr-mir-922"	"ptr-mir-92b"	"ptr-mir-93"	"ptr-mir-933"	"ptr-mir-934"	"ptr-mir-935"	"ptr-mir-936"	"ptr-mir-937"	"ptr-mir-938"	"ptr-mir-939"	"ptr-mir-940"	"ptr-mir-942"	"ptr-mir-943"	"ptr-mir-944"	"ptr-mir-95"	"ptr-mir-96"	"ptr-mir-98"	"ptr-mir-99a"	"ptr-mir-99b"	"PTR203"	"PTR211"	"PTR212"	"PTRF"	"PTRH1"	"PTRH2"	"PTRHD1"	"PTS"	"PTTG1IP"	"PTTG2"	"PTX3"	"PTX4"	"PUF60"	"PUM1"	"PUM2"	"PURA"	"PURB"	"PURG"	"PUS1"	"PUS10"	"PUS3"	"PUS7"	"PUS7L"	"PUSL1"	"PVR"	"PVRIG"	"PVRL3"	"PVRL4"	"PWP1"	"PWWP2A"	"PWWP2B"	"PXDC1"	"PXDN"	"PXDNL"	"PXK"	"PXMP4"	"PXN"	"PXT1"	"PYCARD"	"PYCR1"	"PYCRL"	"PYDC1"	"PYDC2"	"PYGL"	"PYGM"	"PYGO1"	"PYGO2"	"PYHIN1"	"PYROXD1"	"PYROXD2"	"PYURF"	"PYY"	"PZP"	"QARS"	"QDPR"	"QKI"	"QPCT"	"QPCTL"	"QRFP"	"QRFPR"	"QRICH1"	"QRICH2"	"QRSL1"	"QSER1"	"QSOX1"	"QSOX2"	"QTRT1"	"QTRTD1"	"R3HCC1"	"R3HCC1L"	"R3HDM1"	"R3HDM4"	"R3HDML"	"RAA1"	"RAB10"	"RAB11A"	"RAB11B"	"RAB11FIP1"	"RAB11FIP2"	"RAB11FIP3"	"RAB11FIP4"	"RAB11FIP5"	"RAB12"	"RAB13"	"RAB14"	"RAB15"	"RAB17"	"RAB18"	"RAB19"	"RAB1A"	"RAB1B"	"RAB20"	"RAB21"	"RAB22A"	"RAB23"	"RAB24"	"RAB25"	"RAB26"	"RAB27A"	"RAB27B"	"RAB28"	"RAB2A"	"RAB2B"	"RAB30"	"RAB31"	"RAB32"	"RAB33A"	"RAB33B"	"RAB34"	"RAB35"	"RAB36"	"RAB37"	"RAB38"	"RAB39A"	"RAB39B"	"RAB3A"	"RAB3B"	"RAB3C"	"RAB3D"	"RAB3GAP1"	"RAB3GAP2"	"RAB3IL1"	"RAB3IP"	"RAB40A"	"RAB40AL"	"RAB40B"	"RAB40C"	"RAB41"	"RAB42"	"RAB44"	"RAB4A"	"RAB4B"	"RAB5A"	"RAB5B"	"RAB5C"	"RAB6C"	"RAB7A"	"RAB7L1"	"RAB8A"	"RAB8B"	"RAB9A"	"RAB9B"	"RABAC1"	"RABEP1"	"RABEP2"	"RABEPK"	"RABGAP1"	"RABGAP1L"	"RABGEF1"	"RABGGTA"	"RABGGTB"	"RABIF"	"RABL2B"	"RABL3"	"RABL5"	"RABL6"	"RAC1"	"RACGAP1"	"RAD17"	"RAD18"	"RAD21"	"RAD21L1"	"RAD23A"	"RAD23B"	"RAD50"	"RAD51"	"RAD51AP1"	"RAD51AP2"	"RAD51B"	"RAD51C"	"RAD51L3"	"RAD52"	"RAD54B"	"RAD54L"	"RAD54L2"	"RAD9B"	"RADIL"	"RAE1"	"RAET1G"	"RAF1"	"RAG1"	"RAG2"	"RAH1"	"RAI1"	"RAI14"	"RAI2"	"RALA"	"RALB"	"RALBP1"	"RALGAPA1"	"RALGAPA2"	"RALGAPB"	"RALGDS"	"RALGPS1"	"RALGPS2"	"RALY"	"RALYL"	"RAMP1"	"RAMP2"	"RAMP3"	"RAN"	"RANBP1"	"RANBP10"	"RANBP17"	"RANBP2"	"RANBP3"	"RANBP3L"	"RANBP6"	"RANBP9"	"RANGAP1"	"RANGRF"	"RAP1A"	"RAP1B"	"RAP1GAP"	"RAP1GAP2"	"RAP1GDS1"	"RAP2A"	"RAP2B"	"RAP2C"	"RAPGEF1"	"RAPGEF2"	"RAPGEF3"	"RAPGEF4"	"RAPGEF5"	"RAPGEF6"	"RAPGEFL1"	"RAPH1"	"RAPSN"	"RARA"	"RARB"	"RARG"	"RARRES1"	"RARRES2"	"RARRES3"	"RARS"	"RARS2"	"RASA1"	"RASA2"	"RASA3"	"RASAL1"	"RASAL2"	"RASAL3"	"RASD1"	"RASD2"	"RASEF"	"RASGEF1A"	"RASGEF1B"	"RASGEF1C"	"RASGRF1"	"RASGRF2"	"RASGRP1"	"RASGRP2"	"RASGRP3"	"RASGRP4"	"RASIP1"	"RASL10A"	"RASL10B"	"RASL11A"	"RASL11B"	"RASL12"	"RASSF1"	"RASSF2"	"RASSF3"	"RASSF4"	"RASSF5"	"RASSF6"	"RASSF7"	"RASSF8"	"RASSF9"	"RAVER1"	"RAVER2"	"RAX"	"RAX2"	"RB1"	"RB1CC1"	"RBBP5"	"RBBP6"	"RBBP7"	"RBBP8"	"RBBP8NL"	"RBBP9"	"RBCK1"	"RBFA"	"RBFOX1"	"RBFOX2"	"RBFOX3"	"RBKS"	"RBL1"	"RBL2"	"RBM10"	"RBM11"	"RBM12"	"RBM12B"	"RBM14"	"RBM15"	"RBM15B"	"RBM17"	"RBM18"	"RBM19"	"RBM20"	"RBM22"	"RBM23"	"RBM24"	"RBM25"	"RBM26"	"RBM27"	"RBM28"	"RBM3"	"RBM33"	"RBM34"	"RBM38"	"RBM4"	"RBM41"	"RBM42"	"RBM43"	"RBM44"	"RBM45"	"RBM46"	"RBM47"	"RBM48"	"RBM4B"	"RBM5"	"RBM6"	"RBM7"	"RBM8A"	"RBMS1"	"RBMS2"	"RBMS3"	"RBMX"	"RBMX2"	"RBMXL2"	"RBMXL3"	"RBP1"	"RBP2"	"RBP3"	"RBP4"	"RBP5"	"RBP7"	"RBPJ"	"RBPJL"	"RBPMS"	"RBPMS2"	"RBX1"	"RC3H1"	"RC3H2"	"RCAN2"	"RCAN3"	"RCBTB1"	"RCBTB2"	"RCC1"	"RCC2"	"RCCD1"	"RCE1"	"RCHY1"	"RCN1"	"RCN2"	"RCN3"	"RCOR1"	"RCOR2"	"RCOR3"	"RCSD1"	"RCVRN"	"RD3"	"RDBP"	"RDH10"	"RDH11"	"RDH12"	"RDH13"	"RDH16"	"RDH8"	"RDM1"	"RDX"	"REC114"	"REC8"	"RECK"	"RECQL"	"RECQL5"	"REEP1"	"REEP2"	"REEP3"	"REEP4"	"REEP5"	"REG1A"	"REG1B"	"REG3A"	"REG3G"	"REG4"	"REL"	"RELA"	"RELB"	"RELL1"	"RELL2"	"RELN"	"RELT"	"REM1"	"REM2"	"REN"	"RENBP"	"REP15"	"REPIN1"	"REPS1"	"REPS2"	"RER1"	"RERE"	"RERG"	"RERGL"	"RESP18"	"REST"	"RET"	"RETN"	"RETNLB"	"RETSAT"	"REV1"	"REV3L"	"REXO1"	"REXO2"	"REXO4"	"RFC1"	"RFC2"	"RFC3"	"RFC4"	"RFC5"	"RFESD"	"RFFL"	"RFK"	"RFNG"	"RFPL1"	"RFPL4B"	"RFT1"	"RFTN1"	"RFTN2"	"RFWD2"	"RFWD3"	"RFX1"	"RFX2"	"RFX4"	"RFX5"	"RFX6"	"RFX7"	"RFX8"	"RFXANK"	"RFXAP"	"RG9MTD1"	"RGAG1"	"RGAG4"	"RGCC"	"RGL1"	"RGL2"	"RGL3"	"RGL4"	"RGMA"	"RGMB"	"RGN"	"RGNEF"	"RGP1"	"RGR"	"RGS1"	"RGS10"	"RGS11"	"RGS12"	"RGS13"	"RGS14"	"RGS16"	"RGS17"	"RGS18"	"RGS19"	"RGS2"	"RGS20"	"RGS21"	"RGS22"	"RGS3"	"RGS4"	"RGS5"	"RGS6"	"RGS7"	"RGS7BP"	"RGS8"	"RGS9"	"RGS9BP"	"RHAG"	"RHBDD1"	"RHBDD2"	"RHBDD3"	"RHBDF1"	"RHBDF2"	"RHBDL1"	"RHBDL2"	"RHBDL3"	"RHBG"	"RHCG"	"RHD"	"RHEB"	"RHEBL1"	"RHNO1"	"RHO"	"RHOA"	"RHOB"	"RHOBTB1"	"RHOBTB2"	"RHOBTB3"	"RHOC"	"RHOD"	"RHOF"	"RHOG"	"RHOH"	"RHOJ"	"RHOT1"	"RHOT2"	"RHOU"	"RHOV"	"RHPN1"	"RHPN2"	"RIBC1"	"RIBC2"	"RIC3"	"RIC8A"	"RIC8B"	"RICTOR"	"RIF1"	"RIIAD1"	"RILPL1"	"RILPL2"	"RIMKLA"	"RIMKLB"	"RIMS3"	"RIMS4"	"RIN1"	"RIN2"	"RIN3"	"RING1"	"RINL"	"RINT1"	"RIOK1"	"RIOK2"	"RIOK3"	"RIPK1"	"RIPK2"	"RIPK3"	"RIPK4"	"RIPPLY1"	"RIPPLY2"	"RIPPLY3"	"RIT1"	"RIT2"	"RLBP1"	"RLF"	"RLIM"	"RLN1"	"RLN3"	"RLTPR"	"RMDN1"	"RMDN2"	"RMI1"	"RMI2"	"RMND1"	"RMND5A"	"RMND5B"	"RNase_MRP"	"RNASE1"	"RNASE11"	"RNASE13"	"RNASE2"	"RNASE4"	"RNASE6"	"RNASE7"	"RNASE8"	"RNASE9"	"RNASEH1"	"RNASEH2A"	"RNASEH2B"	"RNASEH2C"	"RNASEK"	"RNASEL"	"RNaseP_nuc"	"RNASET2"	"RND1"	"RND2"	"RND3"	"RNF10"	"RNF11"	"RNF111"	"RNF113A"	"RNF113B"	"RNF114"	"RNF115"	"RNF121"	"RNF122"	"RNF125"	"RNF126"	"RNF128"	"RNF13"	"RNF130"	"RNF135"	"RNF138"	"RNF139"	"RNF14"	"RNF141"	"RNF144A"	"RNF144B"	"RNF145"	"RNF146"	"RNF149"	"RNF150"	"RNF151"	"RNF152"	"RNF157"	"RNF165"	"RNF166"	"RNF167"	"RNF168"	"RNF169"	"RNF17"	"RNF170"	"RNF175"	"RNF180"	"RNF181"	"RNF182"	"RNF183"	"RNF185"	"RNF186"	"RNF187"	"RNF19A"	"RNF19B"	"RNF2"	"RNF20"	"RNF207"	"RNF212"	"RNF212B"	"RNF213"	"RNF214"	"RNF215"	"RNF216"	"RNF217"	"RNF219"	"RNF220"	"RNF222"	"RNF224"	"RNF24"	"RNF25"	"RNF26"	"RNF31"	"RNF32"	"RNF34"	"RNF38"	"RNF39"	"RNF4"	"RNF40"	"RNF41"	"RNF43"	"RNF44"	"RNF5"	"RNF6"	"RNF7"	"RNF8"	"RNFT1"	"RNFT2"	"RNGTT"	"RNH1"	"RNLS"	"RNMT"	"RNMTL1"	"RNPC3"	"RNPEP"	"RNPEPL1"	"RNPS1"	"ROBO1"	"ROBO2"	"ROBO3"	"ROBO4"	"ROCK1"	"ROCK2"	"ROGDI"	"ROM1"	"ROMO1"	"ROPN1"	"ROPN1B"	"ROPN1L"	"ROR1"	"ROR2"	"RORA"	"RORB"	"RORC"	"ROS1"	"RP1"	"RP1L1"	"RP2"	"RP9"	"RPA1"	"RPA2"	"RPA3"	"RPAIN"	"RPAP1"	"RPAP2"	"RPAP3"	"RPE"	"RPE65"	"RPF1"	"RPF2"	"RPGRIP1"	"RPGRIP1L"	"RPH3A"	"RPH3AL"	"RPIA"	"RPL10A"	"RPL10L"	"RPL11"	"RPL12"	"RPL13"	"RPL13A"	"RPL14"	"RPL15"	"RPL17"	"RPL18"	"RPL18A"	"RPL19"	"RPL21"	"RPL22"	"RPL22L1"	"RPL23"	"RPL23A"	"RPL26"	"RPL27"	"RPL27A"	"RPL28"	"RPL29"	"RPL30"	"RPL31"	"RPL32"	"RPL34"	"RPL35"	"RPL35A"	"RPL36"	"RPL36AL"	"RPL37"	"RPL37A"	"RPL38"	"RPL39L"	"RPL3L"	"RPL4"	"RPL5"	"RPL6"	"RPL7A"	"RPL7L1"	"RPL8"	"RPL9"	"RPLP0"	"RPLP1"	"RPLP2"	"RPN1"	"RPN2"	"RPP14"	"RPP21"	"RPP25"	"RPP25L"	"RPP30"	"RPP38"	"RPP40"	"RPRD1A"	"RPRD1B"	"RPRD2"	"RPRM"	"RPRML"	"RPS10"	"RPS10-NUDT3"	"RPS12"	"RPS14"	"RPS15"	"RPS15A"	"RPS16"	"RPS17"	"RPS18"	"RPS19"	"RPS19BP1"	"RPS20"	"RPS23"	"RPS24"	"RPS25"	"RPS26"	"RPS27"	"RPS27A"	"RPS27L"	"RPS28"	"RPS29"	"RPS3"	"RPS3A"	"RPS4X"	"RPS4Y1"	"RPS4Y2"	"RPS5"	"RPS6"	"RPS6KA1"	"RPS6KA2"	"RPS6KA4"	"RPS6KA5"	"RPS6KA6"	"RPS6KB1"	"RPS6KB2"	"RPS6KC1"	"RPS6KL1"	"RPS7"	"RPS9"	"RPSAP58"	"RPTN"	"RPTOR"	"RPUSD1"	"RPUSD2"	"RPUSD3"	"RPUSD4"	"RQCD1"	"RRAD"	"RRAGB"	"RRAGC"	"RRAGD"	"RRAS"	"RRAS2"	"RRBP1"	"RREB1"	"RRH"	"RRM1"	"RRM2B"	"RRN3"	"RRNAD1"	"RRP1"	"RRP12"	"RRP15"	"RRP1B"	"RRP36"	"RRP7A"	"RRP8"	"RRP9"	"RRS1"	"RS1"	"RSAD1"	"RSAD2"	"RSBN1"	"RSBN1L"	"RSC1A1"	"RSF1"	"RSG1"	"RSL1D1"	"RSL24D1"	"RSPH1"	"RSPH14"	"RSPH3"	"RSPH4A"	"RSPH6A"	"RSPO1"	"RSPO2"	"RSPO3"	"RSPO4"	"RSPRY1"	"RSRC2"	"RSU1"	"RTBDN"	"RTCA"	"RTCB"	"RTEL1"	"RTF1"	"RTFDC1"	"RTKN"	"RTKN2"	"RTN1"	"RTN3"	"RTN4"	"RTN4IP1"	"RTN4R"	"RTN4RL1"	"RTN4RL2"	"RTP1"	"RTP2"	"RTP3"	"RTP4"	"RTTN"	"RUFY1"	"RUFY2"	"RUFY3"	"RUFY4"	"RUNDC1"	"RUNDC3A"	"RUNDC3B"	"RUNX1"	"RUNX1T1"	"RUNX2"	"RUNX3"	"RUSC1"	"RUSC2"	"RUVBL1"	"RUVBL2"	"RWDD1"	"RWDD2A"	"RWDD2B"	"RWDD3"	"RWDD4"	"RXFP1"	"RXFP2"	"RXFP3"	"RXFP4"	"RXRA"	"RXRB"	"RXRG"	"RYBP"	"RYK"	"RYR1"	"RYR2"	"RYR3"	"S100A1"	"S100A10"	"S100A11"	"S100A12"	"S100A13"	"S100A14"	"S100A16"	"S100A2"	"S100A3"	"S100A4"	"S100A5"	"S100A6"	"S100A7"	"S100A7A"	"S100A7L2"	"S100A8"	"S100A9"	"S100B"	"S100G"	"S100P"	"S100PBP"	"S100Z"	"S1PR1"	"S1PR2"	"S1PR3"	"S1PR4"	"SAA1"	"SAA2"	"SAAL1"	"SAC3D1"	"SACM1L"	"SACS"	"SAE1"	"SAFB"	"SAFB2"	"SAG"	"SALF"	"SALL1"	"SALL2"	"SALL3"	"SALL4"	"SAMD1"	"SAMD10"	"SAMD11"	"SAMD12"	"SAMD13"	"SAMD14"	"SAMD15"	"SAMD3"	"SAMD4A"	"SAMD4B"	"SAMD5"	"SAMD7"	"SAMD8"	"SAMD9"	"SAMD9L"	"SAMHD1"	"SAMM50"	"SAMSN1"	"SAP130"	"SAP18"	"SAP25"	"SAP30"	"SAP30BP"	"SAP30L"	"SAPCD1"	"SAPCD2"	"SAR1A"	"SAR1B"	"SARDH"	"SARM1"	"SARNP"	"SARS"	"SART1"	"SART3"	"SASH1"	"SASH3"	"SASS6"	"SAT1"	"SAT2"	"SATB1"	"SATB2"	"SATL1"	"SAV1"	"SAXO1"	"SAXO2"	"SAYSD1"	"SBDS"	"SBF1"	"SBK1"	"SBK2"	"SBK3"	"SBNO1"	"SBNO2"	"SBSN"	"SBSPON"	"SC5D"	"SCAF1"	"SCAF11"	"SCAF4"	"SCAF8"	"SCAI"	"SCAMP2"	"SCAMP3"	"SCAMP4"	"SCAMP5"	"SCAND1"	"SCAP"	"SCAPER"	"SCARA3"	"SCARA5"	"SCARB1"	"SCARB2"	"SCARF1"	"SCARF2"	"SCARNA1"	"SCARNA11"	"SCARNA13"	"SCARNA14"	"SCARNA15"	"SCARNA16"	"SCARNA17"	"SCARNA18"	"SCARNA2"	"SCARNA20"	"SCARNA21"	"SCARNA23"	"SCARNA24"	"SCARNA3"	"SCARNA6"	"SCARNA7"	"SCARNA8"	"SCCPDH"	"SCD"	"SCD5"	"SCEL"	"SCFD1"	"SCFD2"	"SCG2"	"SCG3"	"SCG5"	"SCGB1A1"	"SCGB1D1"	"SCGB1D2"	"SCGB1D4"	"SCGB2A1"	"SCGB2A2"	"SCGB2B2"	"SCGB3A1"	"SCGB3A2"	"SCGN"	"SCHIP1"	"SCIMP"	"SCIN"	"SCLT1"	"SCLY"	"SCMH1"	"SCML1"	"SCML2"	"SCML4"	"SCN10A"	"SCN11A"	"SCN1A"	"SCN1B"	"SCN2A"	"SCN2B"	"SCN3A"	"SCN3B"	"SCN4A"	"SCN4B"	"SCN5A"	"SCN7A"	"SCN8A"	"SCN9A"	"SCNM1"	"SCNN1A"	"SCNN1B"	"SCNN1D"	"SCNN1G"	"SCO1"	"SCO2"	"SCOC"	"SCP2"	"SCP2D1"	"SCPEP1"	"SCRG1"	"SCRIB"	"SCRN1"	"SCRN2"	"SCRN3"	"SCRT1"	"SCT"	"SCTR"	"SCUBE2"	"SCUBE3"	"SCX"	"SCYL1"	"SCYL2"	"SCYL3"	"SDAD1"	"SDC2"	"SDC3"	"SDC4"	"SDCBP"	"SDCBP2"	"SDCCAG3"	"SDCCAG8"	"SDF2"	"SDF2L1"	"SDHA"	"SDHAF1"	"SDHAF2"	"SDHB"	"SDHC"	"SDK1"	"SDK2"	"SDPR"	"SDR16C5"	"SDR39U1"	"SDR42E1"	"SDR42E2"	"SDR9C7"	"SDS"	"SDSL"	"SEBOX"	"SEC11B"	"SEC11C"	"SEC13"	"SEC14L1"	"SEC14L2"	"SEC14L3"	"SEC14L4"	"SEC14L5"	"SEC14L6"	"SEC22A"	"SEC22C"	"SEC23A"	"SEC23B"	"SEC23IP"	"SEC24A"	"SEC24B"	"SEC24C"	"SEC31A"	"SEC31B"	"SEC61A1"	"SEC61A2"	"SEC61B"	"SEC61G"	"SEC62"	"SEC63"	"SECISBP2"	"SECISBP2L"	"SECTM1"	"SEH1L"	"SEL1L"	"SEL1L2"	"SEL1L3"	"SELE"	"SELENBP1"	"SELK"	"SELL"	"SELM"	"SELP"	"SELPLG"	"SELRC1"	"SELV"	"SEMA3A"	"SEMA3C"	"SEMA3D"	"SEMA3E"	"SEMA3F"	"SEMA3G"	"SEMA4A"	"SEMA4B"	"SEMA4C"	"SEMA4D"	"SEMA4F"	"SEMA5A"	"SEMA5B"	"SEMA6A"	"SEMA6B"	"SEMA6C"	"SEMA6D"	"SEMA7A"	"SEMG1"	"SENP1"	"SENP2"	"SENP3"	"SENP5"	"SENP6"	"SENP7"	"SENP8"	"SEP15"	"SEPHS1"	"SEPN1"	"SEPSECS"	"SEPT1"	"SEPT11"	"SEPT12"	"SEPT14"	"SEPT2"	"SEPT3"	"SEPT4"	"SEPT5"	"SEPT6"	"SEPT7"	"SEPT8"	"SEPW1"	"SEPX1"	"SERAC1"	"SERBP1"	"SERF1B"	"SERF2"	"SERGEF"	"SERHL2"	"SERINC1"	"SERINC2"	"SERINC3"	"SERINC4"	"SERINC5"	"SERP1"	"SERP2"	"SERPINA1"	"SERPINA10"	"SERPINA11"	"SERPINA12"	"SERPINA3"	"SERPINA4"	"SERPINA5"	"SERPINA6"	"SERPINA7"	"SERPINA9"	"SERPINB1"	"SERPINB10"	"SERPINB12"	"SERPINB13"	"SERPINB2"	"SERPINB3"	"SERPINB5"	"SERPINB6"	"SERPINB7"	"SERPINB8"	"SERPINB9"	"SERPINC1"	"SERPIND1"	"SERPINE1"	"SERPINE2"	"SERPINE3"	"SERPINF1"	"SERPINF2"	"SERPING1"	"SERPINH1"	"SERPINI1"	"SERPINI2"	"SERTAD1"	"SERTAD2"	"SERTAD3"	"SERTAD4"	"SERTM1"	"SESN1"	"SESN2"	"SESN3"	"SESTD1"	"SET"	"SETBP1"	"SETD1A"	"SETD1B"	"SETD2"	"SETD3"	"SETD4"	"SETD5"	"SETD6"	"SETD7"	"SETD8"	"SETD9"	"SETDB1"	"SETDB2"	"SETX"	"SEZ6"	"SEZ6L"	"SEZ6L2"	"SF1"	"SF3A1"	"SF3A2"	"SF3A3"	"SF3B1"	"SF3B14"	"SF3B2"	"SF3B3"	"SF3B4"	"SF3B5"	"SFI1"	"SFMBT1"	"SFMBT2"	"SFN"	"SFPQ"	"SFR1"	"SFRP1"	"SFRP2"	"SFRP4"	"SFRS13A"	"SFRS18"	"SFSWAP"	"SFT2D1"	"SFT2D2"	"SFT2D3"	"SFTA2"	"SFTA3"	"SFTPA1"	"SFTPA2"	"SFTPC"	"SFXN1"	"SFXN2"	"SFXN3"	"SFXN4"	"SFXN5"	"SGCA"	"SGCB"	"SGCD"	"SGCE"	"SGCG"	"SGCZ"	"SGIP1"	"SGK1"	"SGK2"	"SGK3"	"SGMS1"	"SGMS2"	"SGOL1"	"SGOL2"	"SGPL1"	"SGPP1"	"SGPP2"	"SGSH"	"SGSM1"	"SGSM2"	"SGSM3"	"SGTA"	"SGTB"	"SH2B1"	"SH2B2"	"SH2B3"	"SH2D1A"	"SH2D1B"	"SH2D2A"	"SH2D3A"	"SH2D3C"	"SH2D4A"	"SH2D4B"	"SH2D5"	"SH2D6"	"SH2D7"	"SH3BGR"	"SH3BGRL"	"SH3BGRL2"	"SH3BGRL3"	"SH3BP1"	"SH3BP2"	"SH3BP4"	"SH3BP5"	"SH3BP5L"	"SH3D19"	"SH3D21"	"SH3GL1"	"SH3GL2"	"SH3GL3"	"SH3GLB1"	"SH3GLB2"	"SH3PXD2B"	"SH3RF1"	"SH3RF2"	"SH3RF3"	"SH3TC1"	"SH3TC2"	"SH3YL1"	"SHANK1"	"SHANK2"	"SHARPIN"	"SHB"	"SHBG"	"SHC1"	"SHC2"	"SHC3"	"SHC4"	"SHCBP1"	"SHCBP1L"	"SHD"	"SHE"	"SHF"	"SHFM1"	"SHISA2"	"SHISA3"	"SHISA4"	"SHISA5"	"SHISA6"	"SHISA8"	"SHISA9"	"SHKBP1"	"SHMT1"	"SHMT2"	"SHOC2"	"SHOX2"	"SHPK"	"SHPRH"	"SHQ1"	"SHROOM1"	"SHROOM3"	"SHROOM4"	"SI"	"SIAE"	"SIAH1"	"SIAH2"	"SIAH3"	"SIAT1"	"SIAT7E"	"SIDT1"	"SIDT2"	"SIGIRR"	"SIGLEC1"	"SIGLEC10"	"SIGLEC13"	"SIGLEC15"	"SIGLEC6"	"SIGLEC8"	"SIGLECL1"	"SIGMAR1"	"SIK1"	"SIK2"	"SIK3"	"SIKE1"	"SIL1"	"SIM1"	"SIM2"	"SIMC1"	"SIN3A"	"SIN3B"	"SIP1"	"SIPA1"	"SIPA1L1"	"SIPA1L2"	"SIPA1L3"	"SIRPA"	"SIRPB1"	"SIRPB2"	"SIRPG"	"SIRT1"	"SIRT2"	"SIRT4"	"SIRT5"	"SIRT6"	"SIRT7"	"SIT1"	"SIVA1"	"SIX1"	"SIX2"	"SIX3"	"SIX4"	"SIX5"	"SKA1"	"SKA2"	"SKA3"	"SKAP1"	"SKAP2"	"SKI"	"SKIDA1"	"SKIL"	"SKIV2L"	"SKIV2L2"	"SKOR1"	"SKOR2"	"SKP1"	"SKP2"	"SLA"	"SLA2"	"SLAIN1"	"SLAIN2"	"SLAMF1"	"SLAMF6"	"SLAMF7"	"SLAMF8"	"SLAMF9"	"SLBP"	"SLC10A1"	"SLC10A2"	"SLC10A4"	"SLC10A5"	"SLC10A6"	"SLC10A7"	"SLC11A2"	"SLC12A1"	"SLC12A2"	"SLC12A3"	"SLC12A4"	"SLC12A5"	"SLC12A6"	"SLC12A7"	"SLC12A8"	"SLC12A9"	"SLC13A1"	"SLC13A2"	"SLC13A3"	"SLC13A4"	"SLC13A5"	"SLC14A1"	"SLC14A2"	"SLC15A1"	"SLC15A2"	"SLC15A3"	"SLC15A4"	"SLC15A5"	"SLC16A1"	"SLC16A10"	"SLC16A11"	"SLC16A12"	"SLC16A13"	"SLC16A14"	"SLC16A2"	"SLC16A3"	"SLC16A4"	"SLC16A5"	"SLC16A6"	"SLC16A7"	"SLC16A8"	"SLC16A9"	"SLC17A1"	"SLC17A2"	"SLC17A3"	"SLC17A4"	"SLC17A5"	"SLC17A6"	"SLC17A7"	"SLC17A8"	"SLC17A9"	"SLC18A1"	"SLC18A2"	"SLC18A3"	"SLC18B1"	"SLC19A1"	"SLC19A2"	"SLC19A3"	"SLC1A1"	"SLC1A2"	"SLC1A3"	"SLC1A4"	"SLC1A5"	"SLC1A6"	"SLC1A7"	"SLC20A1"	"SLC20A2"	"SLC22A1"	"SLC22A10"	"SLC22A11"	"SLC22A12"	"SLC22A13"	"SLC22A14"	"SLC22A15"	"SLC22A16"	"SLC22A17"	"SLC22A18"	"SLC22A2"	"SLC22A23"	"SLC22A24"	"SLC22A25"	"SLC22A3"	"SLC22A4"	"SLC22A6"	"SLC22A7"	"SLC22A8"	"SLC22A9"	"SLC23A1"	"SLC23A2"	"SLC23A3"	"SLC24A1"	"SLC24A2"	"SLC24A3"	"SLC24A4"	"SLC24A5"	"SLC24A6"	"SLC25A1"	"SLC25A11"	"SLC25A12"	"SLC25A13"	"SLC25A14"	"SLC25A15"	"SLC25A16"	"SLC25A17"	"SLC25A18"	"SLC25A19"	"SLC25A20"	"SLC25A21"	"SLC25A23"	"SLC25A24"	"SLC25A25"	"SLC25A26"	"SLC25A27"	"SLC25A28"	"SLC25A29"	"SLC25A3"	"SLC25A30"	"SLC25A31"	"SLC25A32"	"SLC25A33"	"SLC25A34"	"SLC25A35"	"SLC25A36"	"SLC25A37"	"SLC25A38"	"SLC25A39"	"SLC25A4"	"SLC25A40"	"SLC25A41"	"SLC25A42"	"SLC25A43"	"SLC25A44"	"SLC25A45"	"SLC25A46"	"SLC25A47"	"SLC25A48"	"SLC25A5"	"SLC25A51"	"SLC25A52"	"SLC25A53"	"SLC26A1"	"SLC26A11"	"SLC26A2"	"SLC26A3"	"SLC26A4"	"SLC26A5"	"SLC26A6"	"SLC26A7"	"SLC26A8"	"SLC26A9"	"SLC27A1"	"SLC27A2"	"SLC27A3"	"SLC27A4"	"SLC27A5"	"SLC27A6"	"SLC28A1"	"SLC28A2"	"SLC28A3"	"SLC29A1"	"SLC29A2"	"SLC29A3"	"SLC29A4"	"SLC2A1"	"SLC2A10"	"SLC2A12"	"SLC2A13"	"SLC2A14"	"SLC2A2"	"SLC2A3"	"SLC2A4"	"SLC2A4RG"	"SLC2A5"	"SLC2A6"	"SLC2A7"	"SLC2A8"	"SLC2A9"	"SLC30A1"	"SLC30A10"	"SLC30A2"	"SLC30A3"	"SLC30A4"	"SLC30A5"	"SLC30A6"	"SLC30A7"	"SLC30A8"	"SLC30A9"	"SLC31A1"	"SLC31A2"	"SLC32A1"	"SLC33A1"	"SLC34A1"	"SLC34A2"	"SLC34A3"	"SLC35A1"	"SLC35A2"	"SLC35A3"	"SLC35A4"	"SLC35A5"	"SLC35B1"	"SLC35B3"	"SLC35B4"	"SLC35C1"	"SLC35C2"	"SLC35D1"	"SLC35D2"	"SLC35D3"	"SLC35E1"	"SLC35E2B"	"SLC35E3"	"SLC35E4"	"SLC35F1"	"SLC35F2"	"SLC35F3"	"SLC35F4"	"SLC35F5"	"SLC35F6"	"SLC35G2"	"SLC35G5"	"SLC36A1"	"SLC36A2"	"SLC36A3"	"SLC36A4"	"SLC37A1"	"SLC37A2"	"SLC37A3"	"SLC38A1"	"SLC38A11"	"SLC38A2"	"SLC38A4"	"SLC38A5"	"SLC38A6"	"SLC38A7"	"SLC38A8"	"SLC38A9"	"SLC39A1"	"SLC39A10"	"SLC39A11"	"SLC39A12"	"SLC39A13"	"SLC39A14"	"SLC39A2"	"SLC39A3"	"SLC39A4"	"SLC39A5"	"SLC39A6"	"SLC39A7"	"SLC39A8"	"SLC39A9"	"SLC3A1"	"SLC3A2"	"SLC40A1"	"SLC41A1"	"SLC41A2"	"SLC41A3"	"SLC43A2"	"SLC43A3"	"SLC44A1"	"SLC44A2"	"SLC44A3"	"SLC44A4"	"SLC44A5"	"SLC45A1"	"SLC45A2"	"SLC45A3"	"SLC45A4"	"SLC46A1"	"SLC46A2"	"SLC46A3"	"SLC47A1"	"SLC47A2"	"SLC48A1"	"SLC4A1"	"SLC4A10"	"SLC4A11"	"SLC4A1AP"	"SLC4A2"	"SLC4A3"	"SLC4A4"	"SLC4A5"	"SLC4A7"	"SLC4A8"	"SLC4A9"	"SLC50A1"	"SLC51A"	"SLC51B"	"SLC52A1"	"SLC52A3"	"SLC5A1"	"SLC5A10"	"SLC5A11"	"SLC5A12"	"SLC5A2"	"SLC5A4"	"SLC5A5"	"SLC5A6"	"SLC5A7"	"SLC5A8"	"SLC5A9"	"SLC6A1"	"SLC6A11"	"SLC6A12"	"SLC6A13"	"SLC6A14"	"SLC6A15"	"SLC6A16"	"SLC6A17"	"SLC6A18"	"SLC6A19"	"SLC6A2"	"SLC6A20"	"SLC6A3"	"SLC6A4"	"SLC6A5"	"SLC6A6"	"SLC6A7"	"SLC6A9"	"SLC7A1"	"SLC7A10"	"SLC7A11"	"SLC7A13"	"SLC7A14"	"SLC7A2"	"SLC7A3"	"SLC7A4"	"SLC7A5"	"SLC7A6"	"SLC7A6OS"	"SLC7A7"	"SLC7A8"	"SLC7A9"	"SLC8A1"	"SLC8A2"	"SLC8A3"	"SLC9A2"	"SLC9A3"	"SLC9A3R1"	"SLC9A3R2"	"SLC9A4"	"SLC9A5"	"SLC9A6"	"SLC9A7"	"SLC9A8"	"SLC9A9"	"SLC9B1"	"SLC9B2"	"SLC9C1"	"SLC9C2"	"SLCO1A2"	"SLCO1B1"	"SLCO1C1"	"SLCO2A1"	"SLCO2B1"	"SLCO3A1"	"SLCO4A1"	"SLCO4C1"	"SLCO5A1"	"SLCO6A1"	"SLFN11"	"SLFN12"	"SLFN12L"	"SLFN13"	"SLFN14"	"SLFN5"	"SLFNL1"	"SLIRP"	"SLIT2"	"SLIT3"	"SLITRK1"	"SLITRK3"	"SLITRK4"	"SLITRK5"	"SLITRK6"	"SLK"	"SLMAP"	"SLMO1"	"SLMO2"	"SLN"	"SLPI"	"SLTM"	"SLU7"	"SLURP1"	"SLX4"	"SLX4IP"	"SMAD1"	"SMAD2"	"SMAD3"	"SMAD4"	"SMAD6"	"SMAD7"	"SMAD9"	"SMAGP"	"SMAP1"	"SMAP2"	"SMARCA4"	"SMARCA5"	"SMARCAD1"	"SMARCAL1"	"SMARCB1"	"SMARCC1"	"SMARCC2"	"SMARCD1"	"SMARCD2"	"SMARCD3"	"SMARCE1"	"SMC1A"	"SMC1B"	"SMC2"	"SMC3"	"SMC4"	"SMC5"	"SMC6"	"SMCHD1"	"SMCO1"	"SMCO2"	"SMCO3"	"SMCO4"	"SMCP"	"SMCR8"	"SMDT1"	"SMEK1"	"SMEK2"	"SMG1"	"SMG5"	"SMG6"	"SMG7"	"SMG8"	"SMG9"	"SMIM10"	"SMIM11"	"SMIM12"	"SMIM14"	"SMIM15"	"SMIM18"	"SMIM19"	"SMIM2"	"SMIM21"	"SMIM23"	"SMIM3"	"SMIM4"	"SMIM5"	"SMIM7"	"SMIM8"	"SMIM9"	"SMN1"	"SMNDC1"	"SMO"	"SMOC1"	"SMOC2"	"SMOX"	"SMPD1"	"SMPD2"	"SMPD3"	"SMPDL3A"	"SMPDL3B"	"SMPX"	"SMR3A"	"SMR3B"	"SMTN"	"SMTNL1"	"SMTNL2"	"SMU1"	"SMUG1"	"SMURF1"	"SMURF2"	"SMYD1"	"SMYD2"	"SMYD3"	"SMYD4"	"SMYD5"	"SNAI1"	"SNAI2"	"SNAI3"	"SNAP23"	"SNAP25"	"SNAP29"	"SNAP47"	"SNAPC1"	"SNAPC2"	"SNAPC3"	"SNAPC4"	"SNAPC5"	"SNAPIN"	"SNCA"	"SNCAIP"	"SNCB"	"SNCG"	"SND1"	"SNED1"	"SNIP1"	"SNN"	"snoMBII-202"	"snoMe18S-Um1356"	"snoMe28S-Am2634"	"snoMe28S-Am982"	"snoR26"	"snoR38"	"snoR442"	"SNORA1"	"SNORA11"	"SNORA12"	"SNORA13"	"SNORA14"	"SNORA15"	"SNORA16"	"SNORA17"	"SNORA18"	"SNORA19"	"SNORA2"	"SNORA20"	"SNORA21"	"SNORA22"	"SNORA23"	"SNORA24"	"SNORA25"	"SNORA26"	"SNORA27"	"SNORA28"	"SNORA29"	"SNORA3"	"SNORA30"	"SNORA31"	"SNORA32"	"SNORA33"	"SNORA35"	"SNORA36"	"SNORA38"	"SNORA4"	"SNORA40"	"SNORA41"	"SNORA42"	"SNORA43"	"SNORA44"	"SNORA46"	"SNORA47"	"SNORA48"	"SNORA49"	"SNORA5"	"SNORA50"	"SNORA51"	"SNORA52"	"SNORA53"	"SNORA54"	"SNORA55"	"SNORA56"	"SNORA57"	"SNORA58"	"SNORA61"	"SNORA62"	"SNORA63"	"SNORA64"	"SNORA65"	"SNORA66"	"SNORA67"	"SNORA68"	"SNORA69"	"SNORA7"	"SNORA70"	"SNORA71"	"SNORA72"	"SNORA73"	"SNORA74"	"SNORA75"	"SNORA76"	"SNORA77"	"SNORA79"	"SNORA8"	"SNORA81"	"SNORA84"	"SNORA9"	"SNORD10"	"SNORD100"	"SNORD101"	"SNORD102"	"SNORD103"	"SNORD105"	"SNORD107"	"SNORD108"	"SNORD109A"	"SNORD11"	"SNORD110"	"SNORD111"	"SNORD112"	"SNORD113"	"SNORD115"	"SNORD116"	"SNORD11B"	"SNORD12"	"SNORD121A"	"SNORD123"	"SNORD124"	"SNORD125"	"SNORD126"	"SNORD127"	"SNORD14"	"SNORD15"	"SNORD16"	"SNORD17"	"SNORD18"	"SNORD19"	"SNORD19B"	"SNORD2"	"SNORD20"	"SNORD21"	"SNORD22"	"SNORD23"	"SNORD24"	"SNORD25"	"SNORD26"	"SNORD27"	"SNORD28"	"SNORD29"	"SNORD30"	"SNORD31"	"SNORD33"	"SNORD34"	"SNORD35"	"SNORD36"	"SNORD37"	"SNORD38"	"SNORD39"	"SNORD41"	"SNORD42"	"SNORD43"	"SNORD44"	"SNORD45"	"SNORD46"	"SNORD47"	"SNORD48"	"SNORD49"	"SNORD5"	"SNORD50"	"SNORD51"	"SNORD52"	"SNORD53_SNORD92"	"SNORD56"	"SNORD57"	"SNORD58"	"SNORD59"	"SNORD60"	"SNORD61"	"SNORD62"	"SNORD63"	"SNORD64"	"SNORD65"	"SNORD66"	"SNORD67"	"SNORD69"	"SNORD70"	"SNORD71"	"SNORD72"	"SNORD73"	"SNORD74"	"SNORD75"	"SNORD77"	"SNORD78"	"SNORD79"	"SNORD81"	"SNORD82"	"SNORD83"	"SNORD86"	"SNORD87"	"SNORD88"	"SNORD89"	"SNORD90"	"SNORD91"	"SNORD93"	"SNORD94"	"SNORD95"	"SNORD96"	"SNORD97"	"SNORD99"	"SNORND104"	"snosnR60_Z15"	"snosnR61"	"snosnR66"	"snoU105B"	"snoU109"	"snoU13"	"snoU2_19"	"snoU2-30"	"snoU54"	"snoU6-53"	"snoU61"	"snoU83B"	"snoU85"	"snoU89"	"snoZ13_snr52"	"snoZ165"	"snoZ17"	"snoZ185"	"snoZ194"	"snoZ247"	"snoZ278"	"snoZ30"	"snoZ39"	"snoZ40"	"snoZ5"	"snoZ6"	"SNPH"	"snR47"	"snR65"	"SNRK"	"SNRNP200"	"SNRNP25"	"SNRNP27"	"SNRNP35"	"SNRNP40"	"SNRNP48"	"SNRNP70"	"SNRPA"	"SNRPA1"	"SNRPB"	"SNRPB2"	"SNRPC"	"SNRPD1"	"SNRPD2"	"SNRPD3"	"SNRPE"	"SNRPF"	"SNRPG"	"SNRPN"	"SNTA1"	"SNTB1"	"SNTB2"	"SNTG1"	"SNTG2"	"SNTN"	"SNUPN"	"SNURF"	"SNW1"	"SNX1"	"SNX10"	"SNX11"	"SNX12"	"SNX13"	"SNX14"	"SNX15"	"SNX16"	"SNX17"	"SNX18"	"SNX19"	"SNX2"	"SNX20"	"SNX21"	"SNX22"	"SNX24"	"SNX25"	"SNX27"	"SNX29"	"SNX3"	"SNX30"	"SNX31"	"SNX32"	"SNX33"	"SNX4"	"SNX5"	"SNX6"	"SNX7"	"SNX8"	"SNX9"	"SOAT1"	"SOAT2"	"SOBP"	"SOCS1"	"SOCS2"	"SOCS3"	"SOCS4"	"SOCS5"	"SOCS6"	"SOCS7"	"SOD1"	"SOD2"	"SOD3"	"SOGA1"	"SOHLH1"	"SON"	"SORBS1"	"SORBS2"	"SORBS3"	"SORCS1"	"SORCS2"	"SORD"	"SORL1"	"SORT1"	"SOS1"	"SOS2"	"SOST"	"SOSTDC1"	"SOWAHA"	"SOWAHC"	"SOX10"	"SOX11"	"SOX12"	"SOX13"	"SOX15"	"SOX17"	"SOX18"	"SOX2"	"SOX30"	"SOX4"	"SOX5"	"SOX6"	"SOX7"	"SOX8"	"SOX9"	"SP1"	"SP100"	"SP140"	"SP140L"	"SP2"	"SP3"	"SP4"	"SP5"	"SP6"	"SP7"	"SP8"	"SPA17"	"SPACA1"	"SPACA4"	"SPACA7"	"SPAG1"	"SPAG11B"	"SPAG16"	"SPAG17"	"SPAG4"	"SPAG5"	"SPAG6"	"SPAG7"	"SPAG8"	"SPAG9"	"SPAM1"	"SPANXB1"	"SPANXN1"	"SPANXN2"	"SPANXN3"	"SPARC"	"SPARCL1"	"SPAST"	"SPATA12"	"SPATA13"	"SPATA16"	"SPATA17"	"SPATA18"	"SPATA19"	"SPATA2"	"SPATA20"	"SPATA21"	"SPATA22"	"SPATA24"	"SPATA25"	"SPATA2L"	"SPATA3"	"SPATA31D1"	"SPATA31E1"	"SPATA32"	"SPATA33"	"SPATA4"	"SPATA5"	"SPATA5L1"	"SPATA6"	"SPATA6L"	"SPATA7"	"SPATA8"	"SPATA9"	"SPATC1"	"SPATC1L"	"SPATS1"	"SPATS2"	"SPATS2L"	"SPC24"	"SPC25"	"SPCS1"	"SPCS2"	"SPCS3"	"SPDEF"	"SPDL1"	"SPDYA"	"SPDYC"	"SPDYE4"	"SPDYE5"	"SPECC1"	"SPECC1L"	"SPEF1"	"SPEF2"	"SPEG"	"SPEM1"	"SPEN"	"SPERT"	"SPESP1"	"SPG11"	"SPG20"	"SPG21"	"SPG7"	"SPHK1"	"SPHK2"	"SPHKAP"	"SPI1"	"SPIC"	"SPICE1"	"SPIDR"	"SPIN1"	"SPIN3"	"SPIN4"	"SPINK1"	"SPINK13"	"SPINK14"	"SPINK2"	"SPINK4"	"SPINK6"	"SPINK7"	"SPINK8"	"SPINK9"	"SPINT1"	"SPINT2"	"SPINT3"	"SPINT4"	"SPIRE1"	"SPIRE2"	"SPN"	"SPNS1"	"SPNS2"	"SPNS3"	"SPO11"	"SPOCD1"	"SPOCK1"	"SPOCK2"	"SPOCK3"	"SPON2"	"SPOP"	"SPOPL"	"SPP1"	"SPP2"	"SPPL2A"	"SPPL2B"	"SPPL2C"	"SPPL3"	"SPR"	"SPRED1"	"SPRED2"	"SPRED3"	"SPRN"	"SPRR1A"	"SPRR1B"	"SPRR2A"	"SPRR2B"	"SPRR2D"	"SPRR2E"	"SPRR2G"	"SPRR3"	"SPRR4"	"SPRTN"	"SPRY1"	"SPRY2"	"SPRY4"	"SPRYD3"	"SPRYD4"	"SPRYD7"	"SPSB1"	"SPSB3"	"SPSB4"	"SPTA1"	"SPTAN1"	"SPTB"	"SPTBN1"	"SPTBN2"	"SPTBN4"	"SPTBN5"	"SPTLC1"	"SPTLC2"	"SPTLC3"	"SPTSSA"	"SPTSSB"	"SPTY2D1"	"SQLE"	"SQRDL"	"SQSTM1"	"SRA1"	"SRBD1"	"SRC"	"SRCAP"	"SRCIN1"	"SRD5A1"	"SRD5A3"	"SREBF2"	"SREK1"	"SREK1IP1"	"SRF"	"SRFBP1"	"SRGAP1"	"SRGAP2"	"SRGAP3"	"SRGN"	"SRI"	"SRL"	"SRM"	"SRMS"	"SRP14"	"SRP19"	"SRP54"	"SRP68"	"SRP9"	"SRPK1"	"SRPK2"	"SRPK3"	"SRPR"	"SRPRB"	"SRPX"	"SRPX2"	"SRR"	"SRRD"	"SRRM1"	"SRRM2"	"SRRM3"	"SRRM4"	"SRRM5"	"SRRT"	"SRSF1"	"SRSF11"	"SRSF12"	"SRSF2"	"SRSF3"	"SRSF4"	"SRSF5"	"SRSF6"	"SRSF7"	"SRSF9"	"SRXN1"	"SRY"	"SS18"	"SS18L1"	"SSB"	"SSBP1"	"SSBP2"	"SSBP3"	"SSBP4"	"SSC4D"	"SSC5D"	"SSFA2"	"SSH2"	"SSH3"	"SSMEM1"	"SSNA1"	"SSPN"	"SSR1"	"SSR2"	"SSR3"	"SSR4"	"SSRP1"	"SSSCA1"	"SST"	"SSTR1"	"SSTR2"	"SSTR4"	"SSTR5"	"SSU72"	"SSUH2"	"SSX1"	"SSX2IP"	"SSX3"	"SSX7"	"ST14"	"ST18"	"ST20"	"ST3GAL1"	"ST3GAL2"	"ST3GAL3"	"ST3GAL4"	"ST3GAL5"	"ST3GAL6"	"ST5"	"ST6GAL2"	"ST6GALNAC1"	"ST6GALNAC2"	"ST6GALNAC3"	"ST6GALNAC4"	"ST6GALNAC6"	"ST7"	"ST7L"	"ST8SIA1"	"ST8SIA2"	"ST8SIA3"	"ST8SIA4"	"ST8SIA5"	"ST8SIA6"	"STAB1"	"STAB2"	"STAC"	"STAC2"	"STAC3"	"STAG1"	"STAG2"	"STAG3"	"STAM"	"STAM2"	"STAMBP"	"STAMBPL1"	"STAP1"	"STAR"	"STARD10"	"STARD13"	"STARD3"	"STARD3NL"	"STARD4"	"STARD5"	"STARD6"	"STARD7"	"STARD8"	"STARD9"	"STAT1"	"STAT2"	"STAT3"	"STAT5A"	"STAT5B"	"STAT6"	"STATH"	"STAU1"	"STBD1"	"STC1"	"STC2"	"STEAP1B"	"STEAP2"	"STEAP3"	"STEAP4"	"STIL"	"STIM1"	"STIM2"	"STIP1"	"STK10"	"STK11"	"STK11IP"	"STK16"	"STK17A"	"STK17B"	"STK19"	"STK24"	"STK25"	"STK26"	"STK3"	"STK31"	"STK32A"	"STK32B"	"STK32C"	"STK33"	"STK35"	"STK36"	"STK38"	"STK38L"	"STK39"	"STK4"	"STK40"	"STKLD1"	"STMN1"	"STMN2"	"STMN3"	"STMN4"	"STOM"	"STOML1"	"STOML2"	"STOML3"	"STON1"	"STON2"	"STOX1"	"STOX2"	"STPG1"	"STPG2"	"STRA13"	"STRA6"	"STRA8"	"STRADA"	"STRAP"	"STRBP"	"STRC"	"STRIP1"	"STRIP2"	"STRN"	"STRN3"	"STRN4"	"STS"	"STT3A"	"STT3B"	"STUB1"	"STX10"	"STX11"	"STX12"	"STX16-NPEPL1"	"STX17"	"STX19"	"STX1A"	"STX1B"	"STX2"	"STX3"	"STX5"	"STX6"	"STX7"	"STX8"	"STXBP1"	"STXBP2"	"STXBP3"	"STXBP4"	"STXBP5"	"STXBP5L"	"STXBP6"	"STYK1"	"STYX"	"STYXL1"	"SUB1"	"SUCLA2"	"SUCLG1"	"SUCNR1"	"SUCO"	"SUDS3"	"SUFU"	"SUGP1"	"SUGP2"	"SUGT1"	"SULF1"	"SULT1A1"	"SULT1A2"	"SULT1B1"	"SULT1C2"	"SULT1C3"	"SULT1C4"	"SULT1E1"	"SULT2A1"	"SULT2B1"	"SULT4A1"	"SULT6B1"	"SUMF1"	"SUMF2"	"SUMO3"	"SUMO4"	"SUN1"	"SUN2"	"SUN3"	"SUN5"	"SUOX"	"SUPT16H"	"SUPT3H"	"SUPT4H1"	"SUPT5H"	"SUPT6H"	"SUPT7L"	"SUPV3L1"	"SURF1"	"SURF2"	"SURF4"	"SURF6"	"SUSD1"	"SUSD2"	"SUSD3"	"SUSD4"	"SUSD5"	"SUV39H1"	"SUV39H2"	"SUV420H1"	"SUV420H2"	"SUZ12"	"SV2A"	"SV2B"	"SV2C"	"SVEP1"	"SVIL"	"SVIP"	"SVOP"	"SVOPL"	"SWAP70"	"SWI5"	"SWSAP1"	"SWT1"	"SYAP1"	"SYBU"	"SYCE1"	"SYCE1L"	"SYCE2"	"SYCE3"	"SYCN"	"SYCP1"	"SYCP2"	"SYCP2L"	"SYCP3"	"SYDE1"	"SYDE2"	"SYF2"	"SYK"	"SYMPK"	"SYNC"	"SYNCRIP"	"SYNDIG1"	"SYNDIG1L"	"SYNE1"	"SYNE2"	"SYNE3"	"SYNE4"	"SYNGAP1"	"SYNGR1"	"SYNGR2"	"SYNGR3"	"SYNGR4"	"SYNJ1"	"SYNJ2"	"SYNJ2BP"	"SYNM"	"SYNPO"	"SYNPO2"	"SYNPO2L"	"SYNPR"	"SYNRG"	"SYP"	"SYPL1"	"SYPL2"	"SYS1"	"SYT1"	"SYT10"	"SYT11"	"SYT12"	"SYT13"	"SYT14"	"SYT16"	"SYT17"	"SYT2"	"SYT3"	"SYT4"	"SYT5"	"SYT7"	"SYT8"	"SYT9"	"SYTL1"	"SYTL2"	"SYTL3"	"SYTL4"	"SYTL5"	"SYVN1"	"T"	"TAAR1"	"TAAR2"	"TAAR5"	"TAB1"	"TAB2"	"TAB3"	"TAC1"	"TAC3"	"TAC4"	"TACC1"	"TACC2"	"TACC3"	"TACO1"	"TACR1"	"TACR2"	"TACR3"	"TACSTD2"	"TADA1"	"TADA2A"	"TADA2B"	"TADA3"	"TAF10"	"TAF11"	"TAF12"	"TAF13"	"TAF15"	"TAF1A"	"TAF1B"	"TAF1C"	"TAF1D"	"TAF2"	"TAF3"	"TAF4"	"TAF4B"	"TAF5"	"TAF5L"	"TAF6"	"TAF6L"	"TAF7"	"TAF7L"	"TAF8"	"TAF9"	"TAF9B"	"TAGAP"	"TAGLN"	"TAGLN2"	"TAGLN3"	"TAL1"	"TAL2"	"TALDO1"	"TAMM41"	"TANC1"	"TANC2"	"TANGO2"	"TANGO6"	"TANK"	"TAOK1"	"TAOK2"	"TAOK3"	"TAP1"	"TAPBP"	"TAPBPL"	"TAPT1"	"TARBP1"	"TARBP2"	"TARDBP"	"TARM1"	"TARS"	"TARS2"	"TARSL2"	"TAS1R1"	"TAS1R2"	"TAS1R3"	"TAS2R1"	"TAS2R10"	"TAS2R13"	"TAS2R14"	"TAS2R16"	"TAS2R20"	"TAS2R3"	"TAS2R30"	"TAS2R38"	"TAS2R39"	"TAS2R4"	"TAS2R40"	"TAS2R41"	"TAS2R43"	"TAS2R46"	"TAS2R5"	"TAS2R50"	"TAS2R60"	"TAS2R64"	"TAS2R7"	"TAS2R8"	"TAS2R9"	"TASP1"	"TAT"	"TATDN2"	"TATDN3"	"TAX1BP1"	"TAX1BP3"	"TAZ"	"TBATA"	"TBC1D1"	"TBC1D10B"	"TBC1D10C"	"TBC1D12"	"TBC1D13"	"TBC1D14"	"TBC1D15"	"TBC1D16"	"TBC1D17"	"TBC1D19"	"TBC1D2"	"TBC1D20"	"TBC1D21"	"TBC1D22A"	"TBC1D22B"	"TBC1D23"	"TBC1D24"	"TBC1D28"	"TBC1D29"	"TBC1D2B"	"TBC1D30"	"TBC1D32"	"TBC1D4"	"TBC1D5"	"TBC1D7"	"TBC1D8"	"TBC1D8B"	"TBC1D9"	"TBCA"	"TBCB"	"TBCC"	"TBCCD1"	"TBCD"	"TBCE"	"TBCEL"	"TBCK"	"TBK1"	"TBKBP1"	"TBL1XR1"	"TBL1Y"	"TBL2"	"TBL3"	"TBP"	"TBPL1"	"TBPL2"	"TBR1"	"TBRG1"	"TBRG4"	"TBX1"	"TBX10"	"TBX15"	"TBX18"	"TBX19"	"TBX2"	"TBX20"	"TBX21"	"TBX3"	"TBX4"	"TBX5"	"TBX6"	"TBXA2R"	"TBXAS1"	"TC2N"	"TCAF2"	"TCAIM"	"TCAP"	"TCEA1"	"TCEA2"	"TCEA3"	"TCEAL1"	"TCEAL2"	"TCEAL3"	"TCEAL4"	"TCEAL5"	"TCEAL7"	"TCEAL8"	"TCEANC"	"TCEANC2"	"TCEB1"	"TCEB2"	"TCEB3"	"TCEB3B"	"TCERG1"	"TCERG1L"	"TCF12"	"TCF19"	"TCF20"	"TCF21"	"TCF23"	"TCF25"	"TCF3"	"TCF4"	"TCF7"	"TCF7L1"	"TCF7L2"	"TCFL5"	"TCHHL1"	"TCHP"	"TCIRG1"	"TCL1A"	"TCL1B"	"TCN1"	"TCN2"	"TCOF1"	"TCP1"	"TCP10L"	"TCP11"	"TCP11L1"	"TCP11L2"	"TCP11X2"	"TCTA"	"TCTE1"	"TCTE3"	"TCTEX1D1"	"TCTEX1D2"	"TCTEX1D4"	"TCTN1"	"TCTN2"	"TCTN3"	"TDGF1"	"TDO2"	"TDP1"	"TDP2"	"TDRD1"	"TDRD10"	"TDRD12"	"TDRD15"	"TDRD3"	"TDRD5"	"TDRD6"	"TDRD7"	"TDRD9"	"TDRKH"	"TDRP"	"TEAD1"	"TEAD2"	"TEAD3"	"TEAD4"	"TEC"	"TECPR1"	"TECPR2"	"TECR"	"TECRL"	"TECTA"	"TECTB"	"TEDDM1"	"TEF"	"TEFM"	"TEK"	"TEKT1"	"TEKT2"	"TEKT3"	"TEKT4"	"TEKT5"	"TELO2"	"Telomerase-vert"	"TEN1"	"TENM1"	"TENM2"	"TENM3"	"TENM4"	"TEP1"	"TEPP"	"TERF1"	"TERF2"	"TERF2IP"	"TERT"	"TES"	"TESC"	"TESK1"	"TESK2"	"TESPA1"	"TET1"	"TET2"	"TET3"	"TEX10"	"TEX101"	"TEX11"	"TEX12"	"TEX13A"	"TEX13B"	"TEX14"	"TEX15"	"TEX19"	"TEX2"	"TEX22"	"TEX26"	"TEX261"	"TEX28"	"TEX29"	"TEX30"	"TEX33"	"TEX35"	"TEX36"	"TEX37"	"TEX40"	"TEX43"	"TEX9"	"TF"	"TFAM"	"TFAP2A"	"TFAP2B"	"TFAP2C"	"TFAP2D"	"TFAP2E"	"TFAP4"	"TFB1M"	"TFB2M"	"TFCP2"	"TFCP2L1"	"TFDP1"	"TFDP2"	"TFDP3"	"TFE3"	"TFEB"	"TFEC"	"TFF1"	"TFF2"	"TFF3"	"TFG"	"TFIP11"	"TFPI"	"TFPI2"	"TFPT"	"TFR2"	"TFRC"	"TG"	"TGDS"	"TGFA"	"TGFB1"	"TGFB1I1"	"TGFB2"	"TGFB3"	"TGFBI"	"TGFBR1"	"TGFBR2"	"TGFBR3"	"TGFBRAP1"	"TGIF1"	"TGIF2"	"TGIF2LX"	"TGM1"	"TGM2"	"TGM3"	"TGM4"	"TGM5"	"TGM6"	"TGM7"	"TGOLN2"	"TGS1"	"TH"	"TH1L"	"THADA"	"THAP1"	"THAP10"	"THAP11"	"THAP2"	"THAP3"	"THAP4"	"THAP5"	"THAP6"	"THAP7"	"THAP8"	"THAP9"	"THBD"	"THBS1"	"THBS3"	"THBS4"	"THEG"	"THEM4"	"THEM5"	"THEM6"	"THEMIS"	"THEMIS2"	"THG1L"	"THNSL1"	"THNSL2"	"THOC1"	"THOC2"	"THOC3"	"THOC5"	"THOC6"	"THOC7"	"THOP1"	"THPO"	"THRA"	"THRAP3"	"THRB"	"THRSP"	"THSD1"	"THSD4"	"THSD7A"	"THSD7B"	"THTPA"	"THUMPD1"	"THUMPD2"	"THUMPD3"	"THY1"	"THYN1"	"TIA1"	"TIAF1"	"TIAL1"	"TIAM1"	"TIAM2"	"TICAM1"	"TICAM2"	"TICRR"	"TIE1"	"TIFA"	"TIFAB"	"TIGD1"	"TIGD3"	"TIGD4"	"TIGD6"	"TIGD7"	"TIGIT"	"TIMD4"	"TIMELESS"	"TIMM10"	"TIMM13"	"TIMM17A"	"TIMM17B"	"TIMM21"	"TIMM22"	"TIMM23"	"TIMM44"	"TIMM50"	"TIMM8A"	"TIMM8B"	"TIMM9"	"TIMMDC1"	"TIMP2"	"TIMP3"	"TIMP4"	"TINAG"	"TINAGL1"	"TINF2"	"TIPARP"	"TIPIN"	"TIPRL"	"TIRAP"	"TJAP1"	"TJP1"	"TJP2"	"TJP3"	"TK1"	"TK2"	"TKT"	"TKTL1"	"TKTL2"	"TLCD1"	"TLCD2"	"TLDC1"	"TLDC2"	"TLE1"	"TLE2"	"TLE3"	"TLE4"	"TLE6"	"TLK1"	"TLK2"	"TLL1"	"TLL2"	"TLN1"	"TLN2"	"TLR1"	"TLR10"	"TLR2"	"TLR3"	"TLR4"	"TLR6"	"TLR7"	"TLR8"	"TLR9"	"TLX1"	"TLX2"	"TLX3"	"TM2D1"	"TM2D2"	"TM2D3"	"TM4SF1"	"TM4SF18"	"TM4SF20"	"TM4SF4"	"TM4SF5"	"TM6SF1"	"TM6SF2"	"TM7SF2"	"TM7SF3"	"TM9SF2"	"TM9SF3"	"TM9SF4"	"TMA16"	"TMA7"	"TMBIM1"	"TMBIM6"	"TMC1"	"TMC2"	"TMC3"	"TMC4"	"TMC5"	"TMC6"	"TMC7"	"TMC8"	"TMCC1"	"TMCC2"	"TMCC3"	"TMCO1"	"TMCO2"	"TMCO3"	"TMCO4"	"TMCO5A"	"TMCO6"	"TMED1"	"TMED10"	"TMED3"	"TMED4"	"TMED5"	"TMED7"	"TMED8"	"TMED9"	"TMEFF1"	"TMEFF2"	"TMEM100"	"TMEM101"	"TMEM102"	"TMEM104"	"TMEM105"	"TMEM106A"	"TMEM106B"	"TMEM106C"	"TMEM107"	"TMEM108"	"TMEM109"	"TMEM11"	"TMEM110"	"TMEM114"	"TMEM115"	"TMEM116"	"TMEM117"	"TMEM119"	"TMEM120B"	"TMEM123"	"TMEM125"	"TMEM126A"	"TMEM126B"	"TMEM127"	"TMEM128"	"TMEM129"	"TMEM131"	"TMEM132A"	"TMEM132B"	"TMEM132C"	"TMEM132D"	"TMEM132E"	"TMEM133"	"TMEM134"	"TMEM135"	"TMEM136"	"TMEM138"	"TMEM139"	"TMEM140"	"TMEM141"	"TMEM143"	"TMEM144"	"TMEM145"	"TMEM147"	"TMEM14A"	"TMEM14B"	"TMEM14C"	"TMEM150A"	"TMEM150B"	"TMEM150C"	"TMEM151A"	"TMEM151B"	"TMEM154"	"TMEM156"	"TMEM158"	"TMEM159"	"TMEM160"	"TMEM161A"	"TMEM161B"	"TMEM163"	"TMEM164"	"TMEM165"	"TMEM167B"	"TMEM168"	"TMEM169"	"TMEM17"	"TMEM170A"	"TMEM170B"	"TMEM171"	"TMEM173"	"TMEM174"	"TMEM176A"	"TMEM176B"	"TMEM177"	"TMEM178A"	"TMEM179"	"TMEM179B"	"TMEM18"	"TMEM180"	"TMEM181"	"TMEM182"	"TMEM183A"	"TMEM184B"	"TMEM184C"	"TMEM186"	"TMEM187"	"TMEM189"	"TMEM19"	"TMEM190"	"TMEM192"	"TMEM194A"	"TMEM194B"	"TMEM196"	"TMEM198"	"TMEM199"	"TMEM2"	"TMEM20"	"TMEM200A"	"TMEM200B"	"TMEM200C"	"TMEM202"	"TMEM204"	"TMEM205"	"TMEM206"	"TMEM207"	"TMEM208"	"TMEM209"	"TMEM211"	"TMEM212"	"TMEM213"	"TMEM214"	"TMEM215"	"TMEM216"	"TMEM217"	"TMEM218"	"TMEM219"	"TMEM220"	"TMEM222"	"TMEM223"	"TMEM225"	"TMEM229A"	"TMEM229B"	"TMEM230"	"TMEM231"	"TMEM232"	"TMEM233"	"TMEM234"	"TMEM236"	"TMEM238"	"TMEM239"	"TMEM241"	"TMEM242"	"TMEM243"	"TMEM244"	"TMEM245"	"TMEM246"	"TMEM247"	"TMEM248"	"TMEM249"	"TMEM25"	"TMEM251"	"TMEM252"	"TMEM253"	"TMEM254"	"TMEM256"	"TMEM256-PLSCR3"	"TMEM257"	"TMEM258"	"TMEM259"	"TMEM26"	"TMEM260"	"TMEM262"	"TMEM27"	"TMEM30A"	"TMEM30C"	"TMEM31"	"TMEM33"	"TMEM35"	"TMEM37"	"TMEM38A"	"TMEM38B"	"TMEM39A"	"TMEM39B"	"TMEM40"	"TMEM41A"	"TMEM41B"	"TMEM42"	"TMEM43"	"TMEM44"	"TMEM45A"	"TMEM45B"	"TMEM47"	"TMEM48"	"TMEM5"	"TMEM50A"	"TMEM50B"	"TMEM51"	"TMEM52"	"TMEM52B"	"TMEM53"	"TMEM54"	"TMEM55A"	"TMEM55B"	"TMEM56"	"TMEM57"	"TMEM59"	"TMEM59L"	"TMEM60"	"TMEM61"	"TMEM62"	"TMEM63A"	"TMEM63B"	"TMEM63C"	"TMEM64"	"TMEM65"	"TMEM66"	"TMEM67"	"TMEM68"	"TMEM69"	"TMEM70"	"TMEM71"	"TMEM72"	"TMEM74"	"TMEM74B"	"TMEM79"	"TMEM80"	"TMEM81"	"TMEM82"	"TMEM86A"	"TMEM86B"	"TMEM87A"	"TMEM87B"	"TMEM88"	"TMEM89"	"TMEM8A"	"TMEM8B"	"TMEM8C"	"TMEM9"	"TMEM91"	"TMEM92"	"TMEM95"	"TMEM98"	"TMEM9B"	"TMF1"	"TMIE"	"TMIGD1"	"TMIGD2"	"TMLHE"	"TMOD1"	"TMOD2"	"TMOD3"	"TMOD4"	"TMPO"	"TMPRSS11A"	"TMPRSS11B"	"TMPRSS11D"	"TMPRSS11E"	"TMPRSS11F"	"TMPRSS12"	"TMPRSS13"	"TMPRSS15"	"TMPRSS2"	"TMPRSS3"	"TMPRSS4"	"TMPRSS7"	"TMPRSS9"	"TMSB10"	"TMSB15A"	"TMSB4Y"	"TMTC1"	"TMTC2"	"TMTC3"	"TMTC4"	"TMUB1"	"TMUB2"	"TMX1"	"TMX2"	"TMX3"	"TMX4"	"TNC"	"TNF"	"TNFAIP1"	"TNFAIP2"	"TNFAIP3"	"TNFAIP6"	"TNFAIP8"	"TNFAIP8L1"	"TNFAIP8L2"	"TNFAIP8L3"	"TNFRSF10A"	"TNFRSF10B"	"TNFRSF10C"	"TNFRSF10D"	"TNFRSF11A"	"TNFRSF11B"	"TNFRSF12A"	"TNFRSF13B"	"TNFRSF13C"	"TNFRSF14"	"TNFRSF17"	"TNFRSF18"	"TNFRSF19"	"TNFRSF1A"	"TNFRSF1B"	"TNFRSF21"	"TNFRSF25"	"TNFRSF8"	"TNFRSF9"	"TNFSF10"	"TNFSF11"	"TNFSF12"	"TNFSF13"	"TNFSF13B"	"TNFSF14"	"TNFSF15"	"TNFSF18"	"TNFSF4"	"TNFSF8"	"TNIK"	"TNIP1"	"TNIP2"	"TNIP3"	"TNK1"	"TNKS"	"TNKS1BP1"	"TNKS2"	"TNMD"	"TNN"	"TNNC1"	"TNNC2"	"TNNI1"	"TNNI2"	"TNNI3"	"TNNI3K"	"TNNT1"	"TNNT2"	"TNNT3"	"TNP1"	"TNP2"	"TNPO1"	"TNPO2"	"TNPO3"	"TNR"	"TNRC18"	"TNRC6A"	"TNRC6C"	"TNS1"	"TNS2"	"TNS3"	"TNS4"	"TNXB"	"TOB1"	"TOE1"	"TOM1"	"TOM1L1"	"TOM1L2"	"TOMM20"	"TOMM20L"	"TOMM22"	"TOMM34"	"TOMM40"	"TOMM40L"	"TOMM5"	"TOMM6"	"TOMM7"	"TOMM70A"	"TONSL"	"TOP1"	"TOP1MT"	"TOP2A"	"TOP2B"	"TOP3A"	"TOP3B"	"TOPAZ1"	"TOPBP1"	"TOPORS"	"TOR1A"	"TOR1AIP1"	"TOR1AIP2"	"TOR1B"	"TOR2A"	"TOR3A"	"TOR4A"	"TOX"	"TOX2"	"TOX3"	"TOX4"	"TP53"	"TP53AIP1"	"TP53BP1"	"TP53BP2"	"TP53I11"	"TP53I13"	"TP53I3"	"TP53INP1"	"TP53INP2"	"TP53RK"	"TP53TG5"	"TP63"	"TP73"	"TPBG"	"TPCN1"	"TPCN2"	"TPD52"	"TPD52L1"	"TPD52L2"	"TPD52L3"	"TPGS2"	"TPH1"	"TPH2"	"TPI1"	"TPK1"	"TPM1"	"TPM2"	"TPM3"	"TPM4"	"TPMT"	"TPP1"	"TPP2"	"TPPP"	"TPPP2"	"TPR"	"TPRA1"	"TPRG1"	"TPRG1L"	"TPRKB"	"TPRN"	"TPRX1"	"TPRXL"	"TPSB2"	"TPST1"	"TPST2"	"TPT1"	"TPTE2"	"TPX2"	"TRA2A"	"TRA2B"	"TRABD"	"TRABD2A"	"TRADD"	"TRAF1"	"TRAF2"	"TRAF3"	"TRAF3IP1"	"TRAF3IP2"	"TRAF3IP3"	"TRAF4"	"TRAF5"	"TRAF6"	"TRAF7"	"TRAFD1"	"TRAIP"	"TRAK1"	"TRAK2"	"TRAM1"	"TRAM2"	"TRANK1"	"TRAP1"	"TRAPPC1"	"TRAPPC10"	"TRAPPC11"	"TRAPPC2"	"TRAPPC2B"	"TRAPPC2L"	"TRAPPC3"	"TRAPPC3L"	"TRAPPC4"	"TRAPPC5"	"TRAPPC6A"	"TRAPPC6B"	"TRAPPC8"	"TRAPPC9"	"TRAT1"	"TRAV22"	"TRBV20OR9-2"	"TRBV23OR9-2"	"TRBV24-1"	"TRBV5-4"	"TRBV7-1"	"TRBV7-4"	"TRDMT1"	"TRDN"	"TREH"	"TREM1"	"TREM2"	"TREML1"	"TREML2"	"TREML4"	"TRERF1"	"TREX1"	"TREX2"	"TRH"	"TRHDE"	"TRHR"	"TRIAP1"	"TRIB1"	"TRIB2"	"TRIB3"	"TRIM"	"TRIM10"	"TRIM11"	"TRIM13"	"TRIM14"	"TRIM15"	"TRIM16"	"TRIM16L"	"TRIM17"	"TRIM2"	"TRIM21"	"TRIM22"	"TRIM23"	"TRIM24"	"TRIM25"	"TRIM26"	"TRIM27"	"TRIM28"	"TRIM29"	"TRIM3"	"TRIM31"	"TRIM32"	"TRIM33"	"TRIM34"	"TRIM35"	"TRIM36"	"TRIM37"	"TRIM38"	"TRIM39"	"TRIM40"	"TRIM42"	"TRIM43"	"TRIM44"	"TRIM45"	"TRIM46"	"TRIM47"	"TRIM48"	"TRIM49B"	"TRIM5"	"TRIM50"	"TRIM51"	"TRIM52"	"TRIM54"	"TRIM55"	"TRIM56"	"TRIM58"	"TRIM6"	"TRIM60"	"TRIM62"	"TRIM63"	"TRIM65"	"TRIM67"	"TRIM68"	"TRIM69"	"TRIM7"	"TRIM71"	"TRIM72"	"TRIM8"	"TRIM9"	"TRIML1"	"TRIML2"	"TRIO"	"TRIOBP"	"TRIP10"	"TRIP11"	"TRIP12"	"TRIP13"	"TRIP4"	"TRIP6"	"TRIQK"	"TRIT1"	"TRMT1"	"TRMT10A"	"TRMT10B"	"TRMT11"	"TRMT12"	"TRMT13"	"TRMT1L"	"TRMT2A"	"TRMT2B"	"TRMT44"	"TRMT5"	"TRMT6"	"TRMT61A"	"TRMT61B"	"TRMU"	"TRNAU1AP"	"TRNT1"	"TROAP"	"TROVE2"	"TRPA1"	"TRPC1"	"TRPC3"	"TRPC4"	"TRPC4AP"	"TRPC5"	"TRPC6"	"TRPC7"	"TRPM1"	"TRPM2"	"TRPM3"	"TRPM4"	"TRPM5"	"TRPM6"	"TRPM7"	"TRPM8"	"TRPS1"	"TRPT1"	"TRPV2"	"TRPV3"	"TRPV4"	"TRPV5"	"TRPV6"	"TRRAP"	"TRUB1"	"TRUB2"	"TSC1"	"TSC2"	"TSC22D1"	"TSC22D2"	"TSC22D3"	"TSC22D4"	"TSEN15"	"TSEN2"	"TSEN34"	"TSEN54"	"TSFM"	"TSG101"	"TSGA10"	"TSGA13"	"TSGA14"	"TSHB"	"TSHR"	"TSHZ1"	"TSHZ2"	"TSHZ3"	"TSKS"	"TSKU"	"TSLP"	"TSN"	"TSNARE1"	"TSNAX"	"TSNAXIP1"	"TSPAN1"	"TSPAN10"	"TSPAN11"	"TSPAN12"	"TSPAN13"	"TSPAN14"	"TSPAN15"	"TSPAN16"	"TSPAN17"	"TSPAN18"	"TSPAN19"	"TSPAN2"	"TSPAN3"	"TSPAN31"	"TSPAN33"	"TSPAN4"	"TSPAN5"	"TSPAN6"	"TSPAN7"	"TSPAN8"	"TSPAN9"	"TSPEAR"	"TSPO"	"TSPO2"	"TSPY"	"TSPYL1"	"TSPYL4"	"TSPYL5"	"TSPYL6"	"TSR1"	"TSR3"	"TSSC1"	"TSSC4"	"TSSK2"	"TSSK3"	"TSSK4"	"TSSK6"	"TST"	"TSTA3"	"TSTD1"	"TSTD2"	"TTBK1"	"TTBK2"	"TTC1"	"TTC12"	"TTC13"	"TTC14"	"TTC15"	"TTC16"	"TTC17"	"TTC19"	"TTC21A"	"TTC21B"	"TTC22"	"TTC23"	"TTC23L"	"TTC24"	"TTC25"	"TTC26"	"TTC27"	"TTC28"	"TTC29"	"TTC3"	"TTC30A"	"TTC30B"	"TTC31"	"TTC32"	"TTC33"	"TTC34"	"TTC36"	"TTC37"	"TTC38"	"TTC39A"	"TTC39B"	"TTC39C"	"TTC4"	"TTC5"	"TTC6"	"TTC7A"	"TTC7B"	"TTC8"	"TTC9"	"TTC9B"	"TTC9C"	"TTF1"	"TTF2"	"TTI1"	"TTI2"	"TTK"	"TTL"	"TTLL1"	"TTLL10"	"TTLL11"	"TTLL12"	"TTLL2"	"TTLL4"	"TTLL5"	"TTLL7"	"TTLL9"	"TTN"	"TTPA"	"TTPAL"	"TTR"	"TTYH1"	"TTYH2"	"TTYH3"	"TUB"	"TUBA1A"	"TUBA1B"	"TUBA1C"	"TUBA3C"	"TUBA3E"	"TUBA4A"	"TUBA8"	"TUBAL3"	"TUBB"	"TUBB1"	"TUBB2B"	"TUBB3"	"TUBB4"	"TUBB4A"	"TUBB6"	"TUBB8"	"TUBD1"	"TUBE1"	"TUBG1"	"TUBG2"	"TUBGCP2"	"TUBGCP3"	"TUBGCP4"	"TUBGCP5"	"TUBGCP6"	"TUFM"	"TUFT1"	"TULP1"	"TULP2"	"TULP3"	"TULP4"	"TUSC1"	"TUSC2"	"TUSC3"	"TUSC5"	"TUT1"	"TVP23A"	"TVP23B"	"TWF1"	"TWF2"	"TWIST1"	"TWIST2"	"TWISTNB"	"TWSG1"	"TXK"	"TXLNA"	"TXLNB"	"TXLNG"	"TXLNGY"	"TXN"	"TXNDC11"	"TXNDC12"	"TXNDC15"	"TXNDC16"	"TXNDC17"	"TXNDC2"	"TXNDC8"	"TXNDC9"	"TXNIP"	"TXNL1"	"TXNL4A"	"TXNL4B"	"TXNRD1"	"TXNRD2"	"TXNRD3"	"TYK2"	"TYMP"	"TYMS"	"TYR"	"TYRO3"	"TYROBP"	"TYRP1"	"TYSND1"	"TYW1B"	"TYW3"	"TYW5"	"U1"	"U11"	"U12"	"U2"	"U2AF1"	"U2AF2"	"U2SURP"	"U3"	"U4"	"U4atac"	"U5"	"U6"	"U6atac"	"U7"	"U8"	"UACA"	"UAP1"	"UAP1L1"	"UBA2"	"UBA3"	"UBA5"	"UBA52"	"UBA6"	"UBA7"	"UBAC1"	"UBAC2"	"UBALD1"	"UBALD2"	"UBAP1"	"UBAP1L"	"UBAP2"	"UBAP2L"	"UBASH3A"	"UBASH3B"	"UBB"	"UBD"	"UBE2A"	"UBE2B"	"UBE2C"	"UBE2CBP"	"UBE2D1"	"UBE2D2"	"UBE2D3"	"UBE2E1"	"UBE2E3"	"UBE2F"	"UBE2G1"	"UBE2G2"	"UBE2H"	"UBE2I"	"UBE2J1"	"UBE2K"	"UBE2L3"	"UBE2L6"	"UBE2M"	"UBE2N"	"UBE2O"	"UBE2Q1"	"UBE2Q2"	"UBE2QL1"	"UBE2R2"	"UBE2S"	"UBE2T"	"UBE2U"	"UBE2V1"	"UBE2V2"	"UBE2W"	"UBE2Z"	"UBE3A"	"UBE3B"	"UBE3C"	"UBE4A"	"UBE4B"	"UBFD1"	"UBIAD1"	"UBL3"	"UBL4A"	"UBL4B"	"UBL5"	"UBL7"	"UBLCP1"	"UBN1"	"UBN2"	"UBOX5"	"UBP1"	"UBQLN1"	"UBQLN2"	"UBQLN3"	"UBQLN4"	"UBQLNL"	"UBR1"	"UBR2"	"UBR4"	"UBR5"	"UBR7"	"UBTD1"	"UBTD2"	"UBTF"	"UBXN1"	"UBXN10"	"UBXN11"	"UBXN2A"	"UBXN2B"	"UBXN4"	"UBXN6"	"UCHL1"	"UCHL3"	"UCHL5"	"UCK1"	"UCK2"	"UCKL1"	"UCMA"	"UCN"	"UCN3"	"UCP1"	"UCP2"	"UCP3"	"UEVLD"	"UFC1"	"UFD1L"	"UFL1"	"UFM1"	"UFSP1"	"UFSP2"	"UGCG"	"UGDH"	"UGGT1"	"UGGT2"	"UGP2"	"UGT1A1"	"UGT1A10"	"UGT1A6"	"UGT1A7"	"UGT1A9"	"UGT2A3"	"UGT2B15"	"UGT2B17"	"UGT2B4"	"UGT2B7"	"UGT3A1"	"UGT8"	"UHMK1"	"UHRF1"	"UHRF1BP1"	"UHRF1BP1L"	"UHRF2"	"UIMC1"	"ULBP1"	"ULBP3"	"ULK2"	"ULK3"	"ULK4"	"UMOD"	"UMODL1"	"UMPS"	"UNC119"	"UNC119B"	"UNC13A"	"UNC13C"	"UNC13D"	"UNC45A"	"UNC45B"	"UNC50"	"UNC5A"	"UNC5B"	"UNC5C"	"UNC5CL"	"UNC5D"	"UNC79"	"UNC80"	"UNC93A"	"UNG"	"UNK"	"UPB1"	"UPF1"	"UPF2"	"UPF3A"	"UPF3B"	"UPK1A"	"UPK2"	"UPK3A"	"UPK3B"	"UPP1"	"UPP2"	"UPRT"	"UQCC1"	"UQCC2"	"UQCRB"	"UQCRC1"	"UQCRC2"	"UQCRH"	"UQCRQ"	"URAD"	"URB2"	"URGCP"	"URI1"	"URM1"	"UROC1"	"UROD"	"UROS"	"USB1"	"USE1"	"USF1"	"USF2"	"USH1C"	"USH1G"	"USH2A"	"USHBP1"	"USMG5"	"USO1"	"USP1"	"USP10"	"USP12"	"USP13"	"USP14"	"USP15"	"USP16"	"USP18"	"USP19"	"USP2"	"USP20"	"USP21"	"USP22"	"USP24"	"USP25"	"USP26"	"USP28"	"USP3"	"USP30"	"USP31"	"USP32"	"USP33"	"USP34"	"USP36"	"USP37"	"USP38"	"USP39"	"USP4"	"USP40"	"USP42"	"USP43"	"USP44"	"USP45"	"USP46"	"USP47"	"USP48"	"USP49"	"USP5"	"USP50"	"USP51"	"USP53"	"USP54"	"USP6"	"USP6NL"	"USP7"	"USP8"	"USP9Y"	"USPL1"	"UST"	"UTP11L"	"UTP14A"	"UTP15"	"UTP20"	"UTP23"	"UTP3"	"UTP6"	"UTRN"	"UTS2"	"UTS2D"	"UTS2R"	"UTY"	"UVRAG"	"UVSSA"	"UXS1"	"UXT"	"VAC14"	"VAMP1"	"VAMP2"	"VAMP3"	"VAMP4"	"VAMP5"	"VAMP7"	"VAMP8"	"VANGL1"	"VANGL2"	"VAPA"	"VAPB"	"VARS"	"VARS2"	"VASH1"	"VASH2"	"VASN"	"VAT1"	"VAT1L"	"Vault"	"VAV1"	"VAV2"	"VAV3"	"VAX1"	"VAX2"	"VBP1"	"VCAM1"	"VCAN"	"VCL"	"VCP"	"VCPIP1"	"VCPKMT"	"VCX2"	"VDAC1"	"VDAC2"	"VDAC3"	"VEGFB"	"VEGFC"	"VENTX"	"VEPH1"	"VEZF1"	"VEZT"	"VGF"	"VGLL1"	"VGLL2"	"VGLL3"	"VGLL4"	"VHL"	"VIL1"	"VILL"	"VIM"	"VIMP"	"VIP"	"VIPAS39"	"VIPR2"	"VIT"	"VKORC1"	"VKORC1L1"	"VLDLR"	"VMA21"	"VMAC"	"VMO1"	"VMP1"	"VN1R2"	"VN1R3"	"VNN1"	"VNN2"	"VNN3"	"VOPP1"	"VPRBP"	"VPREB1"	"VPREB3"	"VPS13A"	"VPS13B"	"VPS13C"	"VPS13D"	"VPS16"	"VPS18"	"VPS25"	"VPS26A"	"VPS26B"	"VPS28"	"VPS29"	"VPS33A"	"VPS33B"	"VPS35"	"VPS36"	"VPS37A"	"VPS37C"	"VPS37D"	"VPS39"	"VPS41"	"VPS45"	"VPS4A"	"VPS4B"	"VPS51"	"VPS52"	"VPS53"	"VPS54"	"VPS72"	"VPS8"	"VPS9D1"	"VRK1"	"VRK2"	"VRK3"	"VSIG1"	"VSIG10"	"VSIG10L"	"VSIG2"	"VSIG4"	"VSIG8"	"VSNL1"	"VSTM1"	"VSTM2A"	"VSTM2B"	"VSTM2L"	"VSTM4"	"VSX1"	"VSX2"	"VTA1"	"VTCN1"	"VTI1A"	"VTI1B"	"VTN"	"VWA1"	"VWA2"	"VWA3A"	"VWA3B"	"VWA5A"	"VWA5B1"	"VWA5B2"	"VWA7"	"VWA8"	"VWA9"	"VWC2"	"VWC2L"	"VWCE"	"VWDE"	"VWF"	"WAC"	"WAPAL"	"WARS"	"WARS2"	"WASF1"	"WASF3"	"WASL"	"WBP11"	"WBP2"	"WBP2NL"	"WBP4"	"WBP5"	"WBSCR16"	"WBSCR17"	"WBSCR22"	"WBSCR27"	"WBSCR28"	"WDFY1"	"WDFY2"	"WDFY3"	"WDHD1"	"WDPCP"	"WDR1"	"WDR11"	"WDR12"	"WDR13"	"WDR17"	"WDR18"	"WDR19"	"WDR20"	"WDR24"	"WDR25"	"WDR26"	"WDR27"	"WDR3"	"WDR31"	"WDR33"	"WDR34"	"WDR35"	"WDR36"	"WDR37"	"WDR38"	"WDR4"	"WDR41"	"WDR43"	"WDR45L"	"WDR46"	"WDR47"	"WDR48"	"WDR49"	"WDR5"	"WDR53"	"WDR54"	"WDR55"	"WDR59"	"WDR5B"	"WDR6"	"WDR61"	"WDR62"	"WDR63"	"WDR64"	"WDR66"	"WDR67"	"WDR69"	"WDR7"	"WDR70"	"WDR72"	"WDR73"	"WDR75"	"WDR76"	"WDR77"	"WDR81"	"WDR82"	"WDR83"	"WDR83OS"	"WDR86"	"WDR87"	"WDR88"	"WDR89"	"WDR90"	"WDR91"	"WDR92"	"WDR93"	"WDSUB1"	"WDTC1"	"WDYHV1"	"WEE1"	"WEE2"	"WFDC1"	"WFDC10A"	"WFDC10B"	"WFDC11"	"WFDC12"	"WFDC13"	"WFDC2"	"WFDC3"	"WFDC5"	"WFDC8"	"WFDC9"	"WFIKKN2"	"WHAMM"	"WHSC1"	"WHSC1L1"	"WHSC2"	"WIBG"	"WIF1"	"WIPF1"	"WIPF2"	"WIPF3"	"WIPI1"	"WIPI2"	"WISP1"	"WISP2"	"WISP3"	"WIZ"	"WLS"	"WNK1"	"WNK3"	"WNK4"	"WNT1"	"WNT10A"	"WNT10B"	"WNT11"	"WNT16"	"WNT2"	"WNT2B"	"WNT3"	"WNT3A"	"WNT4"	"WNT5A"	"WNT5B"	"WNT7B"	"WNT8A"	"WNT8B"	"WNT9A"	"WNT9B"	"WRAP53"	"WRAP73"	"WRB"	"WRN"	"WRNIP1"	"WSB1"	"WSB2"	"WSCD1"	"WSCD2"	"WT1"	"WTAP"	"WTIP"	"WWC1"	"WWC3"	"WWOX"	"WWP1"	"WWP2"	"WWTR1"	"XAB2"	"XAF1"	"XAGE2"	"XAGE3"	"XAGE5"	"XBP1"	"XCR1"	"XDH"	"XG"	"XIAP"	"XIRP2"	"XK"	"XKR3"	"XKR4"	"XKR5"	"XKR8"	"XKR9"	"XKRX"	"XPA"	"XPC"	"XPNPEP1"	"XPNPEP2"	"XPNPEP3"	"XPO1"	"XPO4"	"XPO5"	"XPO6"	"XPO7"	"XPOT"	"XPR1"	"XRCC1"	"XRCC2"	"XRCC3"	"XRCC4"	"XRCC5"	"XRCC6"	"XRCC6BP1"	"XRN1"	"XRN2"	"XRRA1"	"XXYLT1"	"XYLB"	"XYLT1"	"XYLT2"	"Y_RNA"	"YAE1D1"	"YAF2"	"YAP1"	"YARS"	"YARS2"	"YBEY"	"YBX1"	"YBX2"	"YBX3"	"YDJC"	"YEATS2"	"YEATS4"	"YES1"	"YIF1A"	"YIF1B"	"YIPF1"	"YIPF2"	"YIPF3"	"YIPF4"	"YIPF5"	"YIPF6"	"YIPF7"	"YJEFN3"	"YKT6"	"YLPM1"	"YME1L1"	"YOD1"	"YPEL1"	"YPEL2"	"YPEL3"	"YPEL4"	"YPEL5"	"YRDC"	"YTHDC1"	"YTHDC2"	"YTHDF1"	"YTHDF2"	"YWHAB"	"YWHAE"	"YWHAG"	"YWHAH"	"YWHAQ"	"YY1"	"YY1AP1"	"ZACN"	"ZADH2"	"ZAK"	"ZAP70"	"ZAR1"	"ZBBX"	"ZBED2"	"ZBED4"	"ZBED5"	"ZBED8"	"ZBED9"	"ZBP1"	"ZBTB1"	"ZBTB10"	"ZBTB11"	"ZBTB12"	"ZBTB14"	"ZBTB16"	"ZBTB17"	"ZBTB18"	"ZBTB2"	"ZBTB20"	"ZBTB22"	"ZBTB24"	"ZBTB25"	"ZBTB26"	"ZBTB3"	"ZBTB32"	"ZBTB33"	"ZBTB34"	"ZBTB37"	"ZBTB38"	"ZBTB39"	"ZBTB4"	"ZBTB40"	"ZBTB41"	"ZBTB42"	"ZBTB43"	"ZBTB44"	"ZBTB45"	"ZBTB46"	"ZBTB47"	"ZBTB48"	"ZBTB49"	"ZBTB5"	"ZBTB6"	"ZBTB7A"	"ZBTB7B"	"ZBTB7C"	"ZBTB8A"	"ZC2HC1A"	"ZC2HC1B"	"ZC2HC1C"	"ZC3H10"	"ZC3H11A"	"ZC3H12A"	"ZC3H12B"	"ZC3H12C"	"ZC3H12D"	"ZC3H13"	"ZC3H14"	"ZC3H15"	"ZC3H18"	"ZC3H3"	"ZC3H4"	"ZC3H6"	"ZC3H7A"	"ZC3H7B"	"ZC3H8"	"ZC3HAV1"	"ZC3HAV1L"	"ZC3HC1"	"ZC4H2"	"ZCCHC10"	"ZCCHC11"	"ZCCHC12"	"ZCCHC14"	"ZCCHC16"	"ZCCHC17"	"ZCCHC2"	"ZCCHC24"	"ZCCHC3"	"ZCCHC4"	"ZCCHC6"	"ZCCHC7"	"ZCCHC8"	"ZCCHC9"	"ZCRB1"	"ZCWPW1"	"ZCWPW2"	"ZDBF2"	"ZDHHC1"	"ZDHHC11"	"ZDHHC12"	"ZDHHC13"	"ZDHHC14"	"ZDHHC15"	"ZDHHC16"	"ZDHHC17"	"ZDHHC19"	"ZDHHC2"	"ZDHHC20"	"ZDHHC21"	"ZDHHC22"	"ZDHHC23"	"ZDHHC24"	"ZDHHC3"	"ZDHHC4"	"ZDHHC5"	"ZDHHC6"	"ZDHHC7"	"ZDHHC8"	"ZEB1"	"ZEB2"	"ZER1"	"ZFAND1"	"ZFAND2B"	"ZFAND3"	"ZFAND4"	"ZFAND6"	"ZFAT"	"ZFC3H1"	"ZFHX2"	"ZFHX3"	"ZFHX4"	"ZFP1"	"ZFP14"	"ZFP2"	"ZFP28"	"ZFP3"	"ZFP30"	"ZFP36"	"ZFP36L1"	"ZFP36L2"	"ZFP37"	"ZFP41"	"ZFP42"	"ZFP57"	"ZFP62"	"ZFP64"	"ZFP69B"	"ZFP82"	"ZFP90"	"ZFP91"	"ZFPL1"	"ZFPM1"	"ZFPM2"	"ZFR"	"ZFR2"	"ZFX"	"ZFY"	"ZFYVE1"	"ZFYVE16"	"ZFYVE19"	"ZFYVE20"	"ZFYVE21"	"ZFYVE26"	"ZFYVE27"	"ZFYVE28"	"ZFYVE9"	"ZG16"	"ZG16B"	"ZGLP1"	"ZGPAT"	"ZHX1"	"ZHX2"	"ZHX3"	"ZIC1"	"ZIC2"	"ZIC4"	"ZIC5"	"ZIK1"	"ZIM3"	"ZKSCAN1"	"ZKSCAN2"	"ZKSCAN3"	"ZKSCAN4"	"ZKSCAN5"	"ZKSCAN7"	"ZMAT2"	"ZMAT3"	"ZMAT4"	"ZMAT5"	"ZMIZ1"	"ZMIZ2"	"ZMPSTE24"	"ZMYM1"	"ZMYM2"	"ZMYM3"	"ZMYM4"	"ZMYM5"	"ZMYM6"	"ZMYM6NB"	"ZMYND10"	"ZMYND11"	"ZMYND12"	"ZMYND15"	"ZMYND19"	"ZMYND8"	"ZNF100"	"ZNF101"	"ZNF106"	"ZNF114"	"ZNF117"	"ZNF12"	"ZNF121"	"ZNF124"	"ZNF131"	"ZNF132"	"ZNF133"	"ZNF134"	"ZNF135"	"ZNF138"	"ZNF14"	"ZNF140"	"ZNF141"	"ZNF142"	"ZNF143"	"ZNF146"	"ZNF154"	"ZNF155"	"ZNF157"	"ZNF16"	"ZNF165"	"ZNF169"	"ZNF174"	"ZNF175"	"ZNF18"	"ZNF180"	"ZNF181"	"ZNF182"	"ZNF184"	"ZNF185"	"ZNF189"	"ZNF19"	"ZNF192"	"ZNF193"	"ZNF195"	"ZNF2"	"ZNF200"	"ZNF202"	"ZNF205"	"ZNF207"	"ZNF208"	"ZNF211"	"ZNF212"	"ZNF213"	"ZNF214"	"ZNF215"	"ZNF217"	"ZNF219"	"ZNF22"	"ZNF221"	"ZNF222"	"ZNF224"	"ZNF225"	"ZNF226"	"ZNF227"	"ZNF229"	"ZNF23"	"ZNF230"	"ZNF232"	"ZNF233"	"ZNF234"	"ZNF235"	"ZNF236"	"ZNF239"	"ZNF24"	"ZNF248"	"ZNF25"	"ZNF250"	"ZNF251"	"ZNF253"	"ZNF254"	"ZNF256"	"ZNF257"	"ZNF259"	"ZNF26"	"ZNF260"	"ZNF263"	"ZNF264"	"ZNF266"	"ZNF267"	"ZNF268"	"ZNF273"	"ZNF274"	"ZNF275"	"ZNF276"	"ZNF277"	"ZNF280A"	"ZNF280B"	"ZNF280D"	"ZNF281"	"ZNF282"	"ZNF283"	"ZNF284"	"ZNF285"	"ZNF286A"	"ZNF287"	"ZNF292"	"ZNF295"	"ZNF296"	"ZNF3"	"ZNF30"	"ZNF300"	"ZNF302"	"ZNF304"	"ZNF311"	"ZNF316"	"ZNF317"	"ZNF318"	"ZNF319"	"ZNF32"	"ZNF320"	"ZNF321P"	"ZNF322A"	"ZNF323"	"ZNF324"	"ZNF324B"	"ZNF326"	"ZNF329"	"ZNF330"	"ZNF331"	"ZNF333"	"ZNF334"	"ZNF335"	"ZNF337"	"ZNF33A"	"ZNF34"	"ZNF341"	"ZNF343"	"ZNF346"	"ZNF347"	"ZNF35"	"ZNF350"	"ZNF354A"	"ZNF354B"	"ZNF354C"	"ZNF358"	"ZNF362"	"ZNF365"	"ZNF366"	"ZNF367"	"ZNF37A"	"ZNF382"	"ZNF383"	"ZNF384"	"ZNF385A"	"ZNF385B"	"ZNF385C"	"ZNF385D"	"ZNF391"	"ZNF394"	"ZNF395"	"ZNF396"	"ZNF397"	"ZNF398"	"ZNF404"	"ZNF407"	"ZNF408"	"ZNF41"	"ZNF410"	"ZNF414"	"ZNF415"	"ZNF416"	"ZNF418"	"ZNF419"	"ZNF420"	"ZNF423"	"ZNF425"	"ZNF426"	"ZNF428"	"ZNF429"	"ZNF43"	"ZNF430"	"ZNF431"	"ZNF432"	"ZNF433"	"ZNF436"	"ZNF438"	"ZNF439"	"ZNF44"	"ZNF441"	"ZNF442"	"ZNF443"	"ZNF444"	"ZNF445"	"ZNF446"	"ZNF449"	"ZNF45"	"ZNF451"	"ZNF454"	"ZNF460"	"ZNF462"	"ZNF467"	"ZNF468"	"ZNF469"	"ZNF471"	"ZNF473"	"ZNF474"	"ZNF479"	"ZNF48"	"ZNF480"	"ZNF483"	"ZNF484"	"ZNF485"	"ZNF486"	"ZNF490"	"ZNF496"	"ZNF497"	"ZNF498"	"ZNF500"	"ZNF501"	"ZNF502"	"ZNF503"	"ZNF506"	"ZNF507"	"ZNF510"	"ZNF511"	"ZNF512"	"ZNF512B"	"ZNF513"	"ZNF514"	"ZNF516"	"ZNF517"	"ZNF518B"	"ZNF519"	"ZNF521"	"ZNF524"	"ZNF525"	"ZNF526"	"ZNF527"	"ZNF529"	"ZNF530"	"ZNF532"	"ZNF536"	"ZNF540"	"ZNF541"	"ZNF543"	"ZNF544"	"ZNF546"	"ZNF547"	"ZNF549"	"ZNF550"	"ZNF551"	"ZNF552"	"ZNF554"	"ZNF555"	"ZNF556"	"ZNF557"	"ZNF558"	"ZNF560"	"ZNF561"	"ZNF562"	"ZNF563"	"ZNF564"	"ZNF565"	"ZNF566"	"ZNF567"	"ZNF568"	"ZNF569"	"ZNF57"	"ZNF570"	"ZNF571"	"ZNF572"	"ZNF574"	"ZNF575"	"ZNF576"	"ZNF577"	"ZNF579"	"ZNF580"	"ZNF581"	"ZNF582"	"ZNF583"	"ZNF584"	"ZNF585A"	"ZNF586"	"ZNF587B"	"ZNF589"	"ZNF592"	"ZNF593"	"ZNF596"	"ZNF597"	"ZNF598"	"ZNF599"	"ZNF600"	"ZNF605"	"ZNF606"	"ZNF608"	"ZNF609"	"ZNF613"	"ZNF614"	"ZNF615"	"ZNF618"	"ZNF619"	"ZNF620"	"ZNF621"	"ZNF622"	"ZNF623"	"ZNF624"	"ZNF625"	"ZNF627"	"ZNF628"	"ZNF629"	"ZNF638"	"ZNF639"	"ZNF641"	"ZNF642"	"ZNF644"	"ZNF645"	"ZNF646"	"ZNF648"	"ZNF649"	"ZNF652"	"ZNF653"	"ZNF655"	"ZNF66"	"ZNF660"	"ZNF662"	"ZNF664"	"ZNF665"	"ZNF667"	"ZNF668"	"ZNF670"	"ZNF671"	"ZNF672"	"ZNF674"	"ZNF675"	"ZNF676"	"ZNF677"	"ZNF678"	"ZNF679"	"ZNF680"	"ZNF681"	"ZNF682"	"ZNF683"	"ZNF684"	"ZNF687"	"ZNF688"	"ZNF689"	"ZNF69"	"ZNF691"	"ZNF692"	"ZNF695"	"ZNF696"	"ZNF697"	"ZNF7"	"ZNF70"	"ZNF700"	"ZNF703"	"ZNF704"	"ZNF705A"	"ZNF705G"	"ZNF706"	"ZNF707"	"ZNF708"	"ZNF71"	"ZNF710"	"ZNF711"	"ZNF713"	"ZNF714"	"ZNF716"	"ZNF720"	"ZNF724P"	"ZNF729"	"ZNF730"	"ZNF732"	"ZNF736"	"ZNF737"	"ZNF738"	"ZNF74"	"ZNF740"	"ZNF746"	"ZNF750"	"ZNF75A"	"ZNF75D"	"ZNF76"	"ZNF764"	"ZNF766"	"ZNF768"	"ZNF77"	"ZNF770"	"ZNF771"	"ZNF772"	"ZNF773"	"ZNF774"	"ZNF775"	"ZNF777"	"ZNF778"	"ZNF780A"	"ZNF782"	"ZNF783"	"ZNF784"	"ZNF785"	"ZNF786"	"ZNF788"	"ZNF789"	"ZNF79"	"ZNF791"	"ZNF792"	"ZNF793"	"ZNF8"	"ZNF80"	"ZNF800"	"ZNF804A"	"ZNF804B"	"ZNF805"	"ZNF81"	"ZNF812"	"ZNF814"	"ZNF816"	"ZNF821"	"ZNF827"	"ZNF828"	"ZNF829"	"ZNF830"	"ZNF831"	"ZNF835"	"ZNF839"	"ZNF84"	"ZNF841"	"ZNF845"	"ZNF846"	"ZNF85"	"ZNF860"	"ZNF862"	"ZNF878"	"ZNF879"	"ZNF891"	"ZNF90"	"ZNF91"	"ZNF92"	"ZNF99"	"ZNFX1"	"ZNHIT1"	"ZNHIT2"	"ZNHIT3"	"ZNHIT6"	"ZNRD1"	"ZNRF1"	"ZNRF2"	"ZNRF3"	"ZNRF4"	"ZP1"	"ZP2"	"ZP3"	"ZP4"	"ZPBP"	"ZPBP2"	"ZPLD1"	"ZRANB1"	"ZRANB2"	"ZRANB3"	"ZRSR1"	"ZRSR2"	"ZSCAN1"	"ZSCAN10"	"ZSCAN12"	"ZSCAN16"	"ZSCAN18"	"ZSCAN2"	"ZSCAN20"	"ZSCAN21"	"ZSCAN22"	"ZSCAN23"	"ZSCAN29"	"ZSCAN30"	"ZSCAN32"	"ZSCAN4"	"ZSCAN5A"	"ZSCAN5B"	"ZSCAN5C"	"ZSCAN5D"	"ZSWIM2"	"ZSWIM3"	"ZSWIM4"	"ZSWIM5"	"ZSWIM6"	"ZSWIM7"	"ZSWIM8"	"ZUFSP"	"ZW10"	"ZWILCH"	"ZWINT"	"ZXDA"	"ZXDB"	"ZXDC"	"ZYG11A"	"ZYG11B"	"ZYX"	"ZZEF1"	"ZZZ3"
"A1_cOrg1Sandra45d"	0	70.2303183063971	-36.1291683848901	0.0619920643414138	0.103715421140772	"chimp"	"A1_cOrg1Sandra45d"	0	0.0175311392916141	0.0186242044383493	0	0	0	0	0	0	0	0	0	0	0	0	0	0	0	0	7.11048852987025	0	0	0.307463499193555	0	0	0	0	0	0	0	0	0	6.21571547881379	0	0	0	0	0	0	0	0	0	0	0	0	0	0	0	0	0	0	0	0	0	0	0	0	0	0	0	0	2.25090398581712	0	0	0	0	0	0	0	0	0	0	7.74721282621376	0	0	1.73728872166644	0	0	0	0.146746446563946	0	0	0	0	0	0	0	0	0	0	0	0	0	0	0	0	0	0	0	0	0	0	6.13200713708885	0	0	0	0	0	0	0	0	0	0	0	0	0	0	0	0	0	0	0	0	0	0	0.0561256774885945	0	0	0	0	0	0	0	0	0	0	0	0	0	0	0	0	0	0	0	0	0	0	0	0	0	0	0	0	0	0	0	0	0	0	0	5.04249113046796	0	0	0	0	0	0	0	0	0	0	0	0	0	0	0	4.21231252561513	0	0	0	0	0	0	0	0	0	0	0	0	0	10.5330668691826	0	0	0	0	0	0	0	0	0	0	0	0	7.43466992342265	0	0	5.06084289538208	0	0	0	0	0	0	0	0	0	0	0	0	0	0	0	0	0	0	0	0	0	0	0	0	0	7.14232153053402	0	0	0	0	0	0	0	0	0	0	0	0	0	0	0	0	0	0	0	0	0	0	0	0	0	0	0	0	0	0	0	0	0	0	0	0	0	0	0	0	0	0	0	0	0	0	0	0	0	0	0	0	0	1.25706494461147	0	0	0	0	0	0	0	0	0	2.47708147767867	0	0	0	0	0	0	0	0	0	0	0	0	0	0	0	0	0	0	0	0	0	0	0	0	0	0	0	0	0	0	0	1.37730702501923	0	0	0	0	0	0	2.67592655612802	0	0	0	0	0	0	0	0	0	0	0	0	0	0	0	0	0	0	0	0	0	7.31420708628557	0	0	0	0	0	0	0	0	0	0	0	0	5.18043831277156	0	0	0	0	0	0	0	4.17393492474798	0	0	0	0	0	0	0	1.86259818266534	0	7.13999125615275	0	0	0	0	0	0	0	0.990272367750316	0	0	0	0	0	0	0	0	0	0	0	0	0	0	0	0	0	5.4867079381589	0	3.30756695898354	0	0	0	0	6.28609010939781	0	0	0	0	0	0	0	0	0	0	0	0	0	0	0	7.74458495954669	0	0	0	0	0	0	0	0	3.78538315174012	0	0	0	0	0	0	0	0	2.01632872077218	0	0	0	0	0	0	0	0	0	0	0	3.26013859739446	0	0	0	0	0	0	0	0	0	0	0	7.59393634913984	0	0	0	0	0	0	0	5.85383600403792	0	0	0	0	0	0	10.0206466503518	0	0	0.425416334801812	0	0	0	0	0	0	0	0	9.08313623094314	0	0	0	0	0	0	0	6.2947181504917	0	0	0	0	0	8.61358690212965	0	0	0	0	0	0	0	0	0	0	1.38962187540812	0	0	0	0	0	0	0	0	0	0	0	0	0	0	0	0	0	0	0	0	0	0	0	2.51352864425953	0	0	0	4.93575202895603	0	0	0	0	0	0	0	0	0	0	0	0	0	0	0	0	0	0.0780632557768191	0	0	0	0	0	0	0	0	0	0	0	0	0	6.54688520192184	7.60952597761507	0	5.09471322904252	0	0	0	0	0	0	0	0	0	0	0	0	0	0	0	0	0	0	4.49637286545606	0	0	3.3519957399073	0	0	0	0	0	0	0	0	0	0	0	0	5.31620368068982	3.92993298827438	3.58491441008494	0	0	0	0	0	0	0	0	0	0	0	0	0	0	3.97760964468542	0	0	0	0	0	0	0	0	0	0	0	0	0	0	0	0	0	0	0	2.83354793554606	0	0	0	0	0	0	0	0	0	0	0	0	0	0	0	0	0	0	0	0	0	0	0	0	0	6.76105916958555	0	0	0	0	4.59672647305569	0	0	0	0	0	9.22612796109422	0	0	7.65916820078375	0	0	0	2.52392070343349	0	0	0	0	0	0	0	0	0	0	0	0	5.6577343145982	0	0	0	0	0	0	4.93864336277764	3.11738087325407	0	0	0	2.30798800749734	1.50791131938691	0	0	0	0	0	0	0	2.70459313448395	0	0	0	0	0.201320197717847	0	0	0	0	0	0	0	0	0	0	0	0	0	1.28859480815823	0	4.51359180649957	0	0	0	0	0	1.47699855732009	7.10760418388027	0	0	0	0	0	0	0	0	0	0	0	0	0	0	0	0	0	0	0	0	0	0	0	0	0	0	0	0	0	0	0	0.130245591645906	0	0	5.72910134782521	0	0	0	0	0	0	0	0	0	0	0	0	0	0	0	0	0	0	2.58611859790521	0	0	5.45263167293392	7.14147366452982	0	0.869781396171842	0	9.35092371612619	0	6.45494245032205	4.36430627953561	0	0	0	0	0.474617747783686	0	0	0	0	0	8.52009611229671	0	0	0	0	0	0	0	0	0	0	0	0	0	0	0	0	0	0	0	0	0	0	0	0	0	0	0	1.81048012191727	0	0	0	0	0	0	0	0	0	0	0	0	0	0	0	0	0	0	0	0	0	0	0	0	0	0	0	0	0	3.38959434384812	0	0	0	0	4.8239836773377	0	0	0	0	0	3.32348536475708	0	0	0	3.8922064268595	0	0	0	0	8.76387628539072	0	0	5.56634635414625	0	0	0	0	0	0	3.72080378204004	0	0.644853036116565	0	0	0	0	5.03856787249074	0	0	0	0	0	0	0	0	0	0	0	0	0	0	0	0	0	0	0	0	8.52238928987612	0	9.53429509985756	8.62078432759763	5.40223783237182	0	0	2.4688074581734	0	0	0	0	0	0	9.70381707834341	0	0	0	0	0	0	2.55225901416448	0	0	0	0	0	0	0	0	0	0	0	0	0	0	0	4.26155338068279	0	0	0	0	0	0	0	0	0	0	0	0	0	0	0	4.76889887744554	8.38775886906103	0	0	0	0	0	3.51327596764282	0	0	0	5.7863977162897	0	0	0	0	0	0	0	0	0	0	8.54742283697047	0	0	0	0	0	0	0	5.31036557115703	8.44578876729586	0	0	0	0	0	0	0	0	0	0	0	0	0	0	0	0	0	0	0	3.27346068728457	0	0	0	0	0	0	6.86887192958924	1.1252874067519	0	0	0	0	0	0	0	0	0	0	0	0	0	0	0	0	0	0	0	0	0	0	0	0	0	0	0	0	0	0	0	0	0	0	0	0	0	0	0.248486259730287	0	0	0	2.84321004661091	0	0	0	0	0	0	0	4.56959438094856	0	0	0	0	0	0	0	0	0	0	0	0	5.64605894532022	9.38976683761228	3.91876784932515	0	0	0	0	6.93690878693144	3.15965501719321	6.17658008882392	7.61759969862662	6.43354705222507	7.11361716178545	0	0	0	0	0	0	0	0	0	0	0	2.87421662419014	0	0	5.16612089355808	0	0	0	0	0	0	5.93748799531223	0	7.60768539498224	0	0	0	0	0	0	0	0	0	0	0	0	0	0	0	8.43244168075402	0	1.52450003004739	0	0	6.4748140278578	4.32986269842441	0	0	0	0	0	0	0	0	0	0	0	0	0	0	7.57564512882356	0	5.22285864564247	0	0	0	0	0	0	0	0	0	0	0	0	0	0	0	1.79164322928745	0	0	0	0	0	0	11.1485528459797	0	0	0	0	0	0	0	0	0	0	0	0	0	0	0	0	0	0	0	0	0	0	0	6.22091999245047	0	6.0549591488142	0	0	0	0	0	0	0	0	3.67438155426915	0	0	0	4.31135779237161	0	0	0	0	0	0	0	3.86504778922595	0	0	0	2.47412190001105	0	6.3260303312252	0	0	0	0	0	0	0	0	0	0	0	0	0	0	0	0	0	0	0	1.30723615302837	0	0	0	0	0	0	0	3.77422831881759	0	0	0	0	0	0	6.46614581516421	0	0	6.67611222895042	0	0	0	0	0	0	0	0	0	0	0	0	0	0	2.84107744444826	0	0	0	0	0	0	4.25277895152818	0	0	0	0	0	0	3.47027654480301	0	0	0	0	6.32505535127874	0	0	0	0	0	0	0	0	0	0	0	0	0	0	0	1.01904000854967	0	0	0	0	8.09335945925284	0	0	0	0	0	0	0	0	0	0	0	0	0	0	0	0	0	0	0	0	0	0	0	1.31104384451583	0	0.288594808158226	4.76722044139859	0	0.682546330833108	1.13370818253099	0	0	0	0	0	0	7.48751046695367	0	8.31920695178671	0	0	6.34371693811678	0	0	7.90883692043986	0	0	0	0	0	0	0	0	0	0	0	0	0	0	0	0	0	4.44872919151151	0	0	0	0	1.80967373559151	5.20437551131909	0	0	0	0	3.14057254176846	0	0	0	0	0	0	0	7.34407393775754	0	0	0	0	0	0	0	0	0	0	0	3.08056557348865	0	0	0	4.92977679789438	0	0	0	0	7.15449409904745	5.44536916303154	2.35565061727802	3.09963185001446	5.26473908464285	0	0	0	0	0	0	0	0	0	0	0.193254487868388	7.05932282699713	0	0	0	3.4015212501086	0	0	0	0	0	0	0	0	0	0	0	0	0	0	5.66197756774053	0	0	0	0	0	0	0	0	0	0	0	0	0	0	0	0	3.81165597957706	3.18995261708498	0	6.13063851329988	0	0	0	0	0	0	4.75953936495402	0	0	0	0	0	0	0	0	7.99063157882781	0	0	0	10.8478560114876	0	10.5981269599196	0	0	0	0	0	0	0	0	0	0	0	0	0	0	0	0	0	0	0	0	0	0	0	0	0	0	0	0	5.0229891478451	0	0	0	0	0	0	0	0	0	0	0	0	0	5.00121225606373	0	0	0	0	0	0	0	0	6.90167545635355	0	0	0	0	0	0	0	0	7.33965406803134	4.14347505372169	0	4.43846585813829	0	0	0	0	0	0	0	0	0	0	0	0	0	0	0	6.26119417219982	0	0	0	0	0	0	0	0	0	0	0.221592534381771	0	0	0	0	0	0	0	0	0	0	0	0	0	0	0	0	0	0	0	0	0	0	0	0	4.79206925457408	0	5.81101626330895	0	5.92830872881241	0	0	0	0	0	0	0	0	0	0	0	0	0	0	0	0	0	0	0	0	0	0	0	0	0	0	0	0	0	0	0	0	0	0	0	0	0	0	0	0	0	0	0	6.86346771419433	0	0	0	0	0	0	0	0	0	0	0	0	0	0	0	0	0	0	0	0	7.10951727471615	0	0	0	0	0	0	0	0	0	0	0	0	1.51209032346493	0	0	0	0	2.46573160127826	0	0	0	4.40838579140641	0	0	0	0	0	0	0	0	0	0	0	0	0	0	0	0	0	0	0	0	0	0	0	0	0	0	0	0	0	0	0	0	0	6.9448350252434	0	4.15805421312231	0	0	0	0	4.84319999456304	0	0	0	0	0	0	0	0	0	0	0	0	0	0	0	0	0	0	0	0	0	0	0	0	0	1.39400370309856	0	0	0	0	0	0	0	0	0	0	0	0	0	0	0	0	0	0	0	6.23011076648888	0	0	0	0	0	0	0	0	0	0	0	0	0	0	0	0	0	0	0	0	0	0	0	0	0	0	0	0	0	0	0	0	0	0	0	0	0	0	0	0	0	0	0	0	0	0	0	0	0	0	0	0	0	0	0	0	0	0	0	0	0	0	0	0	0	0	0	7.44595012106086	0	0	0	0	0	0	0	0	0	0	0	0	0	0	6.91213486689028	0	0	0	0	3.37401005761793	0	4.77413868930788	0	0	0	0	0	0	0	0	0	0	0	4.61376736814448	0	0	0	0	0	0	0	0	0	0	0	0	0	0	0	0	0	0	0	0	0	0	2.72227146611248	0	0	0	0	0	0	0	0	0	0	0	0	3.76365589830134	0	0	0	0	0	3.96186406603765	0	0	0	0	0	0	0	0	0	0	0	0	0	0	0	0	0	0	0	0	0	0	0	0	0	0	0	0	0	0	0	0	0	0	0	7.26533374626761	0	0	0	0	0	0	0	0	0	0	0	0	0	0	0	0	0	0	0	0	0	0	0	0	0	0	0	0	0	0	0	0	0	0	0	0	0	0	0	0	0	0	0	0	0	0	0	0	0	0	0	0	0	0	0	0	0	0	0	0	0	0	0	0	0	0	0	0	5.25203713204499	0	0	0	0	0	0	0	0	0	0	0	0	0	0	0	0	0	0	0	0	5.15688492627723	0	0	0	0	0	0	0	7.67117304850952	0	0	0	0	0	6.16035753387125	0	0	0	0	0	0	0	0	0	0	1.45952080066514	0	4.94050976096685	0	0	0	0	0	7.97291662191562	0	0	0	0	0	0	0	0	0	0	0	0	0	0	0.656276688921598	0.666083934730318	0	0	0	0	5.48970669381406	7.04441597820863	0	0	0	0	0	0	0	0	0	0	0	0	0	0	4.34411833452143	0	0	0	0	0	0	0	6.3063679732071	0	0	0	0	0	0	0	0	5.9268533930866	0	0	0	0	0	0	0	0	0	5.91541812060524	0	0	0	0	0	0	0	0	0	0	0	0	0	0	7.86512080727988	0	0	0	0.302289801893275	0	0	0	0	5.72592379907641	0	0	0	0	0	0	0.114340369832028	0	0	0	0	0	0	0	5.14939757921072	0	0	7.5679028524823	0	0	0	0	0	0	0	0	0	0.771420799544022	0	0	0	0	3.93220293865459	4.9169351766084	0	0	0	0	2.47601869975782	8.54472879266952	0	7.6947061119494	0	0	0	0	0	0	0	0	0	0	0	0	0	0	0	0	0	0	0	0	0	0	0	0	0	0	0	0	0	0	0	0	0	0	0	0	0	0	0	0	0	0	0	0	0	2.7617065298745	0	0	0	0	0	0	0	0	0	0	0	0	0	0	0	0	0	0	0	0	0	0	0	0	3.48645695576873	0	0	0	0	0	0	0	7.08562648006641	0	0	0	0	0	0	0	0	3.03618680284785	0	0	0	0	0	0	0	0	0	0	0	0	0.207867869692728	0	0	0	0	0	0	0	0	0	0	0	0	0	0	0	0	0	0	0	0	0	0	0	0	0	0	0	0	0	0	0	0	0	0	0	8.29613616087981	0	0	0	0	0	0	0	0	0	0	0	0	0	0	0	0	0	1.43755800794757	0	1.64946370945301	0	0	0	7.8630216118281	0	0	0	0	0	0	0	0	5.43218441848853	0	0	0	0	8.29952400269446	0	0	0	0	0	0	0	7.36125953725791	0	0	0	0	0	0	0	0	0	0	0	0	0	0	0	0	0	3.36959211200146	0	7.85372124961961	6.94808684255019	6.30347574116342	0	0	0	0	0	0	0	0	0	0	2.98618518360279	0	0	0	0	0	0	0	4.06847304987701	0	0	0	0	0	0	0	0	0	0	0	0	0	0	0	0	0	0	0	0	0	0	0	0	0	0	0	0	0	0	0	0	0	0	0	0	0	0	1.12336160270539	0	7.18576745571063	0	0	0	0	7.79734377375391	0	0	0	0	9.29671664702299	0	0	0	0	0	0	0	0	0	0	0	0	0	0	0	0	0	0	0	0	0	0	0	0	7.17335733468733	0	5.08162084375883	0	0	0	0	0	0	0	0	1.15651311485817	0	0	0	0	9.08751322861633	0	0	0	0	0	0	0	0	0.146746446563946	0	4.69010974975571	0	0	0	1.06384114216946	0	0	0	0	0.932461864316668	0	0	0	0	5.56581648782195	0	0	0	0	0	0	0	3.74802105799866	0	0	0	0	0	0	0	0	0	0	0	0	0	0	0	0	0.240888239860006	0	2.97467614420157	4.46118146417712	0	0	0	0	0	0	0	0	0	0	0	0	0	0	0	0	0	0	0	0	0	0	0	0	0	0	0	5.6425802833248	0	0	0	0	0	0	0	0	0	0	0	0	0	0	0	0	0	0	0	0	7.40891561712621	0	0	0	0	0	0	0	0	0	0	0	0	0	0	0	0	0	0	0	5.9734023405171	2.68321809634286	0	0	0	0	0	0	0	0	0	0	0	0	0	0	0	0	0	0	0	0	0	0	0	0	0	0	0	1.19987018659028	0	1.48302893124433	0	0	0	0	0	3.24284941200167	0	0	0	2.08223932674974	0	0	1.23480172301609	0	0	0	0	0	1.28594664102396	0	0.194641828143477	0	0	0	0	5.84496054743191	0	0	0	0	0	5.26982611145026	0	0	0	0	0	0	0	0	0	0	0	0	6.76032741449658	0	0	0	0	0	0	0	0	0	0	0	0.209852585988537	4.25567445036426	0	0	0	0	1.83939126327095	0	0	0	0	0	0	0	0	0	0	0	0	0	2.71538603241148	0	0	0	0	0	5.80321928554533	5.09124706993292	0	0	0	0	0	0	0	0	0	0	0	2.91911884588313	0	0	0	0	0	3.84481747285146	0	0	0	0	0	0	0	0	0	0	0	1.89354472052977	0	0	0	0	1.03701666952127	0	0	0	0	0	1.44992051805455	0	0	0	0	0	0	0	0	0	0	0	0	0	0	0	0	0	0	7.9581756805292	0	0	0	0	0	0.654288880782155	0	0	0	0	0	0	0	0	0	0	0	0	0	0	0	0	0	0	0	0	0	0	0	0	0	0	0	0	0	0	0	0	1.92078872466165	0	0	0	0	0	0	0	0	0	0	0	0	0	0	0	0	0	0	0	0	0	0	0	0	0	0	0	0	0	0	0	0	0	0	5.45284578935647	0	7.6733090755617	0	0	0	0	0	0	0	0	0	0	0	0	0	8.07059863230084	0	0	0	0	0	0	0	0	0	0	0	0	0	4.0166924218106	0	0	0	0	0	0	0	0	0	0	0	0	0	0	0	0	0	0	0	0	0	0	0	0	6.60778154777819	0	0	0	0	0	0	0	0	3.50446785270536	0	0	0	0	0	0	0	0	0	0	0	0	0	0	0	0	0	0	0	0	7.45845583013828	0	0	4.12982701649835	0	0	2.25550979717253	0	0	0	0	0	0	0	0	0	0	0	0	0	0	8.51573531395543	0	0	0	0	0	0	0	0	0	0	0	0	4.43659495600915	3.50267430208958	0	0	0	4.26584192203193	0	6.48462313814744	0	0	0	0	0	0	0	0	6.22097414774233	0	0	0	0	4.73845981284392	0	0	0	0	0	0	0	0	0	0	0	0	0	0	7.90234496380439	0	0	0	0	0	0	0	0	0	0	0.725034357253648	0	0	0	0	0	5.98442301617215	5.8000612109983	0	0	0	0	0	0	0	0	0	0	0	2.22582401210237	5.62136033187932	0	0	6.30259505970856	0	0	0	0	0	0	0	0	0	0	0	0	1.31805069559695	0	0	0	0	0	0	0	0	0	0	0	0	0	0	6.40375172123771	0	0	0	0	0	0	0	0	0	0	0	0	0	3.5850586771847	0	0	0	1.94225925475958	0	0	0	0	0	5.26018377149212	6.79919094423653	0	0	0	0	0	0	0	0	7.71058605294761	0	0	0	0	0	0	0	0.420929680065756	0	0	0	3.28370846281629	0	0	0	0	0	0	0	0	0	0	0	0	0	0	0	0	0	0	0	0	8.6068530356819	0.760067618698478	0	0	0	0	4.41663034681934	7.55390571199277	3.78107639286242	0	0	0	0	0	5.13690910932114	0	5.85180150210008	0	0	0	0	0	0	4.80281359753229	0	0	0	2.5982818239075	0	0	0	0	0	0	7.17900339027445	0	0	0	0	0	4.62364449554583	7.34162111475847	0	3.91719303692495	0	5.13224779829844	0	0	1.9680391275291	0	0	0	0	2.85383799968619	0	0	7.85727813196113	0	6.40615907659215	0	0	6.26745901708392	7.27778952406685	0	7.53005677253932	8.18510337977142	0	0	0	0	0	0	0	0	0	0	6.66065200004481	3.17398607728771	0	0	0	0	0	0	0	0	0	0	0	0	0	0	0	0	0	0	0	0	0	0	0	0	0	0	0	0	1.93737075970376	0	0	0	0	5.3201019303679	0	0	0	0	0	0	0	0	2.42580838828323	3.26432023573125	0	0	0	0	0	0	0	0	0	0	0	0	0	0	0	0	6.7440265095317	0	0	0	0	4.4654847790185	0	0	0	5.58851376847173	0	0	0	0	0	0	0	0	0	0	0	0	4.3149357467081	0	0	0	0	0	6.46196394774579	0	0	0	0	0	0	0	0	0	0	0	3.29992158663654	0	0	0	0	0	0	0	0	3.26806753468562	0	0	0	0	0	0	0	0	0	0	0	0	0	0	2.58108365485237	7.35205225634249	0	0	0	0	0	0	0	0	0	0	0	0	0	0	0	2.44384000974053	0	0	0	0	0.213204171731359	0	0	0	9.02094939065885	0	0	1.94421002415884	0	0	0.789320273342862	0	6.21991388169848	0	0	0	0	0	0	0	0	0	0	0	0	8.91543425518254	0	0	0	0	0	0	0	0	0	1.68453151617218	0	0	3.15468203371323	0	0	0	0	3.04323775129454	5.95386119391073	0	0	0	0	0	3.7535724475103	0	0	0	0.495613305264071	5.59433953471476	0	1.60505809326151	0	0	0	0	0	0	0	0	0	0	0	0	0	0	0	0	0	0	0	7.24213563128523	0	0	0	0	0	0	0	0	0	0	0	0	0	0	0	0	0	6.44423968066436	0	0	0	0	0	0.76280802351003	5.79346675477933	0	0	0	6.13814070994675	4.20687761163237	7.51888129390526	5.43853572029115	0	0	0	0	0	0	0	0	0	3.43177002956111	0	0	0	0	0	0	0	0	0	0	0	0	0	0	0	0	0	0	0	8.80683958179819	0	0	0	0	0	0	0	0	0	0	0	0	0	0	0	0	0	0	0	0	0	0	0	1.12172496606828	1.59110011650452	5.90089336781233	0	0	0	0	0	0	0	0	0	0	0	0	0	0	0	0	0	0	0	0	0	0	0	0	0	0	0	0	0	0	0	0	0	0	0	0	0	0	0	0	0	0	0	0	0	0	0	0	0	0	0	0	0	0	0	0	0	0	0	0	0	0	0	0	6.24536445435753	0	0	0	4.18259696209488	0	0	0	0	0	0	0	0	0	0	1.41923144336457	8.5189560209992	1.17405481065709	0	0	0	0	0	7.06040412115812	0	0	0	0	0	0	0	0	0	0	0	0	0	0	0	0	7.31115794920886	0	0	0	0	0	0	0	0	0	0	0	0	0	0	0	0	0	0	0	0	0	0	5.5404799008677	0	0	0	0	0	0	0	0	0	0	0	0	0.229821688071707	0	0	0	0	0	0	0	0	7.04611994892745	0	0	0	0	0	0	0	0	0	0	0	3.4365616439563	0	0	0	0	0	0	0	0	0	0	0	0	0	0	0	0	0	0	0	9.07185382147997	0	0	0	0	0	0	4.75738067474114	0	0	0	0	0	0	3.07366773133788	0	0	0	0	0	0	0	0	4.85886126797589	0	0	0	5.01921708033529	0	0	0	3.22624493644339	0	0	0	5.38846165310639	5.63270735622075	0.562884700356876	4.31000558600291	0	0	0	0	0	0	0	4.04354574015003	0	0	0	0	0	0	0	0	0	0	0	0	0	0	0	0	0	0	0	0	0	0	0	0	0	0	0	0	0	0	0	0	0	0	0	0	0	0	0	0	0	0	0	0	7.96847672504135	0	6.41869932235098	0	0	0	0	0	0	0	0	6.52228021092786	0.243595969568371	0	0	0	0	6.38649368419124	0	0	0	0	0	0	0	0	0	0	0	0	0	0	0	0	0	0	0	0	0	0	0	4.47054337249803	0	0	0	0	0	0	0	0	0	0	6.89803901216685	0	5.55435247589282	0	0	0	0	7.11606319326201	0	0	0	0	0	0	4.54739430183793	0	0	0	7.99294966248085	0	0	0	0	0	0	0	0	0	0	0	0	2.76093413228188	1.08517988043948	1.31529957662226	0	0	0	0	7.70711060818121	0.518182604978498	0	4.61682816660493	0	0	0	0	1.1764887368598	0	0	0	0	0	0	0	0	0	0	0	0	0	0	0	0	0	0	0	0	0	0	0	0	0	0	0	0	0	0	0	2.56059757789984	0	0	0	0	0	7.90982709620919	0	0	0	0	0	0	0	0	0	0	0	0	0	0	0	0	0	0	0	0	0	0	0	0	0	0	0	0	0	0	0	0	0	0	0	4.71903554844428	0	0	0	0	0	0	0	0	0	8.90452925668048	0	0	0	5.00588499669465	0	0	0	0	0	0	0	0	6.60289628270281	0	0	0	0	0	0	5.20106921784666	0	0	0	0	6.32282409089156	3.52685756986166	0	0	0	0	0	6.91934008244201	0	0	0	0	0	0	0	0	0	0	0	0	0	0	0	0	0	0	0	0	0	0	0	0	0	0	0	0	0	0	0	7.16172647839428	0	0	0	0	0	0	0	0	0	0	4.34096098451886	0	0	0	0	0	0	0	0	0	0	0	0	0	0	0	0	0	0	0	0	0	0	0	0	0	0	0	0	0	0	0	0	0	0	0	0	0	0	0	0	0	0	0	0	0	0	0	0	0	0	7.8623707985128	0	0	0	0	0	0	0	0	0	0	0	0	0	0	0	0	0	7.04300540369342	0	0	0	0	0	0	0	0	0	0	0	8.71137444759834	0	0	0	0	0	0	3.16707366440329	0	0	0	0	0	0	4.38739011501898	0	0	0	0	0	0	0	0	0	0	0	0	0	0	0	0	0	0	0	0	0	0	0	0	0	7.07831095000713	0	0	0	0	0	0	0	0	0	0	0	0	0	0	0	0	0	0	2.39800552721028	0	0	0	0	0	0	0	0	0	0	0	0	0	5.015444045387	1.32604831359602	0	0	0	0	9.71226904620469	0	0	0	0	0	0	0	0	0.0330458692093067	6.2515411113735	0	0	0	0	0	0	0	0	0	0	0	0	0	0	0	0	0	0	8.6921621365572	0	0	0	0	0	0	1.02547535823375	0	0	0	0	0	0	0	0	0	5.76333986288271	0	0	0	0	0	0	0	0	0	0	0	0	0	0	0	0	0	0	0	0	0	0	0	0	0	1.19142368038728	3.26494729369615	0	7.89783335788316	6.44610732019377	1.19324817872939	6.43745913492598	0	0	0	0	0	0	0	0	0	0	0	0	0	0	0	0	6.16760279897942	0	0	0	0	0	0	0	0.808039009491941	0	0	0	0	0	0	0	0	0	0	0	0	0	0	0	0	0	0	2.55123791058635	0	0	0	3.58179712409622	0	0	0	0	0	0	0	0	0	2.60273953823921	0	0	3.68639967507287	0	0	9.83168093418195	0	0	7.2027801130238	7.43408607273039	0	0	0	5.37398918433756	7.86350488316575	0	0	0	0	0	0	0	0	0	0	0	3.48357074009156	0	0	7.93112752197761	2.0069370851201	6.21771541135067	6.92604687484941	0	0	0	0	1.69497376998316	7.5915597458278	0	4.86226788114503	0	0	0	0	0	0	0	4.00011721421031	6.03710762693175	0	0	6.40758219075333	2.85591995207784	1.4223514260123	8.03276207381379	0	0	0	0	0	0	0	0	0	0	0	0	0	5.30797853889876	0	0	1.62380600711198	0	0	0	0	0	0	0	0	0	0	0	0	0	5.89315831616897	0	0	0	5.73157971095291	0	0	0	0	0	0	0	0	0	8.29075153149495	7.19768850257617	0	0	0	0	0	0	0	0	0	0	0	0	0	0	0	4.85567083444037	0	8.63476023737609	0	0	0	0	6.09287128370431	0	0	0	0	0	0	0	0	0	0	0	9.16655477955717	0	0	0	0	0	2.65013956221111	0	0	0	0	0	0	0	0	0	0	0	0	0	0	0	0	0	0	0	5.54854451452165	0	0	0	0	0	0	6.65968199632237	0	0	0	0	0	0	0	0	0	0	0	0	0	0	0	0	0	0	0	0	0	0	0	0	0	0	0	0	0	0	0	0	0	0	0	0	0	0	0	0	0	0	0	0	0	0	0	0	0	0	0	0	4.48606430599243	0	0	0	0	0	0	0	0	0	0	0	0	2.23825797824579	0	4.35268085240627	0	0	0	0	0	0	0	0	0	0	0	0	0	0	0	5.17966629883471	0	0	3.38208618472045	0	0	0	0	3.70162667872334	0	0	0	0	9.01963798349088	0	0	0	0	0	0	0	0	0	0	0	0	0	0	4.43295272811694	0	7.7836203495757	0	0	0	0	0	0	0	0	0	0	0	0	0	0	0	0	0	0	7.51400387224109	0	6.17919851211402	0	0	0	0	1.02961543381721	0	0	0	0.657264992943096	0	0	0	0	0	0	0	0	0	0	0	0	0	0	0	0	0	0	0	0	0	0	0	0	0	0	0	0	0	0	0	0	5.36400855050696	4.16521252447583	0	0	0	0	0	0	0	0.308919996121873	0	0	0	3.3992804883483	0	0	0	0	0	0	0	0	0	0	0	0	0	0	0	0	1.35745629094288	0	2.60524303744529	0	0	0	0	0	4.76567264444539	0	0	0	0	0	0	0	0	0	0	0	5.26198957648438	0	0	0	0	0	0	0	0	0	5.23995170167652	0	0	0	0	0	5.12533700691146	6.2215871212648	0	0	0.678062888240454	0	0	0	0	0	0	0	0	0	0	0	8.09424662817248	3.40729836010379	0	0	0.929707690087909	0	0	0	0	2.31149149015922	0	0	0	0	0	0	0	0	0	0	0	0	0	0	0	0	0	0	3.82761581382173	0	0	0	0	7.70960081489986	0	0	0	5.25976962264159	0	0	0	0	0	0	0	0	0	0	0	0	0	0	4.84760111300359	0	0	0	0	0	5.42597283105637	0	0	0	0	0	0	0	0	0	0	0	7.78563555211559	0	0	0	0	0	0	0	0	0	0	0	0	0	0	0	0	0	0	0	0	0	0	0	0	0	0	0	5.03174806286428	0	0	0	0	0	0	0	0	0	0	0	0	0	0	0	0	0	0	0	0	0	0	0	0	0	0	0	0	0	0	0	0	4.41800774389567	0	0	0	0	0	0	0.707242055043944	0	0	0	6.28927011058345	0	0	0	0	0	0	0	0	0	0	0	0	0	0	0	0	0	0	0	0	0	0	0	0	1.64488994312708	0	0	0	0	0	0	0	0	0	0	0	0	0	0	0	0	0	0	7.18519260177669	0	0	0	0	0	0	0	0	0	0	0	0	0	0	0	0	0	5.21306727061843	0	0	0	0	5.55960193839427	3.6339658733322	0	0	6.18836729403394	0	0	0	0	0	0	0	0	0	0	0	0	0	0	0	7.76046048848604	0	0	0	0	0	3.12998193641739	0	0.881515839840257	7.89504809118795	0	0	0	0	0	0	0	0	0	4.20877474946314	0	0	0	0	5.92091017295913	0	0	0	0.0729289824955573	0	0	0	0	0	0	0	0	0	0	0	0.959466007489494	0	0	0	0	0	0	0	0	0	0	0	0	0	0	0	0	0	0	0	0	0	0	0	0	0	0	0	0	0	0	0	0	0	0	0	0	0	0	0	0	0	0	0	0	0	0	0	0	0	4.56624283234533	0	0	0	0	0	0	0	5.77237396323266	0	0	0	0	0	0	0	0	0	0	0	0	3.91607530920495	0	0	0	0	0	0	0	0	0	0	0	0	0	0	7.11850508460891	0	0	0	0	0	0	0	0	0	0	0	0	0	0	0	0	0	0	0	3.35815710586677	0	0	0	0	0	0	4.41201594881961	0	0	0	0	0	0	0	7.78528898070402	0	0	0	0	0	0	0	0	0	0	0	0	0	0	0	0	6.04624875718367	0	0	0	0	0	0.298048266747334	0	0	0	0	0	0	0	0	0	0	0	0	0	0	0	5.83720909663912	0	0	0	0	0	0	0	0	0	0	0	0	0	0	0	0	0	0	0	0	0	0	0	0	2.85397968365747	0	0	0	0	0	0	0	0	0	0	0	0	0	0	0	0	0	0	4.4449121769728	0	0	5.75890541817302	4.77723558589407	0	0	0	0	0	0	0	0	0	0	0	0	0	0	0	0	0	0	0	0	0	0	5.25175695812061	0	0	3.30566415280604	0	7.42456103345185	0	0	0	0	0	0	0	0	0	0	0	0	0	0	0	0	0	0	0	0	9.13183638727079	4.41395958383601	0	0	0	0	0	0	0	0	0	0	0	0	0	0	0	0	0	0	0	1.20881687975939	0	0	0	0	0	0	0	0	0	0	3.25135856313139	5.21021350461795	0	0	0	0.0805348755634675	0	0	0	0	0	0	0	0	0	0	3.85018933852342	0	0	0	0	0	1.27127625917593	0	0	0	0	0	0	0	5.77979288311931	0	0	0	0	0	0	0	0	0	0	0	0	0	0	0	0	0	0	0	0	0	0	0	1.63902836528632	2.72046891467823	0	0	0	0	0	9.62133395502855	0	0	0	0	0	0.54872266919982	0	3.89000885634372	0	0	0	0	0	0	0	0	0	0	0	0	0	0	0	0	0	0	1.05032058736565	1.4643598318347	4.1419477136881	0	0	0	0	8.71653483744243	0	0	0	1.53990819735289	0	0	0	0	0	0	0	0	0	0	0	1.48032200138283	5.07075854187352	0	0	0	0	0	0	0	0	0	0	5.52245128071085	0	9.77447246508328	0	0	4.72465572820919	0	0	0	0	0	0	0	0	0	0	0	0	0	0	0	0	0	0	0	4.5677279633048	0	0	1.91787853020098	0	0	0	0	2.82540913464439	0	0	0	0	0	0	0	0	0	0	5.74297361350185	0	0	0	0	0	0	0	0	0	0	0	0	0	0	0	0	0	0	0	0	0	0	0	0	0	9.42537327962893	0	0	0	0	0	0	6.05872560529024	4.77232909153455	0	0.604033357510333	0	0	0	0	0	0	0	0	0	0	0	0	0	0	0	0	0	0	0	0	0	0	6.7774591688061	0	0	0	0	0	0	0	0	0	0	0	0	0	0	0	0	0	0	0	0	0	0	8.95089119901939	0	0	0	0	0	0	0	6.11097704332543	0	0	0	0	0	0	0	7.3675632723871	0	0	0	0	0	0	0	0	0	0	0	0	0	0	0	5.88459303711233	7.25483966121025	0	0	0	0	0	0	0	0	0	0	0	0	0	0	0	0	0	0	0	0	0	0	0	0	0	0	0	0	0	0	0	0	0	6.58089920422574	0	0	0	0	0	0	0	0	0	0	0	6.51469354267562	0	0	0	0	0	0	0	0	0	0.86804665456247	0	0	0	0	0	0	0	0	0	0	0	0	0	0	0	0	0	4.13765106456182	0	4.73810847717851	0	0	0	0	0	0	0	0	0	0	0	0	0	0	0	0	0	0	0	0	0	0	0	0	0	0	0	0	0	0	0	0	0	0	0	0	0	0	0	0	0	0	0	0	0	1.45991418498983	7.34843604529666	0	0	0	0	0	0	0	0	0	0	0	0	0	0	0	0	0	0	0	0	0	0	0	0	0	0	0	0	0	0	0	0	0	0	0	0	0	0	0	0	0	0	0	0	0	0	0	0	5.2255988519697	0	0	0	0	0	3.77176939780927	1.28749593597479	0	0	0	4.22718656043148	0	0	0	0	0	0	10.4670450723896	0	0	0	0	7.92594009599445	0	0	0	0	0	0	7.27430825918153	2.02230033771326	0	0	0	0	6.62270344820431	0	0	0	0	0	6.19042127642003	0	0	0	0	0	0	0	4.9608823446852	0	0	6.36489455153573	7.77129137420209	0	0	0	0	0	0	0	6.29072665397142	0	0	0	0	0	0	0	0	0	0	0	0	0	0	0	0	0	0	0	0	0	0	0	0	0	0	0	0	0	8.6424741475147	0	0	0	0	0	0	0	0	9.77527446325463	0	0	0	0	0.304557768018144	0	0	0	0	0	0.804094872666784	0	0	0	0	0	0	0	0	0	0	0	0	0	0	0	0	1.04967258436613	0	0	0	0	0	0	0	0	0	0	0	0	0	0	0	0	0	0	0	0	0	0	0	0	0	0	0	0	0	0	0	0	0	0	0	0	0	0	0	0	0	0	0	0	0	0	0	0	0	0	0	0	0	0	0	0	0	0	0	0	0	4.4062305208019	0	0	0	0	0	0	0	0	5.78875878304143	0	0	0	0	0	0	0	0	0	0	0	0	0	0	0	0	0	0	0	0	3.59237331367578	0	0	0	0	0	4.02755218888818	0	0	0	0	0	0	0	0	0	0	0	0	0	0	0	0	0	0	0	0	0	0	0	0	0	0	0	0	0	0	5.65382244851639	0	0	6.29250201592857	0	0	0	0	0	0	0	0	0	3.74960935021573	0	0	0	0	4.13427844923674	0	0	4.38690059490827	0	0	0	0	0	8.27887221511008	0	0	0	0	0	0	0	0	0	9.22030334913958	0	7.30921257460643	0	0	0	0	0	0	7.42410748782194	0	0	0	0	0.363148644368887	0	0	0	8.30727823663116	4.47390377686623	0	0	0	0	0	0	0	0	6.90461655964534	0	0	0	0	0	0	0	0	0	0	0	0	0	0	0	0	0	0	0	0	0	0	0	0	0	0	0	0	0	0	0	0	0	0	0	0	0	0	0	0	0	0	0	0	0	0	0	6.12211565812453	0	11.0158052939134	0	5.65431340949016	0	0	0	0	5.53602180733962	5.37349161509658	0	0	0	0	5.91236963296845	0	0	0	0	0	0	0	0	0	0	0	0	0	0	0	0	2.98504860656851	0	7.71044140978189	0	3.96443560021233	0	0	1.80273089553216	0	0	0	0	8.92571168135498	0	0	0	0	0	0	0	0	0	0	0	2.17084482698852	0	1.4431928781259	0	0	0	0	0	0	0	0	0	0	0	0	0	0	2.80542041429295	0	0	0	0	0	0	0	0	0	0	0	5.03342740670642	0	0	0	5.11144869848767	0	0	0	0	0	0	0	7.79565007727105	0	0	1.96953917270732	0	0	0	0	0	0	0	0	0	0	0	0	0	0	0	0	0	0	0	0	0	0	0	0	7.7450759478194	0	5.80388312745058	0	0	0	0	0	0	5.58586390346269	0	0	0	0	0	0	0	0	0	0	0.56840185442801	0	0	4.41700858678878	0	0	0	0	0	0	0	0	5.80814561137516	0	0	0	0	0	0	0	6.01884111055392	0	0	0	0	0	0	0	0	0	8.49468761021748	7.16762888936638	0	0	0	0	0	0	0	0	0	0	0	0	2.14493390888856	3.25351282599877	0	0	0	0	0	0	0	0	0	0	0	0	0	0	0	0	0	0	0	0	0	0	0	0	0	0	0	0	0	0	0	0	0	1.99722736293734	0	1.31854823250866	0	0	0	0	0.116684137213523	0	0	0	0	0	0	0	0	0	0	0	0	0	0	0	2.73923028962258	0	0	0	0	8.05689236556508	0	0	0	0	5.55015265742554	0	7.69407924690946	8.05918760822615	0	0	0	0	0	0	0	0	0	0.403278631145248	0	7.73317806071369	0	0	0	0	0	0	0	0	0	7.69884354769468	0	0	7.66277517193778	0	3.29358531263589	3.75266296898265	0	6.29057185085208	0	0.762365825949636	0	3.06859514886966	3.9095043135606	0	0	8.17121183231843	0	0	0	0	0	0	0	0	0	0	0	0	0	0	0	0	0	0	0	0	0	0	0	0	0	0	0	0	0	0	0	0	0	0	0	0	0	0	0	0	0	0	0	0	0	0	0	0	0	0	0	0	0	0	0	0	0	0	0	0	0	0	0	0	0	0	0	0	0	0	0	0	0	0	0	0	0	0	0	6.28053880694321	0	0	0	0	0	0	0	0	0	0	7.73900421409392	0	0	0	0	0	0	0	0	7.21300698333797	0	0	0	0	0	0	0	0	0	0	0	0	0	0	0	0	0	8.88146885365875	8.10024707739554	6.29816340388014	0	0	6.15325206181931	0	6.59368990247458	0	0	0	9.07876992602679	8.90782503908236	6.38961155113469	5.07478798784987	0	0	0	0	0	0	5.51594263210011	0	5.92918974951615	0	1.21289923785912	0	0	0	0	0	0	0	0	0	0	0	0	0	0	0	0	0	0	0	0	0	0	0	0	0	0	0	0	0	0	0	6.02305126661161	0	0	0	0	0	0	0	0	0	0	0	0	0	0	0	0	0	0	0	0	0	0	0	5.73257854788827	4.63778990539935	0	0	2.3911518040325	6.83275080003194	7.80412456615751	0	3.75823920756232	0.0957084214143388	0	0	0	0	0	0	0	0	0	0	0	0	0	0	1.83634025396582	0	0	0	0	0	0	0	0.698120665075396	0	0	0	0	0	0	0	6.77298091378012	0	0	0	0	0	0	0	0	0	0	0	0	0	0	0	0	0	0	0	0	0	0	0	0	0	0	0.690479674285446	0	0	0	0	0	0	0	0	0	6.13638828300163	0	0	0	0	0.821057079359034	0	0	0	0	1.71670122921264	0	1.98294430553227	5.48979980291652	0	0	0	0	0	0	0	0	0	0	0	0	0	0	0	0	0	0	0	0	0	0	0	0	0	0	0	0	0	0	0	0	0	0	0	0	0	1.82155512208312	0	0	0	0	0	0	0	0	0	0	0	0	0	0	0	0	0	0	0	0	0	0	0	0	0	0	0	0	0	0	0	0	0	0	0	0	0	0	0	0	0	0	0	0	0	0	0	0	0	0	0	0	0	0	0	0	0	0	0	0	0	0	0	0	0	0	0	0	0	0	0	0	0	0	0	5.91415069385195	0	0	0	0	0	0	0	9.52909863754135	3.91363623141197	0	0	0	0	0	0	6.4405718795297	0	0	0	0	4.1072275393434	0	4.34888392148257	0	0	0	0	0	0	0	0	0	3.32862107767448	0	0	0	0	0	0	0	0	0	0	0	0	0	0	0	0	0	0	0	0	0	0	0	0	0	0	0	0	0	0	0	0	0	3.68732948846008	0	0	0	0	0	7.9975577505903	0	0	0	0	0	0	0	0	0	0	0	0	0	0	0	4.72297415709239	0	0	0	0	0	8.08597163957233	0	0	0	0	0	0	0	0	0	0	0	0	0	0	0	0	0	0	0	0	0	0	0	0	0	0	0	0	0	0	5.04119916794167	0	0	0	0	0	0	0	0	0	0	0	0	0	2.63980866292143	0	0	0	0	0	5.2829290225266	0	0	0	0	0	0	0	0	0	0	0	0	0	0	0	4.81869209291582	0	0	0	0	0	0	0	0	0	0	0	0	0	0	0	0	0	0	0	0	0	0	0	0	0	0	0	0	0	0	0	0	0	0	0	0	0	0	0	0	4.89587939013172	0	0	0	0	0	0	0	0	0	0	0	0	0	0	0	0	0	7.00832776996023	0	0	0	0	0	0	0	0	0	0	0.46672629783833	0	0	0	0	0	0	0	5.37151355988249	2.28335880404636	0	2.74681579442652	1.31416284728652	6.0337709684507	0	0	1.65703627907755	0	0	0	0	0	0	5.89505536410103	0	0	0	0	0	0	0	0	0	0	0	0	0	0	3.47827293146058	0	0	0	4.65218817325313	0	4.52844004515215	0	0	0	0	0	0	0	0	0	0	0	0	0	0	0	0	2.29210440686076	0	0	0	0	0	0	0	0	0	0	0	0	0	0	0	0	0	0	0	0	0	0	0	0	0	0	0	0	0	0	0	0	0	0	0	0	0	0	0	0	0	0	0	0	0	0	0	0	0	0	0	0	0	0	0	0	0	0	0	0	0	0	0	0	0	0	0	0	0	0	0	0	0	0	0	0	0	0	0	0	0	2.64874843200144	0	0	0	0	0	0	0	0	0	0	0	0	0	0	0	0	0	0	0	0	0	0	0	0	0	0	0	0	0	0	0	0	0	0	0	0	0	3.80405355896735	0	0	0.527170449668413	0	0	0	0	0	0	0	0	0	0	0	0	0	0	0	0	0	7.80837861463602	0	0	0	0	0	0	7.51430376946298	0	0	0	2.06232552655105	0	0	0	0	0	0	0	0	0	0	0	0	0	0	0	0	0	0	0	0	0	0	0	0	0	0	0	0	0	0	0	0	0	0	0	0	0	0	0	0	0	0	0	0	0	0	0	0	0	0	0	0	0	0	0	0	0	0	0	0	0	0	0	2.00675042234602	0	0	0	0	0	0	0	0	0	0	0	0	0	0	3.2330796914332	0	0.0903114713760366	0	0	0	0	0	0	0	0	0	0	6.25202577470078	0	0	5.96211170622767	0	0	0	0	0	0	0	0	0	0	0	0	0	0	0	0	0	0	0	0	0	0	0	0	0	0	0	7.37897972958799	0	0	0	0	0	0	0	0	0	3.39941721984508	0	0	0	0	0	0	0	0	0	0	0	0	0	0	0	0	7.79774581568591	0	0	0	0	0	0	0	0	0	0	0	0	7.12459696080808	0	0	0	0	0	0	0	0	0	0	0	0	1.12839899239103	0	0	0	0	0	0	0	0	0	0	0	0	0	0	0	0	0	0	0	0	0	0	0	0	0	0	0	0	0	0	4.94495212426223	0	0	0	0	0	0	0	4.83360865162714	0	0.154673933585938	0	0	0	3.73488300414028	0	0	4.67502550613107	0	0	0	5.27274360994113	0	0	0	0	0	0	5.35786865901992	0	0	0	0	0	0	0	0	0	0	0	0	0	0	0	0	0	0	0	0	0	0	0	0	0	0	0	0	0	0	0	0	0	0	0	0	0	0	0	0	0	0	0	0	0	0	0	0	0	0	0	0	0	0	0	0	0	0	0	0	0	0	0	0	0	0	0	0	0	0	0	0	0	0	0	0	0	0	0	0	0	0	0	0	0	0	0	0	0	0	0	0	0	0	0	0	0	0	0	0	0	0	0	2.73892128384233	0	0	0	0	0	0	0	0	0	0	0	0	0	0	0	0	0	0	0	0	0	0	0	0	0	0	0	0	0	0	0	0	0.552022871317652	0	0	0.0518175455287389	0	2.91176251662879	0	6.18932644666624	0	0	0	4.31977687622024	0	0	0	5.67797328001031	0	0	6.28426055849186	0	2.11832317632967	0	0	0	0	5.77576696884816	0	0	1.40153763310712	0	0	0	0	0	0	0	0	0	0	0	0	0	0	0	0	0	0	0	0	0	0	0	0	0	0	0	0	0	0	2.53470160654933	0	0	0	0	0	2.69403772489589	0	0	9.32282499201586	0	0	5.86136983263345	0	0	0	0	0	0	0	0	0	0	0	0	0	0	0	0	0	0	0	0	0	0.674415453639207	0	0	0	0	0	0	0	0	0	0	0	0	0	10.5348183860092	0	0	0	0	0	0	0	0	0	0	0	0	0	0	0	0	0	0	0	0	0	0	0	0	0	0	0	0	0	0	0	0	0	0	0	0	0	0	0	0	0	0	0	0	0	0	0	0	0	0	5.45920208071252	0	0	0	0	0	0	0	4.15267018564828	0	0	0	0	0	0	0	0	0	0	0	0	5.62568254559873	0	0	0	0	0	0	0	0	0	0	0	0	0	0	0	8.8921147257855	2.18076211727357	0	0	0	0	0	4.00050485491985	0	0	0	0	0	0	0	0	0	0	0	0	0	0	0	0	0	0	0	0	0	0	0	0	0	0	0	0	0	0	0	0	0	0	0	0	0	0	0	0	0	0	0	0	0	0	0.122367915230062	0	0	0	0	0	0	0	0	4.8442500549912	0	5.47709767250489	0	0	0	0	0	0	0	0	0	0	0	0	0	0	0	0	0	0	4.21556212029363	0	0	0	0	0	0	0	0	0	0	0	0	0	0	0	0	0	0	0	0	0	0	0	0	0	0	0	0	0	0	0	0	0	0	0	0	0	0	0	0	0	0	0	0	0	0	0	0	0	0	0	0	0	0	0	0	0	0	0	0	6.59907672921453	0	2.76530983813536	0	0	0	0	0	0	0	0	0	0	0	0	0	0	0	0	0	0	0	0	0	0	0	0	0	0	0	0	0	0	0	0	0	0	0	0	0	0	0	1.55449062228828	0	0	0	0	0	0	0	0	0	0	0	8.89041325153574	0	7.3130553425053	0	0	0	8.38010602967891	0	5.3784283884465	0	0	0	0	0	0	0	0	0	0	0	0	0	5.36547558478623	0	0	0	0	0	6.49940424321898	0	0	0	4.47348171881866	0.0719822826568179	0	0	0	0	0	0	0	0	0	0	0	0	0	0	0	1.14655095854777	0	0	0	0	0	0	0	0	0	0	0	0	0	0	0	5.078490288251	0	0	0	0	0	0	5.10085573652458	0	0	0	0	0	0	0	0	4.12951382968698	0	0	0	0	0	0	0	0	0	0	0	0	0	0	0	0	0	0	0	0	0	0	0	0	0	0	0	0	0	0	0	0	0	0	0	0	0	0	0	0	0	0	0	0	6.29578546161987	0	0	0	0	0	0	0	0	0	0	6.66076607526431	0	0	0	0	5.79454323380334	0	0	0	0	0	0	0	0	3.75976304438405	0	0	0	0	0	0	0	0	0	0	0	6.97489636376201	0	0	0	0	0	0	4.3523913084678	0	8.0837984135262	7.63111155986488	0	0	0	0	0	0	0	6.22659908074217	0	0	0	0	0	0	0	0	0	2.08360484298862	0	0	0	0	0	0	0	5.68131151116057	0	0	0	0	0	0	0	0	2.55556832391375	0	0	0	1.59120067293238	0	0	0	0	5.80825117552595	0	0	0.997921021917394	0	0	0	0	0	0	0	0	0	0	8.11672862862833	0	0	0	0	0	0	0	0	0	0	0	4.72887286326344	0	0	0	8.70160450149798	7.22692270570613	0	0	6.54869400565882	0	0	0	0	0	0	0	0	0	0	0	0	0	0	3.90391557850352	0	0	0	0	0	0	3.21889118651907	0	0	7.5022828590764	0	0	0	0	0	0	0	0	0	0	0	0	4.48480195338661	0	0	0	0	0	0	0	0	0	0	0	0	0	0	0	0	0	0	0	0	0	0	0	0	0.611729516364455	0	0	6.38136990392027	0	0	0	3.02818898025551	0	0	0	0	0	0	0	0	0	0	5.49088135447899	0	0	0	0	0	0	0	0	0	0	0	0	0	0	0	0	0	1.06472422916549	0	5.96991255940017	0	0	0	1.62375451263404	0	0	0	0	6.85965901742044	0	0	0	0	0	8.19247529768665	0	0	0	0	0	0	0.927820620196206	0	0	0	0	0	0	0	6.0907179597678	0	0	0	0	0	0	0	0	0.203827597942124	0	0	0	0	0.411458787352859	0	0	0	0	0	0	0	0	0	0	0	0.0180358942134427	0	0	0	0	0	0	0	0	0	0	0	0	1.35977977535412	0	0	0	0	0	0	0	0.0120217870949452	0	0	0	0	0	0	0	0	0	0	0	0	0	0	0	0	0	0	0	0	0	0	0	0	7.72974308706145	0	0	0	0	3.91182577982052	0	0	0	0	0	9.42140636005591	4.78039409630932	0	0	0	0	0	0	0	0	0	0	0	0	0	0	0	0	0	0	0	0	0	0	0	0	3.91789952903119	0	0	0	0	0	0	7.14766285068513	0	0	0	5.59218491782654	0	0	0	6.97678749116138	0	7.24497265953341	0	0	0	0	0	0	0	0	0	0	0	2.90538748641786	0	0	0	0	0	0	0	0	0	10.1411747495956	0	0	0	0	4.68551972150409	0	0	0	0	0	0	0	0	7.84856660850368	0.565850600020748	0	0	1.52813119224977	0	0	0	0	0	0	0	0	0	8.03678903115763	0	0	0	0	0	0	0	0	0	7.63939859619469	0	7.4432668222968	0	0	3.75379705391134	0	0	0	0	0	0	4.80955850074227	0	0	0	0	0	0	0	0	0	0	0	0	0	0	0	1.4369666663373	0	0	0	0	0	0	0	0	0	0	0	0	0	0	4.13973142224374	0	0	0	0	0	0	0	0	0	0	0	2.09797816517484	0	0	0	0	0	0	0	0	0	0	2.62406813232494	0	0	0	0	0	0	0	0	0	0	0	0	0	0	0	0	0	0	0	0	7.91879169690378	5.05259848020915	0	7.60125823426621	0	0	0	0	0	0	0	0	0	0	0	0	0	0	0	0	4.80554526627068	0	0	0	0	0	0	0	0	0	0	0	0	0	0	0	0	0	0	0	6.77262469115174	5.76534378879392	0	0	0	0	0	0	0	0	0	1.12854416792254	2.80976632835448	0	0	0	0	0	0	0	0	0	0	0	0	0	0	0	7.38094585037967	6.4900100789509	0	0	0	2.18884081938063	0.0623289807883907	0	0	0	0	0	0.613937059263875	0	7.53165437700573	0	0	7.34178120865496	0	0	5.46342628302167	0	0	8.42333024949617	0	0	0	0	0	0	0	0	0	0	7.78652448670618	7.64286760504278	0	0	0	0	0	7.24696856192025	0	2.47147623067251	0	0	6.71968999273924	0	0	0	0	0	0	0	0	0	2.14774302361819	0	4.05218110668838	0	0	0	0	0	0	0	6.67938157062602	0	0	0	0.364874946333194	0	0	0	0	0	0	0	0	0	0	0	0	0	0	0	0	0	0	0	0	0	0	0	0	0	0	0	0	0	0	0	0	0	0	0	0	0	0	0	0	0	0	0	0	0	0	0	0	0	0	3.68277553014106	0	7.00741978357191	7.4979555955188	3.61748656641336	2.10829026118413	4.12802938874064	2.85275595339986	0	4.63774354388333	0	0.322505057518883	2.68469532912238	0	0	0	0	0	0	8.38063855003514	6.29350107721771	0	0	0	0	0	0	0	0	0	0	5.44868955176884	0	3.31867403588475	0	0	0	0	0	0	0	0	0	0	3.01104651579327	0	0	0	0	0	0	0	0	0	3.53820290293877	0	0	0	0	0	0	0	0	0	0	0	0	0	4.71213351576515	0	0	0	0	0	0	0	0	0	0	0	0	0	0	0	0	0	0	0	0	0	0	0	0	0	0	0	0	0	0	0	0	2.45736577481779	0	0	0	0	0	0	0	0	0	0	3.47871300244172	0	0	0	0	6.05384987677998	0	0	0	5.37601596175523	0	0	0	0	0	0	0	0	0	0	0	0	0	0	0	0	0	0	0	0	0	0	0	0	0	0	0	0	0	0	0	0	5.96468741956946	8.19961345812271	0	0	0	7.90943710808981	6.45676180341447	0	0	4.65561515367441	0	0	0	0	0	0	0	0	0	0	0	0	0	0	0	0	0	0	0	0	0	0	0	0	0	0	0	0	0	0	0	0	0	0	0	0	0	0	0	0	0	0	0	0	0	0	0	0	0	0	0	0	0	0	0	0	0	4.66252454384549	0	0	0	0	0	0	0	0	4.00762609237618	0	0	0	0	0	0	0	0	0	0	0	0	2.20359584624239	0	0	0	0	0	0	0	0	0	0	0	0	0	0	0	0	0	0	0	0	0	0	0	0	6.60107396741224	0	0	0	0	0	0	0	0	0	0	0	0	0	0	0	0	0	0	0	0	0	0	0	0	0	0	0	2.60356819096519	0	0	0	0	0	0	0	0	4.07613149056376	0	0	0	0	0	0	5.90130860341215	0.616527083730449	0	0	0	0	0	0	5.31675397943828	0	0	0	0	3.1577470950884	0	0	0	0	5.53588499061552	0	0	0	0	0	0	0	0	0	0	7.90433958030868	0	0	0	0	4.7578446658603	3.14724644953522	0	0	0	0	0	0	0	0	0	0	0	0	0	0	4.23896260092693	2.95939552508609	0	8.25170962607201	4.96506391147757	0	6.45040957516797	6.87552206489989	0	5.95357023106468	0	5.0731304190516	0	0	0	0	0	0	0	0	0	0.193254487868388	6.02178617872087	0	8.20258913428148	0	0	5.18404220628601	1.08243691280784	9.01566035938262	2.1481499241269	0	0	0	3.69830739351463	6.65951075147325	0	0	0	0	7.4717158531166	0	0	0	0	0	0	0	0	0	0	0	0.843437204217082	0	0	0	0	0	0	0	0	0	0	0	0	0	0	0	0	5.75622271284729	0	0	0	0	0	0	0	0	0	0	0	0	0	0	0	0	0	0	0	0	0	0	0	0	5.01806884167623	0	0	0	0	0	0	0	0	0	0	0	7.4002475853164	0	0	5.79710119749742	0	0	0	0	0	0	0	0	0	0	0	0	0	0	0	4.64579387007999	0	0	0	0	0	0	0	4.48240947187384	3.84127876805655	0	0	0	0	0	0.830669086241118	0	0	3.85233848986535	0	0	0	0	0	0	0	0	0	0	0	0	8.11555351177491	0	0	0	0	0	0	1.59023791663969	0	8.54818228103609	0	0	0	0	0	0	0	0	0	0	0	0	0	6.26090072089098	0	0	0	0	0	0	0	0	0	0	0	0	0	0	0	0	0	0	0	0	0	0	0	0	0	0	0.931486398461206	0	0	0	0	0	0	0	0	0	0	0	0	0	0	0	0	0	0	8.08318676964389	0	0	0	0	0	0	0	0	0	0	0	3.44132411565875	0	0	0	0	0	0	0	0	0	0	0	0	0.400417699987352	0	0	0	0	0	0	0	0	0	1.51775945043186	0	0	0	0	0.544811773285567	0	0	0	0.28683384553596	0	0	0	0	8.35019665430445	7.20904389406796	0	0	0	0	0	0	0	0	0.832160889297021	1.61455908932851	0	0	0	0	0	0	0	0	0	0	0	0	0	0	0	0	4.99014254869561	0	0	0	0	0	0	2.04275988845166	0	0	0	0.241669368120238	0	0	0	0	0	8.32935236374701	0	0	0	0	0	0	0	0	0	0	0	0	0	6.45533379667722	0	0	0	0	0	0	0	0	0	0	0	0	0	0	0	0	0	0	0	0	0	0	0	0	0	0	3.49291709222293	5.17854733939432	0	7.00170092622249	0	0.336340523170311	0	0	0	0	0	0	0	0	0	0	0	0	2.15859232023263	0	6.9420687258124	0	0	0	0	4.43333339084649	0	0	0	0	0	0	0	0	0	0	0	0	0	0	0	0	0	0	0	0	0	0	0	0	0	0	0	7.07589625401775	0	3.71234265384915	0	0	0	0	5.50896734403235	0	0	0	0	0	8.97827000528482	0	2.26639977163933	0	0	0	0	0	0	0	0	0	0	0	0	0	0	0	0	6.96503388812081	0	0	0	0	0	0	0	0	0	6.15960093222853	0	0	0	0	5.14963332498556	0	0	0	0	0	0	0	0	0	0	0	0	0	0	0	0	0	0	1.1248971593466	0	0	0	0	0	0	0	4.2264160463931	0	6.46479077326946	1.25438844736424	0	0	0	0	0	0	0	0	0	0	2.72502562917274	0	0	0	0	0	0	0	0	0	0	3.83968754531922	0	7.78371201078404	0	0.863835397097674	1.10654933128462	0	0	0	0	0	0	0	0	0	0	0	0	0	0	0	2.07457736381051	0	0	0	0	0	0	0	0	0	0	0	0	0	9.0667377191201	7.56381402915496	0	0	0	0	0	0	7.26178465608903	0	0	4.86253073985041	0	0	0	0	5.83449886070491	0	0	0	0	0	0	0	0	0	0	0	0	0	0	0	0	0	0	0	0	0	5.94405958992046	0	0	0	2.99216839135694	0	0	0	0	0	0	0	0	0	0	0	0	0	0	0	0	0	0	0	0	0	0	0	0	0	0	0	0	0	0	0	0	0	0	0	0	0	0	0	0	0	0	0	0	0	0	0	0	0	0	0	0	0	0	0	0	0	0	0	0	0	0	0	0	0	0	0	0	0	0	0	0	0	0	0	0	0	0	0	0	0	0	0	0	0	0	0	0	0	0	0	0	0	0	0	0	0	0	0	0	0	0	0	0	0	0	0	0	0	0	0	0	0	0	0	0	0	0	0	0	0	0	0	0	0	0	0	0	0	0	0	0	0	0	0	0	0	0	0	0	0	0	0	0	0	0	0	0	0	0	0	0	0	0	0	0	0	0	0	0	0	0	0	0	0	0	0	0	0	0	0	0	0	0	0	0	0	0	0	0	0	0	0	0	0	0	0	0	0	0	0	0	0	0	0	0	0	0	0	0	0	0	0	0	0	0	0	0	0	0	0	0	0	0	0	0	0	0	0	0	0	0	0	0	0	0	0	0	0	0	0	0	0	0	0	0	0	0	0	0	0	0	0	0	0	0	0	0	0	0	0	0	0	0	0	0	0	0	0	0	0	0	0	0	0	6.84963653914839	0	3.08674470960359	0	0	0	0	0	0	0	3.71234265384915	0	0	0	0	0	0	5.22756011160004	0	2.85771034005077	6.24742438073991	0	0	8.00027047996346	7.214289975152	0	0	0	0	0	0	0	6.1461506737464	0	0	0	0	0	0	0	0	0	0	0	1.25611091696836	0	0	7.08123309180764	0	0	0	0	0	0	0	0	0	0	0	0	0	0	0	0	0	0	0	0	0	0	0	0	6.84008551556895	0	0	0	0	0	0	0	0	0	0	0	0	0	0	0	0	0	0	0	5.49118609645893	1.80104273906642	0	7.3886372956387	0	0	0	1.45670628710123	0	0	0	0	0	0	0	0	0	0	0	0	0	0	0	0	0	0	7.10471405973167	0	0	0	0	0	0	0	0	0	3.22019837261474	0	8.2170561861028	0	3.54437410104447	0	0	0	0	0	0	0	0	0	0	0	0	0	2.43781098550219	0	0	0	0	0	0	0	0	0	0.0813123550761896	0	0	0	0	0	0	0	0	0	0	0	1.18773608087232	0	0	0	0	0	0	0	0	0	0	0	0	0	0	5.94533848360338	0	0	3.00025785869312	1.78528688794451	0	0	0	0	0.37016428054021	0	0	0	2.16282875404262	0	0	0	0	0	0	0	0	0	0	0	0	0	0	0	0	0	0	0	0	0	0	0	0	0	6.433837447427	0	0	0	0	0	0	0	0	0	0	0	0	0	0	0	0	0	0	0	0	0	0	0	6.52096276500906	0.452215866898762	0	0	0	0	0	2.18152877474471	0	2.24605839275124	0	0	0	0	0	0	0	0	0	0	0	0.834800193410993	0	0	0	0	0	0	0	0	0	0	0	0	0	0	0	0	0	0	0	0	0	0	0	0	0	0	0	0	0	0	0	0	0.904025445477701	7.72209027370952	0.327077969855302	4.81273437672341	7.90961111581418	7.47265835031869	0	0	0	0	0	0	0	0	0	0	0	0	0	0	0	0	0	0	0	6.09782777445226	0	0	0	0	0	3.93573317389439	0	0	0	5.1224615166632	4.16526077084319	0	0	0	0	0	6.17342929623195	0	0	0	0	0	0	0	0	0	0	0	0	0	0	0	0	8.34604383891039	0	0	0	0	0	0	0	0	0	3.03904537042482	0	0	0	0	7.11594879064188	0	5.19119545577384	5.27295257666159	0	1.50780985975841	0	0	0	0	0	0	0	0	0	0	1.87362030127017	6.53394016881748	0	0	4.482564361654	0	0	0	0	0	0	0	0	0	0	0	0	0.95345150136626	0	0	0	0	3.97515324410369	0	0	0	0	0	0	0	0	7.06226205346765	0	0	1.27280555680391	0	0.318739102292224	0	0.756203494579979	0	0	0	0	0	0	0	0	0	0	0	0	8.08532904564343	0	0	0	0	0	0	0	0	0	0	0	0	0	0	0	0	0	0	0	0	0	0	0	6.81203607817551	0	0	0	0	0	0	0	0	0	0	6.51287949201244	0	0	0	4.7184876680623	0	0	0	0	0	0	0	0	0	0	0	2.96891465052384	0	2.88084810087773	0	0	0	0	0	0	0	6.52707502851891	0	0	0	0	0	0	0.96685125351667	0	0	0	0	0	0	0	0	0	0	0	3.43434800069257	0	0	0	1.22078807712591	3.75157083740282	0	0	0	0	6.02804307372423	0	0	0	0	0	0	4.63648541913088	0	4.90748678635449	0	0	0	0	0	0	0	0	0	0	0	0	0	0	0	0	0	0	0	0	0	0	2.71177901250665	0	0	0	0	0	6.27645386058592	0	0	0	0	0	0	0	0	0	0	0	0	0	0	0	0	0	8.45172626807451	0	0	0	0	0	5.95906764390605	0	0	0	0	0	0	0	0	0	0	0	0	0	0	0	0	0	0	0	0	0	0	0	0	0	0	0	0	0	0	0	0	0	0	0	0	0	0	0	0	0	0	0	0	0	0	0	0	0	0	0	0	0	0	0	0	0	0	0	0	0	3.17293068892401	0	0	0	0	0	0	0	0	0	0	0	0	7.92678817675029	0	0	0	0	0	0	0	0	0	0	0	0	0	0	0	0	0	0	0	0	0	0	0	0	0	0	0	0	0	0	0	0	0	0	0	0	0	0	0	0	0	0	0	0	0	0	0	6.54035280633032	0	0	0	0	0	0	0	0	0	0	0	0	0	0	8.4269901137247	0	0	0	0	0	0	0	0	0	0	0	0	0	0	0	0	0	0	3.30670116527613	0	0	0	0	0	0	0	0	0	0	0	0	0	0	0	0	0	0	0	0	0	0	0	0	0	1.02567378664761	2.32182421710477	0	0	0	0	4.89785997361841	0	0	0	0	0	0	0	0	0	0	6.1851608790292	0	0	0	0	0.699382834435712	0	0	0	0	0	0	0	0	0	0	0	0	0	0	0	0	0.920163699591103	0	0	0	0	0	0	0	0	0	0	0	0	0	0	0	0	0	0	3.79238686882504	0	0	0	0	0	0	0	0	0	0	6.34579553108939	0	0	0	3.5642806034713	0	0	0	0	0	0	0	0	0	0	0	0	0	0	0	0	0	6.21333950438072	0	0	0	0	0	0	0	0	0	5.43645837170405	0	0	0	0	0	0	0	8.25631249277617	7.82257720396775	0	0	6.92381473986634	0	0	0	0	6.00754536635759	6.30980555543075	0	0	0	0	0	7.51163407121946	0	0	0	0	0	0	0	0	0	0	0	0	7.50998080622379	0	0	2.85377613330631	4.92301603174042	0	0	0	0	0	0	0	0	6.5173528658802	0	0	7.88177472583234	0	0	0	0	1.56859642145428	0	0	0	0	0	0	0	0	0	0	0	0	0.877202401498591	7.12961273813047	0	5.75323814704637	0	0	0	0	0	0	0	0	0	0	0	0	0	0	0	0	0	0	5.72625631274613	0	0	0	0	6.1145273617668	4.17607538668438	9.20030277276395	0	0	0	0	3.14372156347128	0	0	0	0	0	0	0	3.63829399070981	0	0	0	0	0	0	0	0	0	0	0	0	0	0	5.7343980186344	8.13791332208841	0	0	0	0	0	0	0	0	0	0	0	3.32066807203663	0	0	0	0	0	0	0	0	0	0	0	0	0	0	0	0	0	0	0	0	0	0	0.49315542226701	8.1101961777542	0	0	0	0	0	0	0	0	0	0	0	0	0	6.19139485816327	0	0	3.32473861085374	2.42916601419777	0	0	0	0	0	0	0	4.41137878787219	0	0	0	0	0	0	6.86679673109051	0	0	0	0	0	0	0	0	0	0	0	0	0	0	0	0	0	0	0	0	0	0	1.01808576035121	0	0	0	0	0	0	0	4.85869719003833	0	0	0	0	0	9.03679452478433	8.14738302444753	5.67286374149521	0	0	0	0	0	0	0	0	0	0	0	0	0	0	0	0	0	0	7.86411803298017	0	0	0	0	0	0	0	0	3.01159045570855	0	0	0	0	0	0	0	0	0	0	2.53716682763795	0	1.20228606278845	0	0	0	0	0.312607092878788	0	0	0	0	0	0	0	0	0	0	0	0	0	0	0	0	0	0	0	0	0	0	0	0	0	0	0	0	0	0	0	0	0	0	0	0	0	0	0	3.81579058750426	0	0	6.25316484959325	0	5.87614855186387	1.91953077638729	0	0	0	0	0	0	0	0	0	0	0	0	0	0	0	7.75303619203561	0	0	0	0	0	0	0	0	0	0	0	0	0	0	0	0	0	0	0	0	0	0	0	0	0	0	0	0	0	0	0	0	2.76656972088704	0	0	0	0	0	0	0	0	0	0	0	0	0	0	0	0	0	0	0	0	0	0	0	0	0	0	0	0	0	0	0	0	0	0	0	0	0	0	0	0	0	0	0	0	0	0	0	0	0	0	0	0	0	0	0	0	4.49260310276616	0	0	1.13341885444525	1.25841640982277	7.98670103797174	9.03883121810283	0	7.59196359603913	4.54975540952626	0	9.10942324757183	0	0	0	0	9.14730924303426	0	6.03891679507764	9.25019891826555	0	0	9.00477102966043	0	0	0	0	7.53143604794459	0	4.77160567275069	0	0	0	0	0	0	4.3690755699189	0	0	8.75305625505638	0	7.8093244016143	5.12511792667246	5.57858554158468	0	0	0	0	0	0	0	0	0	0	0	0	0.439293340998157	0	0	0	0	0	0	0	0	0	0	0	0	0	0	0	0	0	0	0	0	0	0	0	0	0	0	0	0	6.34514973067342	0	0	0	0	0	7.95350970341974	0	0	0	0	0	0	0	0	0	0	0	7.12421438592624	0.243181601644472	1.04167754793487	7.23431928609065	0	0	0	0	0	0	0	0	0	0	0	5.70253011078171	0	0	0	0	0	0	0	0	0	0	0	0	0	0	0.442524224233975	0	0	0	0	0	0	0	0	0	0	5.80555558413258	0	0	0	0	0	0	0	0	0	0	0	0	0	0	0	0	0	0	0	0	0	0	0	0	0	0	0	0	0	0	0	0	0	0	0	0	0	0	0	0	0	0	0	0	0	0	0	0	0	0	0	0	0	0	0	0	0	0	0	0	0	0	0	0	0	0	0	0	0	0	0	0	0	0	0	0	0	0	0	0	0	0	0	0	0	0	0	0	0	0	0	0	0	0	0	0	0	0	0	0	0	0	0	0	0	0	0	0	0	0	0	0	0	0	0	0	0	0	0	0	0	0	0	0	0	0	0	0	0	0	0	0	0	0	0	0	0	0	0	0	0	0	0	0	0	0	0	0	0	0	0	0	0	0	0	0	0	0	0	0	0	0	0	0	0	0	0	0	0	0	0	0	0	0	0	0	0	0	0	0	0	0	0	0	0	0	0	0	0	0	0	0	0	0	0	0	0	0	0	0	0	0	0	0	0	0	0	0	0	0	0	0	0	0	0	0	0	0	0	0	0	0	0	0	0	0	0	0	0	0	0	0	0	0	0	0	0	0	0	0	0	0	0	0	0	0	0	0	0	0	0	0	0	0	0	0	0	0	0	0	0	0	0	0	0	0	0	0	0	0	0	0	0	0	0	0	0	0	0	0	0	0	0	0	0	0	0	0	0	0	0	0	0	0	0	0	0	0	0	0	0	0	0	0	0	0	0	0	0	0	0	0	0	0	0	0	0	0	0	0	0	0	0	0	0	0	0	0	0	0	0	0	0	0	0	0	0	0	0	0	0	0	0	0	0	0	0	0	0	0	0	0	0	0	0	0	0	0	0	0	0	0	0	0	0	0	0	0	0	0	0	0	0	0	0	0	0	0	0	0	0	0	0	0	0	0	0	0	0	0	0	0	0	0	0	0	0	0	0	0	0	0	0	0	0	0	0	0	0	0	0	0	0	0	0	0	0	0	0	0	0	0	0	0	0	0	0	0	0	0	0	0	0	0	0	0	0	0	0	0	0	0	0	0	0	0	0	0	0	0	0	0	0	0	0	0	0	0	0	0	0	0	0	0	0	0	0	0	0	0	0	0	0	0	0	0	0	0	0	0	0	0	0	0	0	0	0	0	0	0	0	0	0	0	0	0	0	0	0	0	0	0	0	0	0	0	0	0	0	0	0	0	0	0	0	0	0	0	0	0	0	0	0	0	0	0	0	0	0	0	0	0	0	0	0	0	0	0	0	0	0	0	0	0	0	0	0	0	0	0	0	0	0	0	0	0	0	0	0	0	0	0	0	0	0	0	0	0	0	0	0	0	0	0	0	0	0	0	0	0	0	0	0	0	0	0	0	0	0	0	0	0	0	0	0	0	0	0	0	0	0	0	0	0	0	0	0	0	0	0	0	0	0	0	0	7.92999214688171	0	0	3.90190951770375	1.79587497965643	2.7954511159127	0	0	0	0	0	0	0	0	0	0	0	0	0	0	0	0	6.39611666528027	0	0	0	0	0	0	0	0	0	0	0	0	0	0	0	0	0	0	0	0	0	0	0	8.26557754295776	0	0	0	0	0	0	0	0	0	0	0	0	0	0	0	0	0	0	0.158698948264425	0	2.67303397430202	0	0	0	0	0	2.23811426022128	5.13720019802132	3.21782163476721	0	0	8.39010015241154	0	0	0	0	2.11647787871287	0	0	0	0	0	0	0	0	0	0	0	0	0	0	0	3.67003584538242	0	0	0	0	0	0	0	0	0	0	3.66612030259583	0	3.90854393818671	0	0	0	0	0	0	0	0	0	0	3.3075217873117	0	6.06564554735926	1.6103598974676	0	0	3.84469697798798	0	0	0	8.24908025967688	0	0	0	0	0	0	0	0	0	0	0	0	0	0	0	0	0	1.4980567928409	0	0	0	0	0	3.12880973534913	0	0	0	0	0	0	0	0	0	0	0.32883646422954	0	0.0859004903694715	0	0	0	0	0	0	0	0	0	0	0	0	2.82958981077342	0	0	0	0	0	5.74421492647062	0	6.65713977659315	0	0	0	5.29901747846024	0	0	0	0	0	0	0	0	0	0	6.01767698527253	0	0	0	0	0	0	0	0	0	0	0	0	0	0	0	0	0	0	8.10325108479813	0	0	0	0	0	0	0	0	0	0	0	0	0	0	0	0	0	0	0	0	0	0	0	0	0	0	0	0	0	0	0	0	0	0	0	0	0	0	0	0	0	3.52609385823907	0	0	0	0	1.13985582100931	0	0	3.36273638047781	0	0	0	0	0	0	4.26728858615045	0	0	0	0	4.59176318080531	0	0	0	0	0	0	1.42667804440351	0	4.52645698466981	5.9421062704527	7.81655490959525	0	0	0	2.75317448745842	0	3.46673151753352	0	0	0	0	0	0	0	0	7.22881869049588	0	5.00535507125756	0	0	6.99848888751805	0	0	0	0	0.546995676438244	0	0	0	0	0	0	0	0	3.37772069863121	8.62768708289152	0	0	0	0	0	0	0	0	0	0	0	0	0	0	0	0	5.32902669560928	0	0	0	0	0	0	0	0	0	0	0	0	0	0	0	0	0	0	0	0	0	0	0	0	0	0	0	0	0	0	0	0	0	0	0	0	0	0	0	0	2.83946181213494	0	4.49447321463951	0	0	0	0	0	0	0	0	0	0	2.02226837462033	0	0	0	4.99190726909723	0	0	0	0	0	0	3.93570489083989	0	0	0	0	0	0	0	2.33870394106663	0	0	1.55504062074477	0	0	0	0	0	0	4.21175983301212	0	3.80526149614748	0	0	0	0	0	0	0	0	0	0	0	0	0	0	4.6167693662935	0	0	1.17007888070659	0	0	0	8.29572302453997	0	0	0	0	0	0	0	0	0	0	0	0	0	0	8.46084902577612	0	0	0	0	0	0	0	0	0	5.55163905673439	0	0	0	6.11789447981141	0	0	0	0	2.75640207099796	0	0	0	0	0	0	0	0	0	0	0	0	0	0	0	0	0	2.85884038636562	0	0	0	0	0	0	0	0	0	0	2.39092076775326	0	0	7.62779650037433	5.78565516687587	5.79186094496846	0	0	0	0	0	0	0	6.37099596235531	0	0	7.30286736097287	0	0	0	0	0	0	0	0	0	0	0	1.50741727156067	0	0	0	0	0	0	0	0	0	0	0	0	0	0	0	0	0	6.14931831120166	0	0.992362389100634	0	0	0	0	0	0	0	0	0	0	5.99336867363822	0	7.39089979387826	0	0	0	0	0	0	0	0	0	0	0	0	0	0	0	0	0	0	0	0	0	0	0	0	0	0	0	0	0	0	5.71754756853899	8.08631140826883	2.3462761453877	0	0	0	0	0	0	0	0	0	0	0	0	0	3.8033613785719	0	0	0	0	0	0	0	0	0	0	0	0	0	6.17664790095172	0	0	0	0	0	0	0	3.55874518749221	0	7.79765504181653	0	0	1.28785050233134	4.09707980062773	0	0	0	0	4.94330249422324	0	0	0	0	0	0	0	0	0	0	0	0	0	0	0	0	7.15600215159786	6.09140576514975	0	6.00741529827024	0	0	2.70532107720286	0	0	0	0	0	0	0	0	6.45074442756266	6.81778951597661	0	7.76689326317025	2.57654393134865	6.00973681930245	0	6.64820656303603	7.00239873944337	0	8.73029690148161	8.19680373321711	9.6829173570627	0	5.09493275371565	4.74681257044654	10.2468237143317	0	0	9.5946194584187	5.77421347938533	0	0	9.56023155537656	6.88554996133958	8.86404682188249	6.669962172424	8.17566930245281	6.46312943414807	9.97916793108003	7.99695360101844	5.26589441707572	7.1577814470632	6.35429170331805	0	0	7.62064505539979	9.55917821627095	4.62058054582597	7.1621798186922	0	7.74803850651543	7.32354120779748	9.16859189654254	5.89929649464017	7.06654130760518	2.35649880477882	7.13249458861252	0	8.05450664277563	0	0	0	0	0	0	0	0	0	0	0	7.15786227201281	7.22189640965925	9.78257893128068	6.46446079933507	6.25171151938377	9.58987956294821	8.51839350620812	10.1912319820357	0	0	6.82628153223388	7.09803208296053	0	7.86459474718412	1.55045267150733	0	5.27274360994113	3.3831236420674	2.49434904263095	9.50059692917059	5.71147838714665	6.72075727733199	3.81822859067786	0	0	6.21148924781743	5.13472201672835	0	0	0	0	0	0	0	0	0	5.60606314515212	5.16746631849666	5.94238547806192	0	0	0	0	0	0	3.71273883235938	0	0	7.12183393960369	0	0	0	3.71409162198718	5.40868808761019	0	0	0	1.501729565788	0	0	0	2.82894226380363	0	0	0	0	0	0	0	0	0	0	0	0	0	0	6.89045885290378	5.52568366588298	0	0	0	0	0	0	0	0	0	0	3.22911720130482	0	0	6.51055531305275	0	0	0	3.11076245180364	0	0	0	0	3.03490414207652	0	0	0	0	0	0	0	0	0	0	0	0	0	0	0	0	3.70462854445179	0	0	0	0	0	0.379609872889025	0	0	0	2.87711010992271	0	0	0	0	0	0	0	0	0	6.81073870778861	0	0	0	0	0	0	5.39540560456633	0	0	0	0	0	0	0	0	0	0	0	0	0	0	0	0	0	0	0	0	0	0	0	0	0	0	0	0	0	0	0	5.11989148525323	0	0	0	0	0	0	0	0	0	0	0	0	0	0	0	0	0	0	0	0	0	0	0	0	0	6.96032635712322	0	0	0	0	0	0	8.28587379208419	0	0	0	4.9225356431083	8.50752113636902	0	5.05474864807268	0	0	0	8.77210669207829	8.41239624722916	0	0	0	3.41187362876134	0	0	0	0	0	0	0	0	0	0	0	0	0	0	2.43593256800543	0	0	0	0	0	0	0	0	0	0	0	0	0	4.63017245928108	0	0	0	0	0	0	0	0	0	0	0	0	0	0	0	0	0	0	0	3.53244164668783	3.39124530819936	0	0	0	0	0	0	0.960459813680562	0	0	0	0	0	0	0	0	0	0	0	0	0	0	0	8.24669310157826	0	0	0	0	0	0	0	0	0	0	0	0	0	0	0	0	0	0	0	0	0	0	0	0	7.66485967815747	0	0	0	0	0	4.58834885665562	0	0	0	0	0	0	0	0	0	0	0	0	5.18286706276135	2.10074558720239	0	0	0	0	2.57880349182386	7.35442571280877	0	0	0	0	0	0	0	0	0	0	0	0	0	0	0	0	0	0	0	8.43569942703967	0	0	0	0	0	0	0	0	0	0	0	5.74581010067542	0	3.40506656021047	0	0	6.58885402691443	0	8.27819388573836	8.27117819591358	1.92113922996015	0	0	0	0	0	0	0	0	0	0	8.72325819626552	0	8.51017075115177	0	0	0	0	0.139181320177892	0	0	0	0	4.86823733453461	0	0	0.778595486446761	0	0	0	0	0.0743410173035751	0	0	0	0	0	0	3.06963858767255	0	0	4.67269122596695	0	0	8.86895216005852	5.48660819397556	0	0	0	0	0	0	0	0	0	0	0	7.79861436246153	0	8.02228457822122	0	0	3.63636940769281	0	5.58451459461319	0	0	3.06334761988593	0	8.04418097821092	4.64042426761759	0	4.39521364377443	0	0	0	0	0	0	0	0	0	0	0	0	0	0	0	0	0	0	0	0	0	0	0	0	6.22040735060613	0	0	0	0	1.64946370945301	4.71306889803121	0	0	0	0	0	0	0	0	0	0	0	7.68678763694594	0	0	0	0	0	0	0	0	0	0	0	0	0	0	0	0	0	0	0	0	2.9338067739535	5.25688988553589	6.96820597867691	2.89838057543946	0.214211861909669	4.22498950965485	8.63884857073915	0	0	0	0	5.83239890806312	0	6.47579502786665	0	0	0	4.59969270285024	0	0	0	0	0	0	0	0	0	0	0	0	0	0	0	0	0	0	0	0	0	0	0	0	0	0	0	6.71932036403724	0	0	0	0	0	0	0	0	0	0	0	0	0	0	0	0	0	0	0	0	0	0	0	0	6.99932357815082	0	0	0	0	0	0	0	0	0	0	0	5.80791385809908	0	0	0	0	0	0	0	0	0	0	0	0	0	0.977660927875528	0	0	0	0	0	0	0	3.61261199537181	0	0	0	0	0	0	0	0	0	0	0	0	0	0	3.09665486306886	0	0	0	0	0	0	0	0	0	0	0	0	0	0	0	0	0	0	0	0	0	0	0	0	0	0	0	0	0	3.86242163450359	0	0	0	0	0	0.503827009792471	0	0	0	0	0	0	0	0	0	0	0	0	7.96236393150695	0	0	0	0	0	0	0	0	0	0	0	0	0	0	0	0	0	6.57860516449236	0	0	0	0	6.33437698576277	0	0	0	0	0	0	0	0	0	0	0	0	0	0	1.72490343049539	0	0	0	0	0	0	0	0	0	0	0	0	0	0	0	0	0	0	0	0	0	0	0	0	0	0	0	0	0	0	0	0	0	0	0	0	0	0	0	0	0	0	0	0	0	0	0	0	0	0	0	0	0	0	0	0	0	0	0	0	0	0	0	0	0	0	0	0	0	0	0	0	0	0	0	0	0	0	0	0	0	0	0	0	0	0	0	5.91762508839556	0	0	0	0	0	0	0	0	0	0	0	0	0	0	0	0	0	0	5.40801207933978	0	0	1.19243406836221	0	0	0	0	0	0	7.90904701452066	0	0	0	0	0	0	0	0	0	0	7.29406929508831	0	0	0	0	0	0	0	0	0	0	0	0	0	0	0	0	0	0	0	0	0	0	0	0	0	0	0	0	0	0	3.62507172515079	0	6.86056558005801	0	0	0	0	0	0	0	0	0	0	0	0	0	0	0	0	0	0	0	0	0	0	0	0	0	0	5.1961506220327	0.29500590623924	0	7.1696544707591	4.64615113398854	0	0	0	0	0	0	0	0	0	0	0	0	0	0	5.05977058109025	0	0	0	0	0	0	0	0	0	0	0	0	8.20238833449477	0	0	0	0	0	3.82130203988953	0	0	0	0	0	0	0	0	0	0	8.00696557599114	0	0	0	0	6.6518123148845	7.70731081134208	0	0	0	0	0	0	0	0	0	0	0	0	0	0	0	0	0	0	0	0	0	0	0	0	0	0	0	0	0	0	0	3.14830614343156	0	0	0	0	0	0	0	0	0	0	0	0	0	0	0	0	0	0	0	0	0	0	0	0	0	0	0	0	0	0	0	0	0	0	0	0	0	0	0	0	0	0	0	0	0	0	0	0	0	0	6.55249388875607	0	0.157186031784088	0	0	0	0	0	0	0	0	0	0	0	0	0	0	0	0	0	0	0	0	0	0	0	0	0	0	0	0	8.02014657311178	0	0	0	0	0	0	0	2.14323666648838	0	0	0	0	0	0	0	0	0	0	0	0	0	4.44620990407568	0	0	0	0	0	0	0	3.66491512899623	0	0	0	0	0	0	0	0	0	0	0	0	5.9732898245199	0	0	0	0	0	0	0	0	0	0	0	0	0	0	0	0	0	0	0	0	0	0	7.32447760767965	0	0	0	0	0	0	0	7.37471783094728	0	0	0	0	5.56908090092155	0	0	3.97926626861029	0	0	0	0	0	0	0	0	0	0	0	0	0	0.447483983468541	0	0	7.51506901403224	0	0	8.28739379731165	0	0	0	0	0	0	0	0	0	0	0	0	0	0	0	0	0	0	0	2.28013677280502	0	0	0	0	0	0	0	0	0	0	0	1.17777607864323	0	0	0	0	0	0	0	0	0	0	0	0	0	0	0	0	0	0	0	0	0	0	0	0	0	0	0	0	0	0	0	0	0	0	0	0	0	0	0	0	0	0	0	0	0	0	0	0	1.81748935216861	0	0	0	0	0	0	0	0	0	0	0	1.00882222721118	0	0	0	0	0	0	0	0	0	9.88528912815366	0	0	0	0	0	0	0	0	0	0	0	0	0	0	0	0	0	0	0	0	0	0	0	0	0	0	0	0	0	0	0	0	0	0	0	0	0	0	0	0	0	0	0	0	0	0	0	0	0	0	0	0	0	0	0	0	0	0	0	0	0	0	0	0	0	0	0	0	0	0	0	0	0	0	0	0	0	0	0	0	0	0	0	0	0	0	0	0	0	0	0	0	0	0	0	0	0	0	0	0	0	0	0	0	0	0	0	0	0	0	0	0	0	0	0	0	0	0	0	0	0	0	0	0	0	0	0	0	0	0	0	0	5.69883799271439	0	8.19413138687873	0	0	1.27302048432924	0	0	5.49329507050358	0	7.16702668328941	7.46162677883098	5.56567637568842	8.0734346635022	0	3.97862581088829	4.98817113226139	6.98504496225347	8.71225184761567	4.86545367327423	0	0	0	0	0	0	10.5389067052711	0	0	0	0	0	0	6.11741661555182	0	0	0	0	0	0	0	0	0	0	0	0	0	0	0	0	0	0	0	0	0	0	0	0	0	0	0	0	0	0	0	0	0	0	6.33903580819985	0	0	0	0	4.10234738942285	0	0	0	0	0	0	0	0	0	0	0	0	0	0	0	6.70099449416827	0	0	0	0	0	0	0	0	0	0	0	2.40223919695086	5.75905993507858	0	0	0	0	0	0	0	0	0	0	0	0	0	0	0	0	0	5.43840930058422	0	0	0	0	0	0	0	0	0	0	0	0	4.80680350108519	0	0	0	0	0	0	0	0	0	0	0	0	0	0	0	0	0	0	0	0	0	0	0	0	0	0	0	0	0	0	0	3.60751970128263	1.24272444013497	0	0	7.43993890030067	3.75781267126318	0	0	0	0	0	0	0	0	5.06867940834533	0	0	0	0	0	0	0	0	0	0	0	0	0	0	0	0	0	0	0	0	0	0	0	0	0	0	0	0	0	0	0	0	0	0	0	0	0	0	0	0	0	0	0	0	0	0	7.52989120593997	5.79185313277311	0	0	0	0	0	0	0	3.46842691882348	0	0	0	0	0	0	0	0	0	0	0	0	0	0	0	7.17476592887641	0	0	0.665410963802856	0	0	0	0	0	0	0	0	0	0	0	0	0	0	0	0	0	0	0	0	0	0	0	0	0	0	0	8.76946431408774	4.10101127658791	0	2.07517661978514	0.130245591645906	0	0	0	0	0	0	0	9.07141141146031	4.61389110322314	0	0	6.93617855888026	0	0	0	6.61386458945679	7.74830020894662	0	0	0	0	0	1.76091071983753	0	0	0	0	0	2.13804771059566	0	10.093351535644	8.21486792057989	0	7.84010440383285	0	0.39907263165146	0	0	0	0	0	4.48278376038052	7.30442890222873	0	0	0	0	0	4.4092144073566	0	0	0	0	0	9.85320193413794	8.16449466919585	0.516943015999211	8.17729993136996	0	0	0	0	0	0	0	0	0	0	7.11571995818237	0	0	0	0	0	0	0	0	0	7.61566641648757	0	0	0	0	0	0	0	0	0	0	0	0	0	3.4535307484392	0	0	0	0	0	0	0	0	0	0	0	0	6.64914118852315	0	0	0	0	0	0	4.46274600714397	0	0	0	7.45875929726985	0	0	4.95381464379858	0	5.45102973305457	0	0	0	0	6.18357186675948	0	5.1405291886443	0	0	0	0	0	0	0	3.20430507696962	0	0	0	0	0	0	0	0	0.475240561064239	0	0	0	0	0	0	0	0	0	0	0	0	0	0	0	0	7.1343441715453	0	0	0	0	0	0	0	0	0	0	0	0	0	0	0	0	0	8.59031008576192	2.76542441840608	0	0	0	0	0	0.967330947712633	0	5.98273352400973	0	0	0	0	0	0	0	0	0	0	0	0	0	0	0	0	0	0	0	0	0	0	0	0	4.28888268063186	0	5.5807334196516	0	0	0	2.76286116313217	3.70415265036656	0	0	0	3.04661677977417	0	0	0	0	0	0	0	0	0	0	0	0	0	0	0	3.85029937284808	0	0	0	0	0	0	0	0	0	0	0	7.87528245385253	0	0	1.98770650334782	0	0	0	0	0	0	0	0	0	0	5.18423267993594	1.39249877875605	0	0	0	0	0	0	0	0	0	0	0	0	0	0	0	0	0	0	0	0	0	0	0	0	0	0	0	0	0	0	0	0	0	0	0	0	0	0	0	0	0	0	0	0	0	0	0	0	0	0	0.0419298163514424	0	0	0	0	0	0	0	0	0	0	0	0	0	0	0	0	0	0	0	0	0.0470916215649806	0	0	0	0	0	0	0	0	0	10.1866713961221	0	0	5.59000012228687	0	0.386192910307491	0	0	0	0	0	0	0	0	0	0	0	0	0	0	0	0	0	0	0	0	0	0	0	0	0	0	0.257396894868431	0	3.12879818995573	0	6.4714622487583	0	0	0	0	0	0	0	4.85197885504829	1.84961902620463	0	0	0	4.5555339677215	6.51647064640338	0	0	0	0	0	0	0	0	2.75100731686896	0	0	0	0	0	0	0	0	0	0	0	0	0	0	0	0	0	0	0	0	0	0	0	0	0	0	0	0	0	0	0	0	0	2.37904143894317	0	0	0	0	0	0	0	0	0	0	0	0	0	0	0.742006210866736	0	0	0	0	0	0	0	0	0	0	0	0	0	0	0	0	0	0	0	5.22402869432042	0	0	0	0	1.2834714152745	0	7.83083841051644	0	0	0	0	0	0	0	2.11002575090288	0	0	0	0	0	0	0	0	0	0	0	0	0	0	0	0	0	0	0	5.83884338432264	0	0	0	0	0	4.94566388180099	0	0	0	0	0	0	4.41081595428506	0	0	5.71974200695529	0	3.64860349336385	0	0	0	0	0	0	0	2.90973086893806	0	0	0	0	0	0	0	0	0	0	0	4.08507617816146	0	0	0	0	0	0	0	0	0	0	0	0	0	0	0	2.24152598954609	0	0	0	0	0	0	0	0	0	0	0	0	0	0	0	0	5.79737101239061	0	0	0	0	0	0	0	0	0	0	0	0	0	0	0	0	0	0	0	0	0	0	0	0	0	0	0	0	0	3.68637726253534	0	0	0	0	0	0	0	5.47235779308157	0	0	0	0	0	0	0	0	0	0	0	0	0	0	0	0	0	0	0	0	0	0	0	0.273682976039164	0	0	0	0	0	0	0	0	0	0	0	0	0	0	0	0	0	0	0	0	0	2.50305100547161	0	0	0	5.62848491068384	0	0	0	0	0	0	7.73330010293864	0	0	4.9826285780026	0	0	0	2.5590137112954	0	0	0	0	0	0	0	0	0	0	0	0	0	0	0	0	0	4.06178483645329	0	0	0	0	0	0	0	6.1053847492476	0	0	0	5.93612200967754	0	0	0	0	0	0	0	0	0	0	0	0	0	0	0	0	7.18383384693295	0	0	0.643348271721509	0	0	0	0	0	0	5.1374256489045	0	0	0	0	0	0	0	0	0	0	0	0	0	0	0	0	0	0	0	0	0	8.4402005986165	4.74599022030326	0	0	0	0	8.57700199909165	0	0	0	0	0	0	0	5.7279939484763	0	0	0	4.89978468278466	6.39263684131778	0	0	0	0	4.93817285634516	0	0	0	0	0	0	0	0	0	0	0	0	0	0	0	0	0	0	0	0	0	0	0	0	0	0	0	0	0	0	0	0	0	0	0	0	4.68222494107026	0	0	0	0	0	0.240033396281643	0	0	0	7.42375463150755	3.30467019675496	0	0	0	0	7.27250848619555	0	0	0	0	0	0	0	0	0	0	0	5.98273352400973	0	0	0	0	0	0	7.22433938935962	0.733406406863737	0	0	0	0	0	2.10946418702668	0	0	0	0	0	0	0	1.91623585669573	0	0	0	0	7.70258136220596	0	0	0	0	0	0	0	0	0	5.2405509424494	0	0	0	0	0	0	0	0	0	0	0	0	0	0	0	0	0	0.663399274496509	0	0	0	0	0	7.77653831079565	7.17247751453935	0	0	0	0	0	0	0	0	7.00605111967726	0	0	0	0	0	0	0	7.94011388202485	0	0	0	0	0	0	0	0	0	0	0	0	0	0	0	0	0	5.38528607012157	1.93313825368493	0	0	0	0	0	0	0	0	0	0	0	0	1.72621652416334	0	0	0	0	0	0	9.02076331010359	0	0	0	0	0	0	0	0	0	0	0	0	0	0	0	0	0	0	0	5.30235195542754	0	0	0	0	0	0	0	0	0	0	0	0	0	0	1.89130641112787	0	0	0	0	0	0	7.72694698757469	3.80932182888539	0	1.46945362381267	0	0	0	0	0	0	0	0	0	0	0	0	0	4.12513032832901	1.32250505751888	0	0	0	0	0	0	2.74006189944539	0	0	3.65317469418748	0	0	0	0	0	0	0	0	3.62927501077923	0	0	0	7.90486940738916	0	1.60292715460488	0	0	0	0	0	0	0	5.92382662206555	0	0	0	5.92383137491784	0	0	0	0	0	0	0	0	0	0	6.86714280486509	0	0	0	0	0	0	0	0	0	0	0	0	0	0	0	0	0	0	0	0	0	0	0	0	0	0	0	0	0	0	0	0	0	0	0	10.4644844880973	0	0	0	0	3.86676953606172	0	0	0	0	6.98088216018011	0	0	0	0	0	0	0	0	0	0	0	0	0	0	0	4.00149602017858	0	0	0	0	0	0	0	0	0	0	0	0	0	0	0	0	0	0	0	0	0	0	0	0	0	0	0	0	0	0	0	0	2.23526446561533	0	0	0	0	0	0	0	0	0	0	0	0	0	0	3.39885653833679	0	0	0	0	1.83183671548089	0	0	0	0	0	6.95303237725324	0	0	0	0	0	0	0	0	0	0	3.73176976037697	6.36487879737615	3.95365636218142	0	0	3.03117284600208	0	3.39874711165572	4.6497131681677	0	0	0	0	0	0	0	0	0	0	0	0	0	0	0	0	1.75199065637639	0	0.220763317480116	0	0	0	0	0	0	0	0	0	0	0	0	0	0	0.790963828500133	0	0	0	0	0	5.48815506151823	0	0	4.25551583982365	0	7.07356319821526	0	0	2.90499268469445	0	0	0	0	0	0	0	0	0	0	0	0	0	2.80985615911305	0	0.491545288553622	7.2866594050758	1.88227523750629	0	0	0	0	0	0	0	0	0	0	0	0	0	0	0	0	0	6.62864092413723	0	0	0	0	0	0	0	0	0	0	0	0	0	0	0	2.61327939496765	0	0	0	0	0	0	0	0	0	0	0	0	0	0	0	0	0	0	0	0	0	0	0	0	0	0	0	0	0	0	0	0	0	0	0	0	0	0	0	0	0	0	0	0	0	0	0	0	0	2.26145559456293	0	0	0	0	0	0	0	0	0	0	0	0	0	0	0	5.83442806872501	0	0	0	0	4.29091829196542	0	0	0	0	0	0	0	0	0	0	0	0	0	0	0	0	0	0	0	0	0	0	0	0	0	0	0	0	0	0	0	0	0	0	0	0	0	0	0	0	4.10657445578791	0	0	3.81126550377674	0	5.38445740729211	0	0	0	0	0	0	0	0	0	0	0	0	0	0	0	0	6.01553994116034	0	0	0	0	0	0	0	2.32149522144083	0	0	0	9.11302584901311	0	0	0	0	0	0	0	0	0	0	0	0	0	0	0	0	0	0	0	0	0	0	0	0	0	0	0	0	6.28955231547606	0	0	0	0	0	0	0	0	3.64169630199437	0	0	0	6.5269889876453	0	0	0	0	4.78828896712565	0	0	0	0	0	0	0	0	0	0	1.33656562058689	0	0	0	0	0	0	0	0	0	0	0	0	4.59146998598201	0	0	0	0	0	0	0	0	0	0	0	0	0	2.96530777036541	0	5.32149161361637	0	0	0	0	0	0	0	0	0	0	0	0	0	0	0	0	0	0	0	0	0	3.91884416018925	0	0	0	0	0	0	0	0	0	0	0	0	0	0	0	0	0	0	0	0	0	0	8.56345179636197	8.84406860993833	0	0	0	0	0	0	1.97517526029058	0	6.28710100899264	5.73690518004644	1.86235616733471	0	0	0	0	0	0	0	0	4.51204353500283	0	0	0	0	0	0	0	0	0	0	0	4.76374087080556	0	0	0	0	0	0	2.86023580620552	0	5.86713786153849	0	0	1.90931997107158	0	6.00583560509187	0	9.07799865610888	0	5.47628770841427	0	0	4.45867072427141	0	0	0	3.51352864425953	0.850911410631278	5.20765082080881	0	6.98396264898229	0	0	0	0	0	0	0	0	0	0	0	0	0	0	0	0	0	0	0	1.66597482563283	0	0	0	0.403928096031259	0.0108515445949543	0	0	0	0	4.01496223993271	0	0	0	0	0	4.55858602057688	0	0	0	0	0	2.59292101709697	0	3.48829648015135	0	0	0	5.13405238901119	0	0	0	2.24212011573082	0	5.93216986086133	0	0	0.885066696291112	0	0	0	3.14017331659832	0	2.79619487275983	0	2.6669201637816	2.57865135274464	0	0	0	0	0	0	0	0	0	0	0	0	6.01899240011632	0	0	6.33586194508929	5.34130621159361	0	0	0	0	0	0	0	0	0	0	6.20895223451465	0	0	0	0	0	0	0	0	0	0	5.78994047650936	0	0	0	0	0	0	0	0	0	0	0	5.10110795520306	0	2.88439669153472	6.74647401244849	0	0	0	0	0	0	0	0	0	0	0	0	0	4.93588872078378	9.67558661135921	0	0	0	8.04509343834495	0	0	5.56915687102425	0	0	0	0	0	0	0	0	0	0	0	0	0	6.64493780550018	0	0	0	0	0	0	0	0	0	0	0	0	0	0	0	0	0	0	0	8.00934717225925	0	0	0	0	0	0	0	0	1.45040627574294	0	0	0	0	0	4.59767418523155	0	0	0	0	0	0	0	0	7.23514304835288	5.11112314769176	0	7.57115344992659	0	4.18638962559756	0	0	0	0	0	0	0	0	0	0	0	0	0	0	0	0	5.87050528302159	1.4653894342471	3.00829863359354	0	0	0	1.92550957840688	0	6.82706954293566	0	0	0	0	0	7.72911086723005	0	0	0	0	6.38930006748236	0	0	0	0	0	0	0	0	0	0	0	0	0	0	0	0	0	0	0	0	0	0	0	0	0	0	5.67698665798958	0	0	4.72817630608995	0	0	0	0	0	4.75997604017542	0	0.482786341343443	0	0	0	0	0	0	0	0	0	3.68005424824506	0	0	0	0	0	0	0	0	0	6.21243315570713	0	0	0	0	0	0	0	0	0	0	0	0	0	0	0	0	0	6.03791368956743	0	0	0	0	0	0	8.35220678216721	0	0	0	0	0	3.28661653088626	0	0	0	0	0	0	0	0	6.4965134808768	5.72670862633164	0	0	0	0	7.32919537037884	0	0	8.01508047561318	0	0	0	0	0	0	0	0	2.3550247240953	0	0	0	0	2.41601008883885	0	0	0	0	0	1.01261157829379	0	0	0.193254487868388	0	0	0	0	0	0	0	0	0	0	0	0	0	0	0	0	1.82126529846139	0	0	0	0	0	0	0	0	0	0	0	0	0	0	0	0	0	0	0	0	0	0	0	0	0	0	0	0	0	0	0	0	0	0	0	0	0	0	0	0	0	4.62732083867891	0	0.00445105433353322	0	0	0	0	0	0	7.77730134917104	0	0	8.74035419902495	0	0	0	0	4.45286555234736	0	0	6.87702026723906	0	0	0	0	0	0	0	0	0	2.30531393806147	0	6.91281749900375	0	0	0	0	0	0	0	0	0	0.607332681247222	0	0	0	0	0	0	0	0	0	0	0	2.86690204518357	0.0533060002470955	0	0	0	3.18986882719935	0	0	0	0	0	0	0	0	0	0	0	0	0	0	0	0	0	0	0	0	0	0	0	0	4.16604856653669	0	0	0	0	0	0	0	0	0	0	0	0	0	3.41859476346754	0	3.54614128451787	0.512226886513957	0	0	0	0	0	4.95352599957396	0	0	0	0	0	0	0	0	0	0	0	0	0	2.85494117053023	0	0	0	0	0	0	0	0	0	0	0	0	0	0	0	0	0	8.535263710576	0	0	0	0	8.87772584810918	0	0	5.88832438042321	0	0	0	4.85304251513302	0	0	0	0	0	0	0	0	0	0	0	0	0	0	0	0	0	0	2.51775441213008	1.88852311458261	0	0	0	0	1.63181672092663	0	0	0	0	0	0	0	0	0.471728532164366	7.53453634084678	2.40328408551729	0	0	5.23251494513596	0	0	0	3.56111836363048	0	0	0	0	0	2.72557321397325	0	0	2.39874711165572	0	4.94930146832828	0	0	0	0	0	0	0	0	0	0	3.55414676674651	0	0	0	0	0	6.93960272035604	0	0	0	0	0	5.14220510616459	5.88685006795577	7.00620824543549	0	7.61718091815506	3.61902557911498	7.96756635464011	6.05317868962568	2.76927242113715	0.317998617861435	0	1.97233239472415	0	0	0	0	0	0	0	0	0	0	0	0	0	0	0	0	0	0	0	0	0	0	0	0	0	0	0	0	0	0	1.74200189787063	0	0	3.67443805277673	0	0	0	0	0	0	0	2.90672130945874	0	0	0	0	0	0	0	0	0	0.670287438507559	0	0	0	0.057526520717649	0	0	0	0	0	6.93413903035397	0	0	3.1325011691097	0	0	0	0	0	4.28719153033897	0	0	0	0	3.23237832926719	0	4.68362347566879	0	0	0	0	0	0	0	0	0	2.04815246784433	0	0	0	0	0	0	0	0	0	0	7.44894223647017	1.71680656873912	0	0	0	0	0	0	0	0	4.2653393728095	0	3.84113784448068	0	0	0	0.174598168529928	0	0	0	0	0	0	0	0	0	0	0	0	0	0	0	0	0	0	2.80761458379611	0	0	0	0	0	0	0	0	0	0	5.5858398733639	0	0	0	0.699640465689639	0	3.65809720535137	0	0	0	0	0	0	0	0	0	0	0	0	0	0	0	0	2.13251433001402	0	0	0	0	0	0	0	4.25515323595133	0	0	0	0	0	0	0	0	0	0	0	0	0	0	4.99199794190481	0	0	0	0	0	0	0	0	1.75333924767758	0	0	0	0	0	2.65992912388579	0.288724726950704	0	0	0	0	0	6.70926306101334	0	0	0	0	0	0	0.571074853675032	6.41051410366341	0	0	0	0	0	0	0	0	0	0	0	0	0	0	0	0	0	0.287720504785039	0	0	0	0	0	0	0	0	0	0	0	0	0	5.14785208421189	0	0	0	0	0	0	0	0	0	0	0	0	0	0	0	0	0	0	0	0	0	5.8758218298612	0	0	6.42851092541248	0	0	0	0	0	0	0	0	0	0	0	0	0	0	0	4.3627854656905	0	0	0	0	0	0	4.07676430031521	0	0	0	0	0	0	0	0	0	0	0	0	0	0	0	0	0	0	0	0	0	0	0	0	0	0	0	0	0	0	0	0	0	0	0	0	0	0	0	0	0	0	0	0	0	0	0	0	0	0	0	0	0	0	0	0	0	0	0	0	0	1.34686614207023	0	0	0	0	0	0	3.62989279495333	0	0	0	0	0	0	0	0	0	0	0	0	0	0	0	0	0	0	0	0	0	0	0	0	0	0	0	0	0	0	0	0	0	0	0	0	0	0	0	0	0	0	0	0	0	0	0	0	0	0	0	0	0	0	0	0	0	0	0	0	0	0	0	0	0	0	0	0	0	0	0	0	0	0	0	0	0	0	0	0	0	0	0	0	0	0	0	0	0	0	0	0	0	0	0	0	0	0	0	0	0	0	0	0	0	0	0	3.69772934614958	0	0	0	0	0	0	0	0	0	0	0	0	0	0	0	0	0	0	0	0	4.89457527317528	0	0	0	8.2247927682547	0	0	4.70792781458418	0	0	0.54779528436946	0	0	0	0	0	0	0	0	0	0	0	0	0	0	0	0	0	0	0	0	0	0	0	0	0	0	0	0	0	0	0.0659169180782152	0	0	0	0	0	0	0	0	0	0	0	0	0	0	0	0	0	0	0	0	0	0	0	0	0	0	0	0	0	0	0	0	0	0	0	0.532047597862777	0	0	0	0	0	0	6.9920319427385	0	0	0	0	0	0	0	0	0	0	0	0	0	0	0	0	0	0	0	0	0	0	0	0	0	0	0	0	0	0	0	0	0	0	0	0	0	0	0	0	0	3.08935238246309	0	0	0	0	0	7.20240792594822	0	0	0	0	6.12586596920193	3.32806092209457	0	0	0	0	0	0	0	0	0	0	0	0	0	0	0	4.9381540328958	0	5.08595995860067	0	0	0	0	0	3.01903822882342	0	0	0	0	0	0	0	0	0	0	0	0	0	0	0	0	0	0	0	0	0	0	0	0	0	0	0	0	0	0	0	0
"A10_cOrg1Sandra45d"	0	68.6744269433029	-40.7485101723447	0.0519528062142656	0.117511724123799	"chimp"	"A10_cOrg1Sandra45d"	0	0	0.0238596610431253	0	0	0	0	0	0	5.88879194664314	0	0	0	0	0	0	2.10939065006463	0	0	0.155658575742677	4.93842694887657	0	0	0	0	0	0	0	0	0	0	0	0	0	0	0	0	0	0	0	0	0	0	0	0	0	0	0	2.61011653602895	0	0	0	0	0	0	0	0	0	0	0.40641693950749	0	6.28146643600001	5.9137463178733	0	0	0	0	0	0	0	0	0	0	0	4.56149111120609	0	0	0	0	0	0	0	0	0	0	0	0	0	0	0	0	0	0	0	0	0	1.21977877725035	0	0	0	0	0	0	0	0	0	0	0	0	5.28281785129275	0	0	1.97928273377419	0	0	0	0	4.69737907016344	0	5.07376026253641	0	0	0	0	0	0	0	0	0	0	0	0	0	0	0	0	0	0	0	0	0	3.39932150915802	0	0	0	0	3.93773044034241	0	0	0	0	2.94951065444958	0	0	0	0	0	0	0	0	0	0	0	0	0	0	0	0	0	0	0	0	0	0	0	0	0	3.51230274928923	5.99528325114199	0	0	0	0	0	0	0	0	0	0	0	0	10.2247373093363	0	0	0	0	3.95142926868244	0	0	0	0	0	0	1.17010452565501	0	0	0	4.98802566767468	1.21552329276571	0	0	2.24220004991476	0	0	0	0	0	0	0	0.438708032471808	0	5.72328004311657	0	4.62819616838846	0	0	0	0	0	0	0	0	0	2.79669741865688	0	0	0	0	0	0	0	0	0	0	0	0	0	0	0	0	0	0	0	0	0	0	0	0	0	0	4.01232731027754	0	0	0	0	0	0	0	0	0	0	0	0	0	5.54305657405966	0	0	0	0	0	0	0	0	0.375489899030087	0	0	0	3.58666868056211	0	0	0	0	0	0	0	0	0	3.57802089130231	0	0	3.40990681952926	3.76407009199611	0	0	0	0	0	0	0	0	0	0	0	0	0	0	2.69922068083292	0	0	0	0	0	0	0	0	0	0	0	0	0	3.80454924529447	0	0	0	0	3.39993668138128	0	0	0	0	0	0	0	0	0	0	0	0	0	0	0	0	0	0	0	0	0	2.27514415662884	0	0	0	0	0	0	5.14069277852208	0	2.82917979910972	1.3654965816068	0	1.63034489193032	0	0	0	1.50488475634672	3.65176353219209	0	0	0	0	5.45638563037859	0	0	0	0	0	0	0	1.35522492667596	0	0.666983770066659	0	0	5.07501912518547	2.8215979783815	0	0	0	0	3.07923814456192	0	0	0.138591692250643	0	0	0	0	0	0	3.80044437630527	0	0	0	0	0	1.5444359272107	6.05708846995631	0	0	0	0.866243334959661	0	1.48466405818478	0.299537739572782	0	0	0	0	0	0	0	0	0	0	0	0	0	0	5.60978746026122	0	2.51018214705223	0	0	0	0	3.66864108792943	0	0	3.56056823226398	0	0	0	0	0	0	0	2.1604329705197	0	0	0	0	0	0	4.88554508068368	1.88655014732434	0	0	0	0	0	0	0	0	0	0	0	0	0	0	0	0	0	0	0	0	0	1.34385690671285	2.565321770279	0	4.10261614312058	0	3.71369581484336	0	0	0	0	8.13643750298176	0	0	0	0	0	0	0	0	6.32281688187694	0	0	9.10654985471623	0	0	1.71993252722626	0	0	0	0	1.92484860021531	0	0	0	2.95819679708837	0	0	0	1.29083721745923	0	0	0	2.79759616542486	0	0	0	0	0	0	0	0	0	0	0	0	0	0	0	0	0	0	0	5.60460215201199	0	0	0	0	0	0	0	0	0	0	0	0	0	0	0	0	0	0	0	0	0	0	0	0	0	4.2848620319082	0	0	3.63790000802925	0	0	0	1.32597350546013	0	0	0	0	0	0	0	0	0	0	0	3.89013535604556	4.88350840680509	4.8988661720836	5.44531949764523	0	0	4.90994587164569	0	0	0	0	0	0	1.60924907935564	0	0	1.48854585741719	2.48560715278024	0	0	0	0	0	0	0	0	0	0	0	3.02013412453383	0	0	0	0	0	0	0	0	4.96014098031077	0	3.08518158041472	0	0	0	3.56053154937973	0	0	0	0	0	0	0	0	1.40623732482784	0	0	4.52565548044675	0	0	0	0	0	0	0	3.80037189337628	0	0	1.20460400797887	5.25591988468701	0	0	0	0	0	5.97676000161268	0	0.602713412506189	0	0	0	0	0	0	0	0	0	0	0	4.29454723389552	0	0	0	0	0	0	0	0	0	0	0	0	0	0	0	0	0	0.461319002490754	0	0	0	0	0.61728907801853	0	0	0	7.73926080845536	0	0	4.37798438835347	5.75967517445813	0	0	0	0	0	5.17702878631614	0	0	0	0	0.181738659688657	3.56060491421553	5.56314287339488	0	2.19289797824911	0	0	0	1.29919189675262	1.83886304503202	6.58040179333991	0	5.71210049119084	0	2.99701052609129	2.14446736623959	0	1.41796860076369	3.35589018919606	0	0	0	0	0	0	0	0	0	2.73835063769226	0	0	0	0	0	0	0	5.73925135578856	0	0	2.9261474770286	3.99671412968568	0	0	0	0	4.17699289565178	0	0	0	0	2.31658311966454	0	0	5.44319553089713	0	0	0	0	0	0	0	0	0	0	0	0	0	0	0	0	0	0	0	0	0	0	0	0	0	0	0	0	0	0	0	0	5.56350899706035	0	0	0	4.02177285610435	0	0	0	0	0	0	0	0	0	0	0	0	1.04795012974851	0	0	0	0	0	0	3.63371018967342	3.62642964953344	1.58345168911562	7.64447641530337	0.13215565242435	0	0	2.06025149155093	1.60274191328239	0	0	0	0	0	0	0	0	6.83642913116165	3.00454273991151	0	0	0	0	2.14964633052775	0	0	0	0	0	0	0	0	0	3.40810042001969	0	0	0	0	0	0	0	0	0	0	0	0	0	0	0	0	0	0	0	0	0	3.62515357255945	0	0	0	0	0	0	0	0	0	0	0	0	0	0	0	1.29184516564437	0	3.96134550403326	0	4.52640690369918	0	0	0	0	4.90879849992752	2.26915885299449	0	0	0	5.28071510236694	5.37988430471614	0	0	0	3.81826772196857	0	0	0	0	0	0	2.21091247893527	0	0	6.48707789667343	0	0	3.41107366438429	0	7.16115204277415	0	5.81930031066739	0	0	5.28063345242789	0	4.74608699171193	0	0	0	0	0	0	0	0	0	0	0	0	0	0	0	0	0	0	0	0	4.93106840990968	0	6.9525083008265	0	6.12481405278098	0	0	0	0	0	1.16943760879755	0	0	0	5.50083710043501	0	0	4.07064692900643	0	0	0	0	0	0	0	0	0	0	0	0	0	0	0	0	0	3.93371425713203	0	0	0	0	0	0	0	0	0	0	0	0	0	0	0	0	0	0	0	0	0	0	0	0	4.64754476970897	0	1.3345511142432	0	0	0	0	0	0	0	0	0	0	0	0	0	0	0	0	0	0	0	0	0	7.61302326087148	0	0	0	0	0	0	0	0	0	0	0	0	0	5.31353610328052	0	2.81619622794364	0	0	0	0	0	0	0	5.87485351214213	0	5.79961578288255	0	0	0	3.27770956787969	0	0	0	0	0	4.02030661668879	4.32518490686688	0	0	0	0	0	0	0	0	0	5.05669189982489	0	0	3.47403361604417	0	0	0	0	0	0	0	0	0	4.98284302474817	0	0	0	0	0	0	0	0	0.253529466245734	0	2.70780747135624	0	0	0	0	0	0	0	0	0	0	0	0	5.00867960116209	0	0	0	0	0	0	0	5.48192533410275	10.0443941193585	7.51879476296059	0	7.65622462404824	6.39079491992921	0	7.38373020891865	7.49253420818245	4.55184819913612	4.75942218569633	5.85509022341057	7.03006013876434	6.06896955001107	6.29493865811957	0	0	0.432777723127641	0	0	0	0	0	0	0	4.5344849832418	0	5.17707265147117	0	1.18189128410797	0	0	0	0	5.6695824136582	0	4.07431703795832	4.46440688552961	0	0	6.19146789966637	0	0	0	0	0	0	0	0	0	0	0	6.65178361938285	0	2.21352148344717	0	0	0	1.79159739022039	0	5.54495207229685	0	5.2644163265167	0	3.86593860447191	0	0.718824091272125	0	0	0	5.51323806233309	0	0	6.05528677442712	0	3.31693640058886	0	0	0	5.35793549939837	1.80226354014742	0	0	0	0	0	0	0	0	0	0	0	0	0	0	3.77561949817702	0	0	8.14244407235259	0	0	0	0	0	0	0	0	0	0	0	0	0	0	0	0	0	0	0	0	0	0	0	0	0	4.03656487334837	0	0	0	0	0	0	0	6.11774905961798	0.626439136697315	0	4.79688842324745	0	1.35652697520866	0	0	5.93542910199691	0	0	0	0	0	0	0	0	0	0	7.8630525956165	0	1.62139315573124	0	0	0	0	0	0	0	2.83008288827462	0	0	0	0	0	5.7005201738903	4.95122409135618	0	0	0	0	0	0	0	4.22000484748026	0	0	0	0	0	0	0	0	0	0	0	0	5.16406619879236	0	4.48983190811032	0	0	0	0	3.29723397764322	0	0	0	0	0	0	0	0	0	0	0	0	0	0	0	0	0	1.94700402944672	0	0	0	4.22968789281386	0	2.33425361713848	0	0	0	0	0	0	0	3.38263958814536	2.02196646603331	0	5.23607543934467	0	0	0	0	6.90994107282772	0	0	0	0	0	0	0	0	0	1.16204886834889	0.499057529814828	0	0	0	0	0	0	0	0	0	0	2.2114670536862	0	0	0	0	3.14061343974799	0	0	4.25336910678785	0	0	0	0	0	0	0	6.11854038378658	0	0	0	0	0	0	0	0	8.73838955255529	0	0	0	0	3.59276796807934	0	0	3.3654965816068	0	0	0	4.53008947515888	0	0	0	0	0	0	0	0	4.18560493403075	0	0	0	0	0	1.19464182814348	0	0	6.42546937566543	6.01618651369411	0	0	0	3.73123755888705	0	0	0	0	0	0	0	6.58356872528174	2.23447679515118	0	0	0	0	0	0	0	0	0	0	0	1.71035792341145	0	2.82429739881037	0	0	4.16959635014073	0	0	5.13327170227943	0	0	0	0	0	0	0	0	0	0	0	0	0	0	4.35476244487654	6.21104919517863	0	0	5.97851141351311	0	5.72752297816116	0	0	0	0	0	0	0	1.94580993597486	0	0	0	0	0	0	0	0	4.71544314431629	4.98025384598826	0	0	0	0	0	0	0	0	0	0	0	0	0	3.53432311701054	0	4.50003717098169	0	3.57576007761381	0	0	0	0	0	0	0	0	0	0	0	0	0	5.81699130054781	0	0	0	8.81070979268415	6.79203540630979	0.576725286036872	0	2.68580114082851	0	0	0	0	0	0	2.64468232891048	0	0	0	0	0	0	0	0	0	0	0	0	0	0	0.864493226451146	0	0	0	4.72656422836774	0.653115063241976	0	0	0	0	0	0	0	0	0	6.09820477480451	0	0	0	0	0	0	3.48823220067296	0	0	0	0	0	2.79484003431454	0.451076563940928	0	0	0	0	0	0	5.30707509448251	6.2283511815621	0	0	0	0	0	0	0	0	0	0	5.84787918184403	0	0	4.32391043801979	0	0	0	0	0	0	0	0	0	0	0	5.98132752630767	0	0	0	0	0	0	0	0	0	7.77944359185362	0	0	3.66136197163937	0	0	0	0	0	0	0	0	0	0	0	0	0	0	0	0	0	0	0	0	3.61749832082252	0	0	0	0	0	0	4.16083146874119	0	0	6.15172692616647	0	2.0888878593977	0	0	0	0	0	0	0	0	0	0	4.4517386295642	0	0	0	0	0	0	0	0	0	0	0	1.93065408456173	3.82492056507197	0	0	0	0	5.67407642408887	3.11240322391344	2.89125196452234	0	0	0	0	0	0	4.88808079632177	0	0	0	0	0	0	0	0	0	0	0	0	0	0	0	6.08866741291575	0	4.82657390900598	0	0	0	0	0	0	0	0	3.3386098209172	0	0	0	0	0	0	0	0	5.63053069999166	0	0	0	0	0	0	0	0	4.47453987721534	0	0	0	3.98476249983112	0	0	5.06419737413721	0	0	0	0	0	0	0	0	0	0	0	7.10022079099282	0	0	0	0	0	0	0	5.20322073673532	3.52943367770443	0	5.14204168769231	0	2.26474358773385	0	6.01274743504729	0	0	0	0	0	0	0	0	0	1.72409578615874	0	0	0	0	0	0	0	0	0	0	0	0	0	0	0	0	0	0	0	0	0	0	0	0	0.0448696931483199	0	0	0	0	0	0.299186034295348	0	0	0	0	0	0	0	0	0	0	0	0	0	0	0	3.14068378156085	0	2.57716534218046	0	0	0	5.29721343107298	4.24630166745966	0	0	0	0	0	0	0	0	0	0	0	0	0	0	0	0	0	0	0	0	0	0	0	4.47669922699928	0	0	0	0	0	4.89726463166436	0	0	5.8145094080944	0	0	0	0	0	0	0	0	0	0	0	0	0	0	3.58523899077454	0	0	0	0	0	0	0	0	0	0	2.27073225087907	0	6.29465750498495	2.8635598914861	1.66943501765806	0	0	0	0	0	0	0	0	0	0	0	0	0	0	0	0	0	0	5.41637024930471	3.47866123635187	0	0	0	0	0	0	0	0	0	0	0	0	0	0	0	0	0	0	0	0	0	7.29237685452186	0	0	0	0	0	0	0	0	0	0	5.8246380352931	0	0	0	0	0	0	0	7.17602351005528	0	0	0	0	0	0	0	0	0	0	0	0	0	0	0	0	0	5.2151194245173	0	0	0	0	0	0	0	0	0	0	0	0	0	0	0	0	0	0.217392040839517	0	0	0	0	0	1.60554174336077	6.15520480073688	0	0	0	0	0	0	0	0	0	1.62493842085998	0	0	0	0	0	0	0	0	0	0	0	0	0	0	0	0	0	0	0	0	0	0	0	0	0	0	0	0	0	0	0	0	0	0	0	0	0	0	3.52019592567072	0	0	0	0	0	0	0	0	0	0	0	5.34857945161874	1.28353068081151	0	0	0	0	0	0	4.58310383408245	2.25165244688626	0	0	0	0	0	0	0	0	5.26927257804501	0	0	0	4.65731676010122	0	0.130864991836488	0	0	0	5.752398042423	0	5.7037042809408	0	0.597001910199468	0	0	0	4.68425770505893	0	3.32547276652721	0	0	0	0	0	0	0	0	0	1.97474221359938	0	0.551501252230076	0	3.46984691360554	0	0	4.18275585096396	2.76396814765751	0	5.52700463182218	0	0	0	0	0	0	0	0	6.37437529114677	0.508509785999669	0	3.46631388223082	0	0	0	0	0	1.58378381841028	5.48117621423872	0	5.77830058207657	0	0	0	0	0	0	0	0	5.73594452617937	0	0	0	5.28922214870857	0	0	0	0	5.01610403608234	0	0	0.375779014045299	0	0	0	0	0	0	0	0	0	0	0	0	0	0	0	0	0	0	0	0	0	0	0	0	0	0	0	0	0	0	0	0	0	7.72518218110323	0	0	0	0	0	0	0	0	0	0	0	0	2.06844037374595	3.07402925472277	0	4.60555952152471	0	0	0	0	0	0	0	0	0	0	0	0	0	6.27848662862836	6.61780537083389	0	0	0	0	0	0	0	0	0	0	0	0	0	0	0	0	1.89373885451229	5.40640401344017	0	0	0	0	0	0	0	0	0	0	0	0	0	0	0	0	0	0	0	0	0	0	0	0	0	0	3.12162551535437	0	0	0	0	0	0	0	0	0	5.6715226680312	0	0	0	0	0	0	0	0	1.46131900249075	0	2.06523796463849	0	0	0	0	0	0	9.53880003184591	0	0	0	0	0	0	0	0	3.94101238243044	0	0	0	0	0	1.63111359755802	0	0	4.06858483104465	0	0	0	0	0	0	0	0	3.50757901251891	0	0	0	0	0	0	0	0	0	0	0	0	0	0	0	1.13775925156834	0	0	0	0	0	0	0	0	0	0	0	0	4.64277087497445	0	0	0	0	0	3.71884381397697	0.395764776864828	0	0	0	0	0	0	0	0	0	0	0	0	0	0	0	0	0	0	0	0	7.88129753691112	0	0	0	0	0	0	0	0	0	0	0	0	0	0	0	0	0	0	1.62887155984915	0	2.70504233402545	2.4646656534231	5.37935410532903	7.61834144982907	0	0	0	0	0	6.71866301242293	5.22368125416782	0	2.23449518924854	0	0	0	0	4.53970476011172	5.65792862966123	0	0	5.4281256371761	0	0	0	0	0	0	0	0	0	0	0	0	0	0	0	0	0	0	0	5.77990054232337	0	6.89656249012204	0	5.34734675427543	4.57490681830052	6.29586625853584	0	7.79144944511377	0	0	0	0	0	0	0	0	4.34541766648329	0	0	0	0	0	0	0	0	0	0	0	0	0	0	0	0	0	0	0	0	0	0	2.01459096153115	1.28079006778729	0	0	2.79067404802138	0	0	0	0	0	0	0	0	0	0	0	0	0	0	0	0	0	0	0	0	2.36611515078971	0	0	0	0	0	4.91541573028215	0	6.59587210459419	0	0	8.65810077665716	0	0	0	0	0	0	0	0	0	1.02498625740131	1.66135741068803	0	0	0	0	0	0	0	0	3.77754596224707	0	0	0	0	7.1365810516665	0	4.68889649177739	0	0	0	0	0	0	0	6.29612698135746	4.38158794007359	0	0	6.1783640818468	0	7.50498578650141	0	0	0	0	0	4.06830966182029	0	0	4.90616425629387	0	0	0	0	0	0	0	0	0	0.329238433117297	0	0	0	0	0	5.98932523746597	0	0	0	0	0	0	0	0	0	0	0	0	1.78542500356093	0	0	0	0	0	0	0	0	0	0	0	0	2.40551047350312	0	0	0	0	0	0	3.40525721455497	0	0	0	0	0	2.35620298205059	0	0	0	0	3.89252703115617	0	0	0	0	0	0	0	0	0	0	0	0	0	0	0	0	0	0	0	0	0	0	0.155995272789814	0	0	0	0	0	0	0	0	0	8.57795369226306	0	0	0	0	0	0	0	0	0	0	0	0	0	0	0	0	0	0	0	0	2.40081114140935	5.82826598763929	0	0	0	0	0	0	0	0	0	0	0	0	0	0	0	0	0	0	0	0	0	0	1.34528849569569	0	0	0	0	0	0	0	0	0	0	0	0	0	0	0	0	0	0	0	0	0.728033688069755	0	0	0	0	0	5.84826488230689	0.919362967046353	0	3.01249001140593	0	0	0	0	4.28483242677718	1.749761648522	0	0	0	0	0	0	0	0	0	0	1.38069620629935	0	0	0	0	0	0	0	0	4.41675868935285	0	0	0	0	0	0	1.96927023759442	0	0	0	0	0	2.12931928996428	0	0	0	0	0	0	0.582122406798745	0	0	0	0	0	0	7.16387103159421	0	0	0	0	0	4.92238816500384	0	0	0	0	0	0	0	0	0	0	0	0	0	0	0	0	0	0	0	0	0	0	0	5.58626334522573	0	0	2.40117716415692	0	0	0	4.45511018318752	0	2.26256545373666	0.479230561206336	2.80690555562561	0	0	4.69189702631687	0	0	0	0	0	0	0	0	0	0	0	0	0	2.47080754837479	0	0	0	0	0	0	0	0	5.54629874302448	0	0	0	0	0	0	5.21990807517725	0	2.96491609814879	0	0	0	0	0	0	0	0	0	0	0	0	0	0	0	0	0	0	0	0	0	0	0	0	0	0	0	0	0	0	0	0	0	0	0	0	0	0	0	0	0	0	0	2.73998847787229	0	0	0	0	0	0	0	0	0	0	0	0	0	0	0	5.60621419796424	5.14005876439133	0	4.59534849799359	0	0	4.88615991333741	0	0	0	0	0	0	0	0	0	1.83749926741733	0	0	0	0	6.84120579149469	0	0	0	0	0	0	0	0	0	0	0	0	3.46282451688719	0	0	0	0	0	4.65317469418748	0	0	0	0	0	0	0	0	0	0	0	0	0	0	0	0	0	0	0	0.685375066308757	0	0	0	0	0	0	0	0	0	0	0	0	0	0	0	0	0	0	0	0	0	0	0	0	0	0	0	0	0	5.15064496852443	0	0	2.75507130048992	0	0	0	0	0	4.0973411087967	6.35059448428175	0	3.03317629060495	0	0	0	0	0	0	4.65151098364678	0	7.47570101048884	0.47040671081933	0	2.04486619685428	0	0	0	2.05858318766962	3.82912904698788	0	0	0	0	0	0.62184323608042	0	1.79377105854422	0	2.80584342273446	0	4.7732104328766	0	0	0	0	0	0	0	0	0	0	0	5.73008559370039	6.47575288290323	0	0	0	4.6355106329882	0	0	0	0	0	3.02147795069133	0	0	0.250403785282485	0	0	8.0479854537452	0	6.70046746200973	0	0	0	0	0	0	0	0	0	0	0	0	0	0	0	5.68767101636367	0	0	0	1.79052183783694	0	2.4276088543687	0	0	0	0	3.27437051166014	0	0	0	0	4.99162161249921	0	0	0	0	0	0	0	0	0	0	0	0	0	0	0	1.60056949079851	0	0	0	0	0	0	0	0	0	6.16906313451534	0	0	0	0	0	0	0	0	0	0	0	0	0	6.3255968882823	0	2.05846543360918	0	0	0.572715079633578	1.35374672071372	0	0	0	0	0	6.91534162830179	7.17682140570833	0	0	0	0	0	0	0	0	6.38597970919075	0	0	0	1.39514508015832	0	4.67885503084845	0	1.6293286402681	0	0	0.0696746733706568	0	0	0	0	0	0	0	0	0	0	0	0	0	0	6.2267878707934	2.25016423392068	0.145833942441594	0	0	0	3.36106648879432	0	0	1.29133833235818	0	0	0	6.11398381025102	3.66226247700561	4.76875599522188	0.649992464758366	4.5961062488984	0	2.91948882588193	3.71149490665009	6.74273384434726	4.93533716066569	0	4.34712702519899	0	0	5.02540094054181	0	0	0	0	0	0	0	0	0	0	0	0	0	0	0	0	0	0	0	0	3.28404766935888	0	0.284289064738636	0	4.43660828061493	7.82918994931984	0.970389856391534	0	0	6.57593702035059	0	0	0	6.55504460992297	0	9.48740997427234	0	5.97488948240954	0	0	6.47393948380505	8.36370988407826	0	6.33240318701482	6.04970263932858	0	0	0	0	0	0	0	0	0	0	0	5.63066465334075	0	0	1.62951982483242	0	0	0	0	0	0	0	0	0	0	3.47225380194456	0	1.15416191325558	0	0	0	0	0	0	0	0	0	4.07763609686516	0	0	3.45503125250357	0	0	0	0	0	0	0	0	0	0	0	0	0	8.23998987730143	7.0990216218717	0	0	0	0	0	0	0	0	1.8800663949658	0	3.27333386291943	0	0	0	0	0	0	0.136637646936373	0	0	0	0	0	0	5.90708294212449	4.95965425281808	0	0	0	0	0	0	0	0	0	0	0	3.85231851250504	3.45341222109807	0	0	0	0	0	0	0	0	0	0	0	0	0	0	0	0	0	0	0	0	0	0	0	0	0	0	0	0	0	0	0	0	0	3.88014674016431	0	0	3.957598916534	4.98441162271762	1.22595970808751	0	0	5.26106062163337	0	0	0	0	0	0	0	0	0	0	0	0	0	0	0	0	4.45117813556881	0	0	2.55501607171305	0	3.27975059576221	0.957193999554834	0	0	6.61545749635348	0	0	0	0	0	0	0	1.97932663995926	0	0	0	0	0	0	0	0	0	0	0	0	0	2.78111207334137	0	0	0	0	0	0	0	0	4.07399156457159	2.65973964418165	0	0	0	0	0	0	0	0	2.77556682642676	2.05073849940625	0	0	0	0	0	0	0	4.95229162695077	0	0	5.55066060582555	0	4.23421005438182	5.00673785763792	0	0	5.14602789786539	0	0	0	0	0	0	5.99438285622248	0	0	0	0	0	0	0	0	0	0	0	0	0	3.74933045248661	0	0	0	0	0	0	0	5.67761535515342	6.09317139386222	0	0	0	0	0.323762036839409	0	0	0	0	0	0	0	0	0	5.32697589988608	0	1.65771316696809	0	0	0	0	0	0	0	0	0	0	0	0	0	0	0	0	0	0	0	0	0	0	0	0	0	6.37648661486246	0	1.39745798784089	3.58097756848426	0	0	0	0	0	0	0.491309258108979	0	0	0	0	0	0	2.80379738762118	1.44817149234461	4.90873126156879	0	4.81517063874117	0	0	0	1.61640475086212	0	0	5.81617728010903	2.63793941113929	0	0	0	0.289999672327975	0	0	0	0	0	0	0	0	0	6.02987909371081	0	0	0	0	0	0	0	0	0	0	0	0	0	0	0	0	0	0	4.86481509687618	0	0	0	0	0	0	0	0	0	0	0	0	0	0	0	0	0	0	0	0	0	4.84624256510951	0	0	0	2.94276032901321	0	0	0	0	0.161784513903098	0	0	0	5.87199145805208	0	0	0	0	0	2.92729915672665	0	1.78718168460358	0	0	0	0.885863264896631	7.65349000917199	0	0	0	1.80525530417711	0	0	5.06780218093129	0.738292263429494	1.58682237796084	0	0	0	0	0	0	0	0	0	0	0	0	0	0	6.56806707692954	0	0	0	0	0	0	0	0	0	0.00805655487105846	0	0	0	0	6.96349724390247	0	0	0	2.25435821023574	0	3.03731368796773	0	2.19064962352659	0	0	0	5.52779913289031	0	0	0	0	0	0	0	0	0	0	0	0	0	0	0	0	5.77090038633106	5.56022887999017	0	0	0	0	0	0	0	0	0	0	0	0	0	4.54332265063652	0	6.05704513426376	0	0	0	0	0	0	0	0	0	4.02571984648362	5.75988818322184	0	0	0	0	5.33941534779751	0	0	0	0	5.42785084705612	0	0	0	0	0	2.07392303450124	0	1.34314057915563	3.268582608056	0	0	0	6.25449767371141	0	2.45181510362594	0	0	1.22595970808751	0	0	0	6.39913519693265	0	0	0	0	0	1.22136980650971	0	0	8.64546029588904	3.13946785784422	0	0	0	0	0	5.87660043628769	0	4.9207029902958	6.56569617496764	0	0	2.21263470219395	0	2.80542660555472	0	0	0	0	0	0	0	0	0	0	0	0	0	0	0	0	0	0	0	0	0	0	3.97035672226048	0	0	0	0	0	0	0	0	0	0	0	0	0	0	0	0	0	0	1.45109767032233	0	0	0	0	0	4.94119084138253	0	0	0	3.18054572526864	0	0	0	0	5.46661406982381	0.285970306892974	0	0	0	0	0	5.47939226025055	0	0	0	0	0	0	0	0	5.06431811077674	0	2.5100099327361	0	0	0	0	0	0	0	0	0	3.88759350470422	0	0	0	0	0	0	6.33181268381921	3.79533058289298	0	0	0	0	0	0	0	0	0	0	0	0	0	0	0	0	0	0	0	7.11665586158262	0	0.63575439127776	0	4.01331932318634	0	0	0	0	0	6.53594562690099	0	0	0	0	0	4.51914557447491	6.208729887147	0	0	0	0	0	0	0	0	1.97324389710117	0	0	0	0	0	6.0848912806076	0	1.22260056660509	0	0	0	0	0	0	2.91289508305353	0	3.49780394586443	0	0	0	0	0.75282564724464	4.77254024029834	0	0	0	3.92005505480697	0	0	0	3.83458987386085	0	0	0	0	0	8.78471662867258	0	0	0	0	0	0	0	0	0	0	0	0	0	0	0	0	0	0	0	0	0	0	0	0	3.85261814386729	2.76565991594381	0	0	0.275209725954156	0	0	0	0	0	0	0	0	0	0	0	0	0	0	0	0	9.18078687697312	4.73075406287631	6.42211187381321	0	0	1.39111330055522	0	0	0	0	0	0	0	4.14416876502203	0	0	0	0	0	0	4.50271248596606	2.21800304937827	0	5.39837773531862	2.6522409577317	4.50754095722971	3.2578901525686	0	0	0	0	0	5.38508240129411	0	0	0	0	0	3.29800719650206	4.57839533649438	0	0	0	0	0	0	0	0	0	0	0	0	0	0	1.80656328362306	0	0	0	0.264031924968129	4.70784501068812	0	5.61774220320428	0	2.44122583246331	6.90206151659275	0	0	0	0	0	0	0	0	0	2.54697345877934	0.576812340759263	0	0	0	0	0	0	0	0	0	0	2.6230591572272	0	2.20278128819933	0	0	4.15418622212675	0	0	0	0	0	0	0	0	0	3.51144273749242	0	0	0	0	0	0	0	0	0	0	0	0	0	0	0	0	0	0	0	0	1.28858890248057	0	0	0	5.96443791068145	2.96287102539123	0	0	0	1.06909719386084	0	0	0.826924682936349	0	0	0	0	0	0	0	0	0	0	0	0	0	0	0	0	0	0	0	0	0	0	0	0	0	0	0	0	3.87946072253802	0	0	0	0	0	0	1.70718019918864	0	0	0	0	0	0	0	0	0	0	0	0	0	0	0	0	0	0	0	0	0	0	0	0	0	0	0	0	0	0	0	0	0	0	0	0	0	0	0	0	0	0	0	0	0	0	0	0	0	0	0	0	0	0	0	0	0	0	3.19640718048026	2.64734214270706	0	0	1.00406986750552	0	9.49440160901899	0	5.57716594656088	0	7.03109739794414	0	1.02771318214159	0	0	0	1.26108545168835	0	0	0	0	3.07080146760021	0	0	0	0	0	0	0	0	0	0	0	0	0	4.01870538141632	0	0	0	3.57174773087854	0	0	4.88442209097491	0	0	2.10029481227828	0	0	0	1.07286040193124	0	6.19924241654597	0	0	0	0	0	0	0.921002085854172	0	0	0	0	0	0	0	0	0	0	0	0	7.09824268000358	2.08358101712738	0	0	3.37798438835347	0	0	3.35648190225687	3.30336989885568	0	8.17182229991884	0.0852886748169873	6.04012749434306	3.6169340011266	0	0	0	0	0	0	0	0	0	0	0	0	0	0	0	0	0	0	0	0	0	0	0	0	0	0	0	0	0	0	0	0	0	0	0	2.64721548637749	0.563548654879954	0	0	0	0	0	4.93005130306331	0	0	4.85649275944925	0	3.27082791555366	0	3.34399046814255	0	0	0	0	0	0	0	0	0	0	2.55599525404294	0	0	8.77661397486534	0	0	6.22522286417641	0.574498769907579	0	0	0	0	0	0	1.11974128702669	0	0	0	1.25829579474464	0	1.6126686066137	4.49490197393934	4.00996518416892	5.16044426550723	0.99505028825669	2.42415352080549	6.40854543886741	7.40885619123723	3.02938750804538	3.83719647919432	5.2931460573313	7.24320255140873	4.29459869478613	0	6.51944597751694	4.59188881749152	4.40253118717532	2.20472293712475	6.44875892060377	0	0	0	6.20972628211837	0	0	0	3.15749326926654	4.25417828621676	3.58495047821239	0	4.08185940855498	0	0.876911761238911	5.83842994325265	0	0	0	0	0	0	0	0	1.53713700150461	0	0	0	0	0	0	0	0	0	0	3.56558499087844	0	0	0	0	0	0	0	0	3.88798335116457	0	0	5.41266298918626	0	0	2.0748307938541	0	0	0	0	0	0	0	4.50170027162133	0	2.62222288218826	0	0	3.88180163947941	0	0	0	0	0	0	0	0	0	0	3.22801979336611	0	0	0.90083783306135	3.33483997099476	7.3155118891348	0	0	0	0	4.25459404303314	0	0	0	0	0	0	0	0	0	0	0	9.09180824373048	0	0	0	0	0	0	0	0	1.58418323497838	0	0	0	0	0	3.64598979995288	0	0	0	0	0	0	0	0	0	0	3.57800881080692	0	0	3.7829222238889	0	0	0	0.748787519982219	1.34897454196309	3.59557526834046	1.10686419344005	0	0	0	0	0	0	0	0	0	0	0	1.68517319760806	0	0	0	0	0	0	0	0	0	0	0	0	4.45495889558287	0	3.82334176176314	0	0	0	0	0	0	0	2.66643620985562	0	0	0	0	0	0	0	0	0	0	5.56788612486921	0	0	0	4.35905725196097	0	0	0	0	0	0	3.27514117613415	0	0	0	0	0.660554458578623	2.36024346157888	6.90787610054394	4.04170733191945	0	0	0	3.14324972982264	0	0	0	0	0	0	1.10816980293061	0	0	0	0	0	0	0	0	0	0	0	0	0	0	0	0	0	6.02928501805549	0.115006600132531	0	0	0	0	0	0	0	0	0	0	0	0	6.03098708666435	0	0	0	0	0	0	0	0	0	0	0	3.39787139928291	0	0	0	0	0	0	1.06910406997662	0	0	2.77956230784558	0	0	0	0	0	0	3.96352036345954	0	0	0	0	1.19196685187756	0	0	0	0	0	1.7572665207211	0	0	4.55506148709329	0	0	3.43564192758605	0	0	0	0	0	0	0	5.16962841697835	0	0	0	0	4.55528854255213	1.18029428791069	0	0	0	4.60660804561824	0	0	0	0	0	0	0	0	0	0	0	0	0	0	0	0	0	0	0	0	0	0	0	0	0	0	0	5.66316242064253	0	0	0	0	0	0	2.41006697736993	0	0	0	0	2.3392200666534	0	0	0	5.89178613301844	0	0	2.75261801517549	0	0	0	0	0	0	0	0	0	0	0	0	0	0	0	0	0	0	0	5.24296065833621	0	4.22190027534462	0	0	0	0	0	0	0	0	3.65617599032642	0	0	0	0	0	0	0	0	0	0	0	0	0	0	0	0	0	0	7.48547513088305	0.265916914366915	3.07110877849825	1.61227228126272	0	0	0	0	0	0	0	0	0	0	0	0	0	1.74198895880495	0	0	9.14709042079193	0	0	0	0	0	0	0	0	0	0	0	0	0	0	4.28565374376272	0	4.71005148978042	0	3.45453125786534	0	0	0	0	0	0	0	0	0	0	0	0	0	0	0	0	0	0	0	0	0	0	0	0	0	0	0	0	0	5.40927891076172	0	0	5.67102439915835	0	0	0	0	2.65239471020667	2.36313462372278	0	0	0	0	0	0	4.92165054825966	0	0	0	0	0	0	0	0	4.26512179720845	0	0	0	0	0	0	0	0	0	2.1584436740683	0	0	0	0	0	0	0	0	0	0	0	0	0	3.42252904578113	0	0	0	0	0	5.02087107311134	0	0	0	0	4.10857463660256	0	0	0	0	0	0	0	0	0	0	0	0	0.241535141795717	0	0	0	0	3.87967636323047	0	0	0	0	0	0	0	0	0	0	0	0.02355344298679	5.53212990809225	0	0	0	0	0	0	0	0	0	0	0	0	0	0.790004620242914	0	0	0	0	4.16453690586608	0	0	0	0	0	0	0	0	0	0	0	2.82808925063277	2.22087163779343	0	0	0	0	4.22988012348653	0	0	5.60755224976126	0	0	0	0	0	0	0	0	0	0	0	0	0	0	0	3.40780139896326	0	0	0	0	0	2.42492746136657	0	0	0	5.86226292108644	0	0	0	0	0	0	0	1.00799916729211	0.39095377520132	0	0	0	0	7.69894075638756	0	0	0	0	0	0	1.76954325918689	0	0	0	0	2.35504446361246	0	2.99918284255355	0	0	0	0	0	0	0	0	0	0	0	0	0	0	0	0	0	0	0	0	0	0	0	0	0	2.99543567445681	0	0	0	0	0	0	0	0	0	0	0	0	0	0	0	0	0.486590818477064	0	0	0	0	0	0	0	5.64472443087498	0	0	0	0	0	0	0	0	5.20133588251018	0.448985502222975	0	0	0	0	0	0	0	0	0	0	0	0	0	0	0	0	0	0	0	0	0	0	0	0	0	0	6.19152119788892	0	0	0	0	0	0	0	0	0	0	0	0	0	0	4.2114561511809	0	0	0	0	0	0	0	0	0	0	0	0.673764446521423	0	0	0	0	0	0	0	0	0	0	0	0	0	0	0	0	0	0	0	0	0	0	0	0	0	0	0	0	0	0	1.30073289658744	0	3.76395328017291	0	0	0	0	0	0	0	0	6.09079839702021	0	0	0	5.77712246604492	0	0	0	0	0	0	0	0	4.77143136436548	0	0	0	0	0	5.09212707936939	3.78212545018698	0	0	0	0	0	0	0	0	3.6766397705362	4.63385547003841	0	5.76059088908786	6.24650879874315	0	0	0	2.57075435513387	0	0	0	0	0	0	0	0	0	0	0	1.31801597731548	0	5.20988610923292	0	0	0	0	0	0	0	0	0	0	0	0	0	0	0	0	0	0	0	0	0	0	0	0	0	5.68593734600534	0	4.32000803335884	0	0	0	0	0	0	5.34615556348835	0	0	0	0	0	0	0	0	5.90823888524452	0	0	0	0	0	0	0	0	0	0	0	0	0	0	0	0	0	0	0	0	0	0	0	0	5.56212639328738	0	0	0	0	0	0	0	0	0	0	0	0	0	0.618454808691493	0	0	0	0	0	0	0	0	0	0.466893318718038	0	0	0	0	0	0	0	0	0	0	0	3.97822309188933	0	0	0	0	2.09175398706921	0	0	2.22935104291491	0	0	0	0	0	0	0	4.80886895712116	0	0	0	8.96651987157422	0	0	0	0	0	0	0	0	0	0	0	0	7.12648766516951	0	0	0	0	0	7.99430817512798	0	0	0	0	0	4.75816990399429	3.14833217833782	0	0	0	0	0	0	0	1.7079532068268	0	0	0	0	0	0	0	0	0	0	0	0	2.38471296242205	0	0	0	0	6.61409730477418	5.7518707205636	0	0	4.30694754667774	0	0	0	0	0	0	1.01965921999949	0	0	0	0	0	2.40813031871689	3.60778006855295	0	0	0	0	0	0	0	0	0	0	7.47450905228752	0	6.8555163598995	0	0	4.12032705465656	0	0	0	0	0	0	0	0	0	0	0	0	0	0	0	0	0	0	0	0	0	0	0	0	0	0	0	0	0	0	0	0	0	0	0	0	0	0	2.79555917143856	0	3.40924156703658	0	0	4.35624947249655	0	0	0	0	0	0	0	0	0	0	0	0	0	0	6.57790914286002	0	0	0	0	0	9.99268347056627	0	0	5.1843398103139	1.90195391268566	0	0	6.31380816103103	0	0	3.49469720927427	0	0	0	0	0	0	0	0	0	0	0	0	0	0.409722208774184	0	0	0	0	0	0	0	2.27674974783395	0	0	0	0	4.74601172562171	0	0	0	0	0	0	0	0	0	0	0	0.932658390000242	0	0	0	0	0	0	0	0	0	1.10231547159538	3.08616383107124	0	0	4.1097700728712	0	0	0	0	0	0	0	0	0	0	0	0	0	0	0	2.78969169700306	0	0	0	0	0	0	0	0	2.08176569137544	0.136506408132974	0	0	0	0	0	0	4.34945728327269	0	1.27566266897941	0	4.23917651801531	0	0	0	0	0	0	0	0	0	0	0	1.91217463607682	0	0	0	0	0	0	0	0	0	0	0	0	0	1.13900445710127	0	0	0	0	0	0	0	0	5.70613542874745	0	0	0	0	0	0	0	0	0.979820492489577	4.57880590660053	0	0	0	0	0	0	0	0	0	0	0	0	0	0	0	0	0	3.11279853287034	0	0	0	0	0	0	0	0	0	0	0	0	0	0	0	0	0	0	0	0	0	0	4.77684094326752	0	0	0	0	0	0	0	0	0	0	0	0	0	0	0	0.857367968251133	0	0	0	0	0	0	0	0	0	0	0.393811555670658	0	0	0	0	0	0	0	0	0	6.85046190820022	0	2.97554581568278	0	0	0	0	4.56676645462218	0	0	0	0	0	0	0	0	0	0	0	0	0	0	0	0	0	0	0	0	5.12271826817813	0	0	0	0	0	0	0	6.57799673021038	0	0	0	0	0	0	4.97527249443062	4.56885296660771	5.33087386544737	0	0	0	5.87786446952666	0	0	0	0	0	0	9.51772843310729	0	0	0	0	5.78178459022157	0	0	0	0	0	0	5.96333308439272	0	0	0	2.5861378183026	6.22762171899582	7.20703384891224	0	0	4.22371600194861	0.22029280345595	0	3.39487079310458	0	0	0	0	0	0	0.186703382759533	0	0	0.965256046166844	0	2.44771407099039	0	4.41375653891978	2.01896169851766	0	0	0	0	5.60870576698438	4.50373670943915	4.62697055803551	0	0.598670102041827	0	0	5.82873311915091	2.43693735932341	0	0	0	0	0	0	0	0	0	0	0	0	0	0	0	0	0	0	5.08833668002127	0	0	8.34979429242441	0	0	0	0	0	0	0	0	7.58441387174089	0	0	0	0	0	0	0	0	0	0	0	0	0	0	0	0	0	0.0844861233524226	0	0	0	0	0	0	0	0	0	0	0	0	0	0	0	0	0	0	0	0	0	0	0	0	2.71976390711681	0	0	0	0	0	0	0	0	0	0	0	0	0	0	0	0	0	0	0	0	0	0	0	0	0	0	0	0	0	0	0	0	0	0	3.52273373686965	0	0	0	0	0	0	0	0	0	0	0	0	0	0	0	0	0	0	0	0	6.39792956853783	0	0	5.45304011367673	0	0	0	0.43717446263229	0	0	0	0	0	2.87111817682486	0	4.81161488183774	0	0	0	0	0	0	0	0	4.59615993268286	0	0	5.80467055923313	0	5.79125407181595	0	0	0	0	0	0	0	0	0	0	0	0	0	0	0	0	0	0	0	0	0	0	0	0	0	0	0	0	5.52602811006148	0	0	0	2.998897720676	0	0	0	0	0	0	0	0	4.89003804956711	0	0	1.8341044040015	0	0	0	0	0	0	0	0	0	0	3.63770297633464	0	0	0	0	1.10195256663982	0	0	0	0	9.25062056014066	0	0	0	0	0	0	0	6.6555092569817	2.88722890294302	0	0	0	0	0	5.41535305430647	0	0	6.07611438374459	5.52750202819642	0	0	0	0	0	0	0	0	4.20459461841822	0	0	0	0	6.24930880197118	0	0	0	0	0	0	0	0	0	0	0	0	5.63793187827499	0	0	0	0	0	4.95926939008519	0	0	0	0	5.32083844873829	0	0	0	0	0	0	0	0	0	0	0	0	2.38367941224923	0	0	0	0	0	2.57167438323207	0	7.60270628722416	0	5.22745500114295	0	0	3.42293264576536	0	1.3691370062347	0	0	0	0	5.29599111759723	0	0	0	0	0	0	0	0	0	0	0	0	0	0	3.33441095498087	0	0	0	0	5.569706775271	0	0	0	0	0	2.58013100914968	0	0	0	0	0	0	0	0	0	0	1.24943320479891	4.74797810690445	0	0	0	0	0	0	0	0	0	0	0	0	0	0	0	0	0	0	0	0	0	0	0	0	1.47500703759102	0	0	0	0	0	1.5480666554567	0	4.23450898466765	0	0	5.1265186396892	0	2.51678169033961	0	0	0	0	0	0	0	4.61091852838799	0	2.56049975679222	0	0	0	0	0	0	0	0	0	0	5.0033818580754	0	0	0	0	0	0	0	0	0	0	0	6.73084371201358	0	4.99411353350268	0	5.62665815271993	0	0	0	0	0	4.84330553757272	0	0	0	0	1.05651416636049	0	0	0	0	0.173779857529667	0	0	0	0	0	0	0	0	0	0	0	0	0	0	1.04561071624602	0	0	0	0	0	0	0	0	0	0	0	0	4.85373122862704	0	5.21625307550307	0	8.49858596794199	0	0	0	0	2.17242670853709	0	0	0	0	0	0	0	0	0	0	0	0	0	0	0	0	0	0	0	0	0	0	0	0	0	0	0	0	0	0	0	0	0	5.13399087892873	0	0	5.23323234982278	0	0	0	0	0	0	5.5358290163976	0	0	0	2.47518607563468	0	0	0	0	0	0	0	0	0	0	4.9287635163576	0	0	1.0846017727035	0	0	0	0	0.276246517260645	0	2.02663365301845	0	0	4.66214852005129	3.33863834282303	0	0	3.59124855448233	7.13540147832835	0	6.51852097633046	7.96470474497331	7.317494017458	0	0	0	0	0	0	0	0	3.60326432775439	0	6.10513746877587	0	0	0	0	0	0	0	0	0	7.78006726694261	0	5.63592267653961	4.46464866503548	2.24343754882674	0	3.68269688742323	5.9718309147805	0.618135266578542	5.71331364797512	3.03635035247956	4.61904906277291	5.85464401582961	0	0	5.49354486619997	3.94709569796493	0	0	0	0	0	0	0	0	0	0	0	0	0	0	0	0	0	0	0	0	0	0	0	0	0	0	0	0	0	0	0	0	0	0	0	0	0	0	0	0	0	0	0	0	0	0	4.71803825083982	0	0	0	0	0	0	0	0	0	1.22724818378073	0	0	0	0	0	0	0	0	0	0	0	0	0	0	0	0	0	0	0	0	0	0	0	0	0	0	0	0	0	0	0	0	0	7.37564766849185	0	0	0	0	0	0	1.69383260533654	0	0.0523602442816691	0	0	0	0	3.5373084933512	0	0	0	0	0	0	0	0	0	0	0	0	8.17487576139336	8.43010124401639	5.70910311730106	0	0	3.61881420899027	0	1.76613715791463	0	4.4355352558638	0	7.79107821322352	9.88249479871645	7.09069467446296	2.96271558489681	6.51093819054538	0	0	0	0	0	0	0	5.81565995929867	0	6.52030751984928	0	0	0	0	0	0	0	0	0	0	0	0	0	0	0	0	0	0	0	0	0	0	0	0	0	0	0	0	0	0	0	0	0	0	0	0	0	0	5.31615298472016	0	3.52245755811521	0	5.9015885785607	0	0	0	0	0	0	0	0	0	0	0	3.44872919151151	0	1.06628900065003	0	0	0	6.95116812883891	0.434251910351569	0	0	0	0	4.88385049538325	0	0	0	0	0	0	0	0	0	0	0	0	0	0	0	6.52330946233101	0	0	0	0	0	0	0	0	0	0	7.81351827616549	4.46887000298206	8.0064495123923	0	0	0	0	0	0	0	0	0	0	0	0	0	1.24768451276238	0	0	0	0	0	3.46584389795881	0	0	0	0	0	1.04370145948716	3.22807984147345	3.57980769018886	2.57680266827174	0	0	0	0	0	0	0	4.73778409137529	0	0	2.47861723371504	0	2.91607530920495	0	0	0	0	0	0	7.12729278662872	3.45773873797883	0	0	0	0	0	0	0	0	0	0	0	0	0	0	0	0	0	0	0	0	0	0	0	0	0	0	0	0	0	0	0	0	0	0	0	0	0	0	0	0	0	0	6.54153032691449	0	0	0	0	0	0	0	0	0	0	0	0	0	0	0	0	0	0	0	0	0	0	0	0	0	0	0	0	0	0	0	0	0	0	0	0	0	0	0	0	0	0	0	0	0	0	0	0	0	0	0	0	0	0	0	0	0	0	3.70243591422681	0	0	0	0	0	0	0	0	0	0	0	2.81176282822053	0	0	0	0	0	0	0	7.09424662817248	2.32069550693244	0	0	0	5.40703317443292	0	5.2385537782665	0	0	0	0	0	1.34988043383639	0	7.21742461381398	0	0	0	0	0	0	0	0	0	6.36388769001589	0	0	0	0	0	0	0	0	0	2.73027257888238	0	0	0	0	0	0	0	0	0	4.65594710373983	0	0	0.681575200460955	0	0	1.71375299369663	0	3.01015680365381	0	0	0	0	0	0	0	0.81441096645485	2.34927468165454	0	0	0	0	0	0	0	0	0	0	3.26683450482361	0.809760155688491	0	0	0	0	0	0	5.09235122675511	0	6.43776372201302	0	0	0	0	0	0	0	0	0	0	0	0	0	0	0	1.18615822559028	0	2.47663054071965	0	0	0	0	0	0	0	0	2.75185358606211	0	2.51990919907549	0	0	0	1.22166676936524	0	0	0	0	0	0	0	0	0	0	0	0	0	0	0	0	0	0	0	0	0	0	0	3.46812710823984	0	0	0	0	0	0	0	0	0	0	0	0	0	0	0	0	0	0	0	0	0	0	0	0	0	0	0	0	0	0	0	3.6512469083442	0	6.62432465296569	4.73949710499893	0	0	0	0	0	0	0	0	0	0	0	0	0	0	0	0	0	0	0	1.37400449143936	0	1.89758895408629	0	0	0	0	4.34848030802806	0	0	0	0	0	0	0	0	0	0	3.27989913762755	0	0	0	0	0	0	0	0	1.58196338886283	0	5.98864379090004	0	0	0	0	0	0	0	4.70285698053256	3.12438769457721	0	0	0	1.28539038131591	0.721171390026673	5.29394059219863	2.81307929363381	0	0	0	0	0	0	2.50726439197385	4.17591576032637	0	0	0	0	0	0	0	0	1.80162636948033	4.0260829590782	1.70589830251889	0	0	0	0	0	0	0.195662562855921	0	0	0	0	0	0	0.204015477399888	0	0	0	0	0	0	0	0	0	0	0	6.96297695589407	0	0	0	0	0	0	0	0	0	0	0	0	0	0	0	0	0	0	0	0	0	0	0	0	0	0	0	0	0	0	0	0	0	0	0	0	0	0	0	0	0	0	0	0	0	0	0	0	0	0	0	0	0	0	0	0	0	0	0	0	0	0	0	0	0	0	0	0	0	0	0	0	0	4.28637848203812	0	0	0	0	0	0	0	0	0	0	0	0	0	0	0	0	0	0	0	1.56466594715585	0	0	4.98686142266871	0	1.30955456875698	0	0	0	0	0	5.3525219635372	5.44427944285954	6.78320780205503	0	0	0	0	0	5.0209599437622	0	0	0	0	0	4.00070314245538	4.98090271856646	3.8715479839851	0	0	0	2.94734822396097	0	0	0	2.88864195232325	0	0	0	4.72539761678548	0	3.18867785242434	0	0	0	2.11423707659028	0.804293161957265	0	0	0	0	0	0	3.94002576362267	0	0	0	0	3.30126424767727	0	0	0	0	0	1.60279891314573	0	0	0	0	0	0	5.75131910162851	0	3.72650428534528	0	0	1.81660380218571	2.83423185565332	1.03339833234263	0	0	0	0	0	3.96377927718962	0	0	0	0	0	0	0	5.5533820084248	0	0	0	0	0	0	0	0	0	0	4.25853399981583	0	2.44340773679264	0	0	0	0	0	0	0	0	0	0	5.34270407033918	0	0	0	0	0	0	0	0	0	0	0	0	0	0	0	0	0	0	0	0	0	0	2.21229540310722	0	0	0	0	0	5.87444288685875	0	0	0	0	0	0	0	2.17448312158813	3.89631060436582	0	0	0	3.22950486541146	0	0	0	0	0	0	0	0	0	0	0	0	0	0	0	0	0	0	0	0	0	0	7.24317398347295	0	0.701158666961419	0	0	0	0	0	0	0.257734802128645	4.28874244224324	0	0	0	0	2.30958658108099	0	0	0	0	0	0	0	0	0	0	0	1.76215318271402	0	0	0	0	0	4.55672981790346	0	0	0	0	0	0	1.69912960026818	0	0	0	0	0	0	0	0	0	0	0	0	0	0	0	2.99671412968568	0	0	0	0	0	0	0	0	0	0	0	0	0	0	0	0	0	0	0	0	0	0	0	0	0	0	0	4.81892723270163	0	0	0	0	0	0	3.78175836688821	0	4.91204622078239	5.96159554826902	0	0	0	2.3165744313388	0	0	0	0	0	0	0	0	0	0	0	3.66059781115555	3.52556778890135	1.95003162016947	0	0	0	0	0	0	0	0	3.22486606720629	0	0	0	0	0	0	0	0	0	0	0	0	0	0	0	0	0	0	0	0	0	0	0	0	0	0	0	0	0	0	0	0	0	0	0	0	0	0	0	0	0	0	0	0	0	0	0	0	0	0	0	0	0	0	0	0	0	0	0	0	0	0	0	0	0	0	0	0	0	0	0	0	0	0	0	0	0	0	0	0	0	0	0	0	0	0	0	0	0	0	4.6864781162124	0	0	0	4.05216371350437	0	0	0	0	0	0	0	0	0	0	0	2.16027483140859	0	0	5.40720657057997	0	0	3.61381450656865	0	0	0	0	0	0	1.65190356278655	0	0	0	0	0	0	0	0	0	0	5.49572393949879	6.06998566031073	0	0	0	0	0	6.12068163548617	6.55604615825717	1.18691251629844	0	0	3.92793436900039	0	2.81842112346381	6.78451706972653	0	2.70780967957928	2.59796969639774	0	0	0	4.23187012747996	0	0	0	0	0	4.12546926566738	0	0	0.10792885624629	0	0	0	0	0	0	0	0	0	0	0	0	0	0	0	5.68244688745446	0	0	0	0	0	0	0	0	0	0	0	0	0	0	2.64609582149446	0	0	9.6284710582066	0	0	8.46088587617187	0	0	0	0	0	0	0	0	0	0	0	0	0	3.52928373927821	0	0	0	0	4.89458012337738	0	0	1.84886626907582	0	0	0	0	0	0	0	0	0	0	2.86767114881737	0	0	7.31553000309028	0	0	0	0	0	0	0	0	0	0	0	0	0	0	0	1.52818121340113	0	0	0	0	0	0	0	0	0	3.55022347308205	0	0	0	0	0	0	0	0	0	0	2.26127805820578	0	0	0	1.65338108996857	0	0	0	0	0	0	0	0	0	4.84249617711013	5.36942460510267	0	0	0	0	0.475313205102899	0	0	0	5.61708685950812	0	0	0	5.59485902997223	0	0	0	0	0	0	0	0	2.05610833179581	0	0	0	0	0	0	0	0	0	0	0	0	0	4.67694435910691	4.45474838208606	0	0	0	0	0	0	0	0	0	0	0	0	0	0	3.59701860166972	0	0	0	0	0	0	0	0	0	0	0	0	0	0	0	0	0	0	0	0	0	0	0	0	0	0	1.10186518699667	0	0	0	0	0	1.87113000809352	0	0	1.08530227353733	0	0	0	0	0	0	0	0	0	0	0	1.7181972070783	0	0	0	0	5.30087782993028	0	0	4.91251095330877	0	0	0	0	0	0	0	0	0	0	3.56766712731665	5.34856174790581	0	3.76649975625758	0	0	0	0	0	2.25053415728301	0	0	0	3.9115381975019	0	0	0	0.578446060303786	0	0	0	0	5.28729497635191	0	0	0	0	0	0	2.08936255282773	0	0	0	0	0	0	0	0	0	0	0	0	0	0	0	0	0	0	0	0	0	0	0	0	0	5.89257317287923	0	0	0	0	5.32386361405302	0	0	0	0	0	0	0	0	0	6.1016710844317	0	0	0	0	0	0	1.6071574759294	0	0	0	0	0	0	0	0	0	0	0	0	0	0	0	3.19017708675822	0	0	0	0.999935077262388	0	0	0	0	0	0	0	0	0	0	0	0	0	0	0	4.32752929131881	3.74026918724907	3.84977913663453	0	0	5.85912226260587	0.576241553009866	0	0	5.05463144878297	0	6.21313144463264	5.70629846496367	4.47697782648574	0	0	0	0	0	5.52583397891035	0	0	0	5.47110289958815	0	0	0	0	0	0	0	4.45987747365771	0	0	0	4.56304217309576	9.9108795378558	0	0	0	0	0	0	0	0	5.42982348313353	0	0	0	0.413767368703407	0	0	0	0	0	0	0	0	1.89044280138662	0	0	0	0	0	0	0	0	1.53117432142897	0	0	5.3880655179253	0	0	0	0	0	2.34125994884108	0	0	0	0	0	0	0	2.01744449287614	5.93013175157781	0	0	0	0	0	0	0	0	0	0	0	0	0	0	0	0	0	3.1011222462748	0	0	0	0	0	0	4.55574868050142	0	0	0	0	0	0	0	0	0	0	0	0	0	0	0	0	0	0	4.26138789259709	6.17698093189858	0	0.427037563813167	0	0	0	0	0	1.83223381836821	1.77697145037611	4.44290369681589	0	0	0	0	3.06278659410458	0	0	0	1.76068934703879	3.08806355622128	0	0	0	0	4.04406182405296	0	0	0	0.936794330445204	0	2.71195957784619	0	0	0	0	0	0	0	0	0	0	0	3.55636810114025	0	0	0	0	0	0	4.47402712436279	0	2.12918408589306	0	0	2.13243865317459	0	0	0	0	1.38512175649511	0	0	0	0	0	0	0	0	0	0	0	5.89000642354844	0	0	3.21137671615529	0	4.70408623405862	0	0	0	0	0	0	0	0	0	0	0	0	6.01904356799559	0	0	0	0	0	0	0	0	0	0	0	0	0	5.19862380177957	0	0	0	0	0	0	0	0	0	0	0	1.39552899444632	0	2.68917837170868	0	6.06443668157045	0	0	0	5.00619477818388	0	6.35543919724869	0	0	0	0	0	0	0	0	0	0	0	0	4.74049587418707	0	0	0	0	0	0	6.21889351076805	0	0	0	3.21470922719712	0	0	0	0	0	0	0	0	2.30120424261854	0	0	5.29484494649582	0	0	0	0	0	0	0	0	0	0	0	0	1.60499643993129	0	0	0	0	0	0	0	0	0	0	0	0	0	0	0	0	0	0	1.77379804637849	0	0	0	0	0	0	0	0	0	0	2.66894283269629	0	0	0	0	0	0	0	0	0	0	0	0	0	0	0	0	0	6.30218376909565	0	5.70240543755399	0	1.12218235107369	2.20435672916213	0	0	0	0	0	0	0	0	1.0172948227758	5.79603181922922	1.21134867921962	0	0	0	3.2642751909723	0	0	0.791739069903333	0	0	0	0	2.21118667736637	0	0	0	0	0	0	2.53754457196457	0	0	0	0	0	5.55676046769836	0	0	0	0	0	0	0.594739622332686	0	0	0	0	0	0	0.277853857688602	0	0	0	0.206305638856177	0	0	0	0	0	0	0	5.42914726323522	0	0	0	2.93075058191558	0	0	0	0	0	2.82716051774482	0	0.0506011495361198	0	0	0	0	0	0	0	0	0	2.23562597575259	5.87656851431717	0	0	0	2.64249595292387	0	0	1.2443756335346	0	0	1.07106242853254	0	0	0	0	0	0	0	0	5.34357837714689	0.0891726941980512	0	2.44803930454127	0	0	7.9175809343747	2.03472282367831	0	0	5.41540714252455	0	0	0	3.97234342440437	0	0	0	0	0	0	0	0	0	0	0	0	0	0	0	0	0	0	0	0	0	0	0	0	0	0	0	0	2.86017421357804	0	0	0	1.7096788316981	0	0	0	0.287921405146973	0	0	0	0	0	0	0	0	0	5.61547515274644	0	0	0	0	0	0	5.0583468039918	0	0	9.16538941993541	0	0	0	0	6.44493370492727	0	0	0	0	0	0	0	0	0.142413437873741	0	2.37446919339681	0	0	0	0	0	2.92983832945663	0	0	0.341758085078721	0.80934035243114	0	4.62520618629885	0	0	5.98409029024845	0	0	0	0	4.19178371225046	0	0	0	0	0	0	1.95377926470878	2.71427189813425	0	0	5.35361970489696	0	0	0	0	0	0	0	0	0	0	0	0	0	0	0	0	0	0	0	0	0	0	0	0	0	1.24426601874589	1.63645061667898	0	0	0	0	0	0	0	0	0	0	0	0	0	0	0	3.17611369438237	0	0	5.85739135960816	0	0	0	0	0	0	0	0	0	0	0	5.1585591993156	0	0	0	0	0	0	0	0	0	0	0	0	0	1.95655109973604	0	0	0	0	0	7.87429286883605	5.56408545348746	0	0	0	0	0	0	0	1.66052251374095	0	0	0	0	0	0	0	0	6.55860285636954	0.12399720369191	4.0657273946981	0	0	0	0	0	0	0	0	0	0	2.42983285425182	0	2.97304179908748	0	0	0	0	0	0	5.09640523821358	0	0	0	0	7.16616308264611	0	0	0	0	0	0.817565957847111	0	0	0	0	0	0	0	0	0	0	0	0	0	0	0	0	5.58846279774137	0	0	0	5.18522035860855	0	0	0	0	0	0	0	4.81392481237431	2.91016084231657	0	0	0	0	0	4.61259430390315	0	0	0	0	0	0.0922209717581963	0	0	0	4.22056212960434	0	1.26937432443923	0	5.89837041679223	2.58883574193725	5.76380459689952	4.76262520826074	0	0	0	0	4.41475795003246	0	4.29800572968596	4.0473377096765	0	0	5.24227094519997	3.94916137137824	0	0	0	0	0	0	6.57719918709398	0	0.18308628376957	0	0	0	0	0	4.7327576140096	4.66621121824894	4.42071144730154	0	4.2729637704532	0	3.10260942488826	8.63661012102314	0	0	0	0.62833500523037	5.69417538389778	0	0	0	0	0	0	0	0	0	0	0	0	0	0	0	0	0	0	1.63924605751663	0	0	0	0	3.43017820443783	0	2.99284636319509	3.89792772054707	0	0	0	0	0	6.68039468932622	0	0	4.74454325147327	0	0	0	0	0	0	1.60432282423661	0	0	8.47193528245032	0	10.4552552892715	10.4254152437509	9.20720959563003	7.61877457364405	7.96085339228832	7.52363252093652	2.86391665129575	9.89610228099701	7.79111078124686	8.25184688473501	7.4947356048628	0	0	0	0	0	0	0	0	0	0	0	0	0	0	0	5.2784606094434	0	0	4.96990565423485	0	0	0	0	0	0	0	0	0	0	0	0	7.61953039353937	0	0	0	0	0	0	0	0	0	0	0	0	0	0	0	0	0	0	0	0	0	0	0	0	0	0	5.61611358043701	0	0	0	0	0	0	0	3.10582388194448	0	0	0	0	0	0	6.85122432962963	0	0	0	0	0	0	0	0	0	0	0	0	3.0475296641661	0	0	0	0	0	0	0	0	0	0	0	0	0	0	0	4.23522156857009	0.547666982084623	5.13616677230828	0	0	0	2.16661262116573	0	0	0	0	0	0	0	0	0	0	0	1.8743248411981	0	0	1.41189260558031	0	0	0	4.8965576465799	0	0	0	0	0	0	0	0	0	0	0	0	0	6.38240960562571	7.00173469915024	0	0	0	5.91396168013542	3.88526197438679	0	0	3.97691347822467	0	0	0	0	0	0	1.93934695403933	0	0	0.0353564585439734	0	0	4.01164770061358	0	0	0	0	0	0	1.1304696607121	0	0	0	1.6310623632569	2.14541008354382	0	0	0	0.538448768396409	0	0	0	0	0	0	0	0	0	0	0	0	0	0	0	0	0	3.63341958504658	1.69480889182292	0	0	0	0	0	0	0	1.90018864230811	0	0	0	0	0	4.42079227810038	0	1.29061903070536	0	3.61968297708632	4.01472127685284	0	0	1.3899439693671	0	0	0	0	0	0	0	0	4.18893099706591	0.155658575742677	0	0	0	0	0.534758869344362	0	0	0	0	0	0	0	0	0	0	0	6.05980085895925	0	0	0	0	0	0	0	6.24817426912339	0	0	1.07043054716087	0	0	2.69318138045064	0	3.23950497179776	0	0	0	0	0	0	0	4.1503240821362	0	6.42262995636288	0	0	0	0	0	0	0.98070534596325	0	0.980851550484298	4.12936545430626	0	1.2665287061791	0	0	0	0	0	0	0	0	0	0	0	0	0	3.42976323877671	0.790980504742052	0	0	0	0	0	1.97660192654196	0	0.698209586393987	0	0	0	6.33219770932559	0	0	5.02027549849481	4.17438244798767	0	0	2.49264796258695	0	0	0.492909403501448	0	0	0	0	0	3.8880320745659	4.81645635143147	1.20439742352651	0	0	2.15047519195967	0	0	0	0	0	0	0	0	0	0	0	0	0	0	7.25026999013776	0	2.71881094265244	6.69988472869748	8.18927109024712	0	0	5.81525006854412	0	3.58285703484424	0	4.01695087906843	0.792530553283618	5.55323453851635	0	1.90050940996469	0	0	0	0	0	5.90514869243278	5.37412833383596	7.53184148990694	3.4118871836575	5.45420880100029	7.35053260682338	6.6930547812159	6.33249670476017	7.94138805980796	6.77270385933736	3.50620838930675	4.31459502595237	0	4.86762469789316	0	6.74542559101108	0.562132500411283	4.91721691054904	0.853660376179541	0	0	3.56632808613291	0	3.78034159859122	0	0	0	0	0	0	0	4.87414775459479	0.795492676688119	0	0	0	0	0	0	0	4.97947206965402	0	0	0	0	0	0	4.79855863560701	0	0	0	0	0	4.11010428342372	0	4.1369788119635	0	0	1.96705053047235	0	0	0	0	0	0	0	0	0	0	0	0	0	0	1.80889160408598	2.58869664862287	0	0	0	0	0	0	0	0	0	0	0	6.76733698899696	0	0	0	0	0	0	0	0	3.68463923089119	0	0	0	0	1.50105692365951	0	0	4.80433756676121	4.40126182783626	0	0	4.28984184090017	0	6.80698131872128	0	0	0	7.85875809993542	0	4.22556029362843	0	0	0	0	0	0	0.98118776466454	7.94584176633241	0	3.43094089445732	2.95844553153253	0	0.450897147230844	0	0	0	0	0	0	1.40293496412754	0	0	0	0	0	0	0	2.61505133966374	0	0	0	0	0	0	0	0	0	0	0	0	0	0	0	0	2.42213879177427	0	0	4.96847787704497	0	0	0	0	0	0	0	0	0	0	0	0	0	3.32668115028718	0	3.48018755571982	1.10443059968916	0	0	0	0	0	0	0	0	0	0	0	0	0	0	0	0	0	0	0	0	0	0	0	2.26462350049682	6.50275225976277	0	4.23299836931481	0	0	0	0	0	0	0	0	0	0	0	0	0	0	0	0	0	0	0	0	0	0	5.56193400565002	0	0	1.39061266181623	0	0	0	0	4.87912249380635	4.76916872748725	4.63974153224078	0	0	2.292086732803	0	0	2.36853649369701	5.6535186707536	0	5.94625128549292	7.79523446098329	0	6.75488750216347	0	6.73247272564143	6.09945932891836	0	0	0	0	0	0	0	0	0	0	0	0	0	0	0	0	0	0	0	0	0	0	0	0	1.3791107721484	0	0	0	0	0	6.98710480935323	0	0	4.13617497701456	0	0	0	0.416126323055441	2.29140022270978	0	0	0	0	7.95528373905961	0	0	0	0	0	0	0	0	0	0	0	0	0	5.16037972153026	0	0	0	0	0	0	0	0	0	0	0	0	0	0	0	0	0	0	0	0	0	0	0	0	0	0	0	1.88267826047213	0	0	0	6.90800825122957	0	0	0	0	0	0	0	0	0	0	0	0	0	0.426243281871924	6.76798577510014	0	0	0	0	0	0	0	0	0	3.87082828043007	0	0	0	0	0	4.6277468988104	0	0	0	1.80068664995172	0	0	0	4.47667978781796	3.64612808737373	0	0	3.89262416990888	0	0	0	6.28476951385655	0	0	2.13097698262961	0	0	0	0	0	0	0	0	0	0	0	0	4.97927084228578	0	0	0	0	3.40582902646349	0	0	0	0	0	0	0	0	0	3.54412676988077	0	0	0	0	0	0	0	0	0	0	0	0	2.04880115382787	2.57286784597761	0	0	4.21416367053626	3.04181244695049	0	0	0	0	0	0	0.355106500336723	0	2.77860673991296	0	0	0	0	0	0	0	0	5.97177344719337	5.79544488169312	0	0	0	0	0	0	1.20704322261101	0	0	0	0	5.5082416478654	3.65316322688938	0.796223950434117	0	0	2.97962662980021	0	0	0	0	0.445980900344896	0	0	1.17576729196118	0	0	4.72931891853271	4.90191916890299	3.28860957224659	3.7462805150581	0	0	0	0	0	5.55045744792584	0	0	0	6.54216981357369	0	0	0	0	0	0	0	3.62983452472746	0	0	0	1.10746023357748	3.18566677370578	0	0	0	0	0	0	5.96119499355413	0	0	0	0	6.09068409010925	8.38297412131663	0	0	0	0	0	0	0	0	0	0	0	0	0	0	0	5.71391297248573	0	0	0.113433802604049	0	0	0	0	0	0	2.34117168962925	0	0	0	0	0	0	0	0	0	0	0	0	0	0	0	0	0	0	0	0	5.17530103390024	0	0	0	0	0	0	0	0	0	0	0	2.54164616779634	0	0	0	0	0	0	0	0	0	0	0	0	0	0	0	0	0	0	0	0	0	0	0	0	0	0	0	0	0	0	0	0	0	0	0	0	0	0	0	0	0	0	0	0	0	0	0	0	0	0	0	0	0	0	0	0	0	0	0	0	0	0	0	0	0	0	0	0	0	0	0	0	0	0	0	0	0	0	0	0	0	0	0	0	0	0	0	0	0	0	0	0	0	0	0	0	0	0	0	0	0	0	0	0	0	0	0	0	0	0	0	0	0	0	0	0	0	0	0	0	0	0	0	0	0	0	0	0	0	0	0	0	0	0	0	0	0	0	0	0	0	0	0	0	0	0	0	0	0	0	0	0	0	0	0	0	0	0	0	0	0	0	0	0	0	0	0	0	0	0	0	0	0	0	0	0	0	0	0	0	0	0	0	0	0	0	0	0	0	0	0	0	0	0	0	0	0	0	0	0	0	0	0	0	0	0	0	0	0	0	0	0	0	0	0	0	0	0	0	0	0	0	0	0	0	0	0	0	0	0	0	0	0	0	0	0	0	0	0	0	0	0	0	0	0	0	0	0	0	4.42713011214535	0	0	0	0	5.41431822669829	2.5170866814783	0	0	0	0	0	0	2.32895993801957	0	0	0	0	3.27689562210398	1.60044579724176	0	0	0	0	0	0	0	0	0	0	0	0.810309625958201	0	0	0	0	0	0	0	0	0	0	0	0	0	0	4.57722940509584	0	0	1.43728634054933	3.98955685599434	2.50226439816551	0	0	0	0	0	0	0	0	0	0	0	5.57164950892336	0	0	0	0	0	0	0	5.16862198016142	0	0	0	0	0	0	0	0	0	0	0	0	0	0	0	0	0	3.76683894705247	0	6.98281108789131	0	0	3.29266397339686	0	0	0	0.408766198802392	0	0	0	0	0	0	0	0	0	0	0	0	0	0	0	0	2.70383382419981	0	6.15153617079596	0	0	0	0	0	0	0	0	0	5.92898612049459	2.85451636011792	0	0	0	6.34519231982361	3.61195136669255	4.00684555158522	0	0	0	0	0	4.25318754626523	0	0	0	2.94407880513627	3.19722534433887	0	2.18800838725462	0	0	0	0	0	0	0	0	0	0	0	1.73503253103167	0	3.56834834389526	2.89377573701591	3.48311924685047	0	0.0129976640030613	0	0	2.55868152283329	0	0	0	0	0	0	0	0	0	0	0	0	0	6.01769257250297	0	5.5023910734582	4.58034450471013	0	0	0	1.59989856389751	0	0	0	0	0	2.75874235825082	0	5.0518201551458	0	0	0	0	0	0	0	0	0	0	0	0	0	0	0	0	1.12767289552175	4.37761659731423	0	0	0	0	6.18181417899753	0	0	0	0	0	0	0	0	0	0	0	3.62840033559195	0	0	0	0	2.16317022413841	0	0	0	0	0	0	0	0	4.62343965414733	0	0	0	0	0	0	0	0	2.67385714255339	0	0	0	0	0	0	0	0	0	0	1.3718599153813	0	1.25259731671574	0	0	0	0	0	0	0	0	0	0	0	0	0	0	0	2.06111603518399	0	0	0	0.946626069146181	0	0	0	0	0	0	1.49222750725439	0	0	0	5.65049747500345	3.83957669861548	0.279138441916136	5.25417828621676	0	6.50651149800525	0	3.40518912660992	0	0	0	4.10517519226548	0	0	0	0	0	0	0	0	0	1.70926857599751	0	0	3.41330973948915	0	0	0	0	0	0	0	0	0	0	0	5.98239128062452	1.87707672640934	4.72449748201951	0	0	0	0	0	0	0	0	0	0	0	1.9647276141878	0	0	0	5.51500276148136	0	0	0	0	0	0	0	0	0	0	0	0	0	0.792921968777286	5.2365806315744	2.71888106723938	4.04666566776349	0	0	0	0	0.442810828136015	2.70654602371565	0	0	0	0	0	0	2.62146114562038	0	0	0	0	0.0234682805039054	0	1.96243797092299	0	0	0	0	0	0	3.99265061794653	0	0	2.25483286003905	0	0	0	0	0	1.71286426621036	0	0	0	0	0	0	0	0	0	0	0	0	2.77319460514562	5.43781697653813	0	0	0	5.49664769190363	1.79435763748329	0	0	0	0	0	1.31507926030157	0	0	0	0	0	0	0	0	4.53488956938375	0	0	0	0	0	0	0	0	0	0	0	0	0	0	4.36674184631419	0	0	0	0	0	0	2.09985062758694	4.1235999858918	4.50105692365951	0	6.91406217152344	0	0	0	0	0	0	0	0	5.01037256896302	3.22636671948053	0	0	4.21988871993767	0	1.05686094304675	2.28896681712215	0	0	0	0	0	0	0	0	9.10460923632404	0	3.49587420940839	0	0	0	0	0	0	0	0	0	0	0	0	0	0	0	0	0	0	0	4.90595253893048	4.47502001210901	0	0	0	0	0	4.43702794271535	0	0	0	2.01238273799735	0.867129457844378	0	4.41107366438429	2.33004777345879	0	0	5.17690914729586	0	4.22047700321025	0	0	0	0.139233719888817	0	0	0	0	0	0	0	0	1.08412550997605	0	0	0	0	0	0	0	0	9.22547015948571	0	1.74325212673486	4.3934848462994	0	0	0	0	4.63292542279882	0	0	0	0	1.15050768662814	3.19074442831589	0	0	0	0	0	0	0	0	0	0	0	0	0	0	3.70737017659394	0	0	0	0	0	0	0	0	0	0	0.853133364286598	0	0	0	0	5.09618593750069	4.69970708697514	0	0	0	2.05906449403495	0	0	0	0	0	0	0	0	0	0	0	0	0	4.33446816448771	0	0	2.67596944923684	0	0	0	0.349036840241716	0	0	0	0	5.20670182446572	0	0	0	0	0	0	0	0	5.06396449636582	0	0	0	0	0	0.937464925604018	0	0	0	0	0	0	0	4.52415772880322	0	0	0	0	0	0	0	0	0	0	0	0	5.55820945969573	0	0	0	0	4.26301186354767	0	0	0	0	0	0	0	0	0	0	0	0	0	0	0	0	0	0	0	0	0	0	0	0	0	0	0	0	0	0	0.598212732797516	5.29247256716268	0	0	0	0	0	0	0	5.64604742132246	0	0	0	0	0	3.9825464410194	0	0	0	0	0	0	0	0	0	0	0	0	0	0	0	0	0	0	0	0	0	0	0	0	0	3.13351091967569	0	0	0	0	0	0	0	0	3.41058533253684	0	0	0	0	0	0	0	3.20410158064174	0	0	1.25847671358058	0	0	0	0	0	0	0	0	0	0	0	0	0	0	0	0	4.65727414074358	3.36676981744608	0	0	0	6.26299119947596	0	0	0	0	0	1.18968542103261	0	0	0	0	0	0	2.98434326010082	0	0	0	0	4.64719936568332	0	0	0	0	0	0	0	0	0	0	4.26426618185174	2.09222773854114	2.12433475285418	0	0	0	4.14229089345296	0	0	0	0	0	0	0	0	0	0	0	2.27732125249676	2.3150328736308	0	0	0	0	0.478464508268798	0	0	0	0	0	0	0.270289719225357	2.92109732619982	0	0	0	0	0	0	0	0	0	0	0	1.33549468948507	0	5.32358624093304	0.157897429452666	0	0	0	0	4.33109608375933	4.91491367466927	0.258289763726023	0	0	0	0	0	0.5516488994096	0	1.60091197146423	0	0	0	0	0	6.1055502777443	0	5.5843071278879	0	6.0945802315021	3.37837289590703	6.42539384220122	6.24070357548056	2.55826763405574	0	0	3.95152252145808	0	6.03350449498615	5.2584510847915	0	0	0	0	0	0.584914410084945	0	0	0.408929199842869	0	0	1.94987852431588	0	0	0	0	0	2.68156845421395	6.07885316649848	0	0.674993880120026	0	0	6.53553200574261	0	0	6.22646036210285	0	4.98398316351885	0	0	1.46072683950732	0	0	0	0	0	0	0	0	0	0	0	0	0	0	0	0	0	1.41422214622181	5.86391367866184	0	0	4.10946085916494	0	0	3.01249895049661	0	0	0	0	0	0	0	4.44749324057156	0	0	5.82586701840108	0	0	0	0	0.207093214642505	0	0	0	0	4.24061199759965	7.14630900544921	0.496073692510709	0	0	0	3.78609446762904	0	5.93733262076539	0	0	3.82395311640506	0	0	5.04407494242399	0	0.997017754511254	0	0	0	0	4.53692322950229	0	0	0	0	0	6.5546947477462	0	6.61135536167294	7.2959617399667	0	0.303108551381075	0	5.73927026106023	3.0369621802099	0	0	0	0	0	0	3.72523945195554	0	0	0	0	0	0	1.9651082525232	1.70470821370188	0	0	0	0	0	0	0	0	0	0	0	0	0	0	0	4.38099951302208	0	3.95602876499646	0	0	0	2.30522637109016	0	0	0	0	0	0	0	4.52025879669212	0	0	1.62472323706977	0	0	0	3.63830557680709	0	2.30435625043503	0.453891538404637	0	5.05149391642477	0	6.71884107472853	0	0	1.03012416145513	0	5.47965094103048	0	0	0	5.57959049497976	0	0	0	0	0	0	0	0	0	0	0	0	0	0	2.37585962232592	0	0	0	0	0	0	0	0	0	0	0	4.83779694721447	4.27517098080394	0	0	0	0	7.67631678000247	6.09301711967709	0	0	1.79541371019113	2.50718572611581	0	5.79876857207096	5.44113152742746	0	0	0	0	0	0	0	0	0	0	0	0	0	0	0	0	0	0	0	0	1.10101127658791	0	0	0	0	0	0	3.22688764984109	0	0	0	0	0	0	0	4.83202920246923	3.23431123772066	0	0	0	0	0	0	0	0	0	0	0	0	5.62465072225823	0.650341796722693	2.01688493230606	0	0	1.61115821275637	0	0	6.49939945933231	0	0	0	0	0	0	0	0	0	0	0	0	0	0	0	0	0	0	0	0	0	4.1034556758865	0	6.30112301228256	0	0.917095628444352	5.63254451167942	6.11571579725622	0	5.89298352643505	0	1.21838441083704	0	0	0	0	0	0	2.85068142688436	0	0	0	0	5.64960108951933	0	0	0	0	0	0	0	0.779562307845575	0	0	0	0	0	0	0	0	0	0	4.10393399105623	0	0	0	0	0	0	0	0	0	0	0	0	5.32399687827371	4.56455498848201	0	0	0.0711585601361688	0	0	0	0	0	4.26914538496061	2.10943411324389	0	0	0	0	0	0	0	0	0	0	0	0	0	0	0	0	0	0	0	0	0	3.46222249964378	0	0	0	0	0	6.59928059501732	0	0	0	0	0	0.515924345157647	0	0	0	0	0	0	0	0	0	0	0	0	0.102268433509871	0	0	5.87989197169576	5.88289488770068	7.59215052545258	4.07304899063911	5.91724078377809	6.94511604692257	6.46117491440654	0	7.89619917932907	0	0	0.74707798734539	0	6.02611837980459	0	8.29109700830769	4.61729260483408	0	0	0	4.80676226487966	3.67084033588156	0	4.59712589936766	0	5.09239774354696	1.83783831479975	5.38507549676219	2.08693319009341	1.28908489514883	0	4.56277970898101	6.58229405421674	0	0	0	0	4.62028141828845	2.00649551685946	4.0100636833447	0	0	3.02267673864266	2.81237500056595	0	0	0	0	0	0	0	0	0	0	0	0	0	0	0	0	0	0.677007524981547	0	3.51782998480927	0	0	0	0	0	0	0	0	0	0	0	0	0	0	0	0	0	0	4.04666566776349	0.807082845338997	0	1.77292023021473	0	0	0	0	0	3.19462134304958	0	0	0	0	0	0	0	0	7.90860277956144	0	1.47916328906572	3.33393888996737	0	0	0.681872004102459	0	0	0	0	5.28529863703838	2.53481115078101	0	0	0	0	0	0	0	0	0	0	0	0	0	0	0	0	4.3205280015426	0	0	0	0	0	2.589420746291	0	0	0	0	0	4.8418825703718	0	0	0	0	0	0	0	0	0	0	0	0	0	0	0	0	0	0	0	0	0	0	0	0	0	0	0	0	0	0	0	0	0	0	0	0	0	0	0	0	0	0	0	0	0	0	0	0	0	0	0	0	0	0	0	0	0	0	0	0	0	0	0	0	0	0	0	0	0	0	0	0	0	0	0	0	0	0	0	0	0	0	0	0	0	0	0	0	0	0	0	0	0	0	0	0	0	0	0	0	0	0	0	0	0	0	0	0	0	0	0	0	0	0	0	0	0	0	0	0	0	0	0	0	0	0	0	0	0	0	0	0	0	0	0	0	0	0	0	0	0	0	0	0	0	0	0	0	0	0	0	0	0	0	0	0	0	0	0	0	0	0	0	0	0	0	0	0	0	0	0	0	0	0	0	0	0	0	0	0	0	0	0	0	0	0	0	0	0	0	0	0	0	0	0	0	0	0	0	0	0	0	0	0	0	0	0	0	0	0	0	0	0	0	0	0	0	0	0	0	0	0	0	0	0	0	0	0	0	0	0	0	0	0	0	0	0	0	0	0	0	0	0	0	0	0	0	0	0	0	0	0	0	0	0	0	0	0	0	0	0	0	0	0	0	0	0	0	0	0	0	0	0	0	0	0	0	0	0	0	0	0	0	0	0	0	0	0	0	0	0	0	0	0	0	0	0	0	0	0	0	0	0	0	0	0	0	0	0	0	0	0	0	0	0	0	0	0	0	0	0	0	0	0	0	0	0	0	0	0	0	0	0	0	0	0	0	0	0	0	0	0	0	0	0	0	0	0	0	0	0	0	0	0	0	0	0	0	0	0	0	0	0	0	0	0	0	0	0	0	0	0	0	0	0	0	0	0	0	0	0	0	0	0	0	0	0	0	0	0	0	0	0	0	0	0	0	0	0	0	0	0	0	0	0	0	0	0	0	0	0	0	0	0	0	0	0	0	0	0	0	0	0	0	0	0	0	0	0	0	0	0	0	0	0	0	0	0	0	0	0	0	0	0	0	0	0	0	0	0	0	0	0	0	0	0	0	0	0	0	0	0	0	0	0	0	0	0	0	0	0	0	0	0	0	0	0	0	0	0	0	0	0	0	0	0	0	0	0	0	0	0	0	0	0	0	0	0	0	0	0	0	0	0	0	0	0	0	0	0	0	0	0	0	0	0	0	0	0	0	0	0	0	0	0	0	0	0	0	0	0	0	0	0	0	0	0	0	0	0	0	0	0	0	0	0	0	0	0	0	0	0	0	0	0	0	0	0	0	0	0	0	0	0	0	0	0	0	0	0	0	0	0	0	0	0	0	0	0	0	0	0	0	0	0	0	0	0	0	0	0	0	0	0	0	0	0	0	0	0	0	0	0	0	0	0	0	0	0	0	0	0	0	0	0	4.27323985648965	0	0	5.74927144798048	1.53220223744768	6.16474605972368	0	0	0	0	0	6.61563110816688	1.56556793173943	0	0	0	0	0	0	4.9121564286335	0	0	0	0	0	0	0	0	0	0	0	0	0	0	0	0	0	0	0	0	0	1.22450956784343	0	0	0	0	7.2687338010779	0	0	0	0	5.15228078551342	0	0	0.0953033368844539	0	0	0	0	0	0	4.4023197048293	0.620164096439722	0	0	0	0	0	3.15956621991429	0	0	0	0	0.827607684794515	0	2.55690267422716	0	0	5.85219115032965	0	5.34987477377828	0	0	0	0	0	0	0	0	0	0	0	0	0	0	4.07653344243126	0	0	0	6.36933037392461	0	0	0	0	0	0	0	0	0	0	3.56927233791919	2.38800488242102	0	0	0	0	0	0	0	0	0	0	0	0	0	0	0	4.79441066743969	0	1.28773823241294	4.95868030492824	0	0	5.44524334073203	5.39955052057877	0	0	2.41208778123175	0	0	0	0	2.38973199639442	0	4.25818723255192	0	0	0	0	0	0	5.43652499980974	0	0	0	3.01454633029032	0	0	0	2.44928667517328	0	5.0149086960596	0	0	0	0	0	0	0	0	0	0	0	0	0	2.20017788651333	0	0	0	4.31156850608628	1.74410941601647	0	3.1419101223724	0.36661037472958	0	0	0.864952736459872	0	0	0	0	8.0526875912033	1.90981149870834	3.63757547089758	0	2.45007629512804	0	0	0	0	4.01680828768655	3.95152252145808	0	5.05249414814842	0	0	5.08619356006626	1.69211469935607	0	0	0	0	0	0	0	0.384348264550434	0	0	0	0	0	0	0	3.04807048944926	0	5.33910530883334	0	0	0	0	0	0	0	0	0	0	0	0	0	0	0	0	0	0	0	0	0	0	2.37761520924592	0	4.98504496225347	0	0	0	0	0	0	0	2.87394506213858	3.61466273493658	0	4.67017184711465	0	0	0	0.719236020664057	0	6.36279598373309	6.3413649275663	0	0	0	0	0	0	4.78191569973905	0	0	0	0	0	0	0	0	0	0	0	1.33736857193654	0	0.759155833800272	0	3.10649740592457	4.99640682521957	0	5.35393369587373	0.785182246098252	0.87365573328134	0.894161976067257	6.81891445435022	0	4.07442836726236	0	7.7561693281393	0	0	0	0	0	0	0	0	3.94301173890824	5.96692183391987	0	0	4.72793134278657	0	0	0	4.26298932090931	0	0	0	0	0	0	0	0	0	1.28653817131651	0	4.52439596903057	0	6.91298511363429	3.29729121297455	0	0	0	0	1.71481259145328	0	0	0	0	1.11195941477061	0	5.47121347809721	0	0	0	0.770127080773504	0	0	0	0.106080260225132	6.98157869784235	6.16257461240017	0	0	0	0	0	0.775851231035541	0	0	0	0	0	0	0	0	0	3.3360691103126	0	0	0	0	0	0	0	0.727450004842198	0	0	0	0	0	0	0	0	0	0	0	0	0	4.31145952007629	0	0	0	0	0	0	0	0	0	3.93176814141428	0	0	0	6.27169085301508	2.77952238674377	0	0	0	0	3.42316130231411	0.183213353160937	0	0	5.9045756182231	0	0	0	2.68094316504402	0	0	0	0	6.23236911874313	0	0	0	3.41418966686716	0	6.29626650379433	0	0	0	0	0	0	0	0	0	0	0	0	0	0	0	0	0	0	0	0	0	0	0	0	0	0	0	0	4.95688373396541	0	0	0	0	0	0	0	0	0	2.09097872950866	0	0	0	0	0	0	0	0	0	0	0	4.58416278561113	0	6.66698377006666	0.419377084865666	0	0	2.48641576474413	3.29342198708637	0	0	0	0	0	2.1811025507538	2.48064255202719	0	0	0	0	0	0	4.71003495374084	0	0	0	4.19336962480878	0	0	0	0	0	0	0	0	0	0	0	0	0	6.36817990839845	0	0	0	0	0	0	0	0	0	1.9193324541599	0	0	3.39050260803321	4.04514587360628	0	0	0	0	0	0	0	0	0	3.92942175685837	0	0	0	0	0	5.95186517363836	0	0	0	0	0	0	0	2.66962322834972	4.65686243228679	0	0	2.49748207651786	0	0	2.75177433634545	0	0	0	0	0	0	0	0	0	0	0	0	6.11894522435794	0	0	5.53102269173845	0	0	0	0	0	0	0	2.10762761629113	0	0	0	0	2.63448407483383	0	0	0	0	0	0	0	0	2.26748186453573	0	0	0	0	3.64688843134005	4.8680545588962	0	0	0	2.17386938290578	5.43825957870836	0	0	0	0	2.33175107020137	0	0	0.626663408695936	0	0	0	0	0	0	0	0	0	0	0	0	6.5154270406449	0	0	0	0	1.88745676845497	5.88641845515404	0	0	2.56537051845786	0.33636337665911	0	4.7547271938083	0	2.67386844654009	0	0	4.16590390161502	0	0	0	0	0	2.65749595714893	0	0	5.61916354013155	0	0	0	0	2.92030282920887	0	0	0	0	0	0	0	1.69762260438227	0	0	0	0	0	0	0	3.0514730346346	0	0	1.24779994318941	0	1.79866023830306	0	0	0	7.49919214233784	0	5.68147737679168	1.68409082743417	2.8865072267523	0.673610693629251	7.71771754442925	9.04421377120635	0	8.79353503364502	6.99413843098918	7.74575498495277	0	4.91735536977877	0	9.75737000652376	0	0	8.08464365078875	5.76871776968168	0	0	9.26383489824527	6.92506183675752	8.84816909295299	7.5588339460297	8.37565635573637	5.68634683055856	9.21172771584129	7.28158698397996	4.83946080431831	5.98758918589211	8.95020593362445	0	0	4.9953081284503	9.16886513305358	6.63872985352317	6.9941157969283	2.55932049064478	9.41654421582251	7.24645559354538	8.05694654071363	6.55179437862113	8.55733732861432	4.11591550817617	1.1776690852057	0	4.55979769575487	0	1.84224271874985	0	0	0	0	0	0	0	0	0	7.19589874113931	7.28684419303615	10.0868660149051	7.29566793075479	6.51411121104165	8.27688278427163	8.2840374869175	10.8378407741158	0	4.48961357870211	5.68318833409255	8.34287470840092	7.04005952909456	5.91758212774439	1.61144400250166	0	5.67226126144052	6.35508499927412	4.53386854933644	9.7558389663253	9.07606733894594	7.16834117531997	6.70307190565627	0	0	8.38989802230373	8.80762540202107	0	0	0	0	0	0	0.314847312031661	0	0	3.23619409886976	5.61137601943113	6.22742726169998	0	0	0	0	0	0	4.70918584902128	0	1.64178978652341	0	0	0	4.43249179144138	0	0	0	3.58681277235311	0	0	0	0.0958164247488186	0	4.10292682718626	0	0	0	0	0	0	0	0	0	0	0	0	4.26966904922802	0	7.45779946668913	5.57395614106414	0	0	0	0	0	0	0	0	0	0	3.58717293888068	0	0	0	3.45325416949395	0	2.04250076109772	4.40859638646614	0	0	0	5.77806398419036	7.57030353356412	0	0	0	0	0	0	0	0	0	0	0	0	0	0	0	0	0	0	0	0	0	0	0	2.62366322245121	0	0	0	0	0	0	0	0	0	0	0	0	0	0	0	0	0	0	6.25785169358083	8.70501716706015	0	0	0	0	0	0	0	0	5.50313244192029	3.43253187873812	0	0	0	0	0	0	0	0	0	0	0	0	0	0	0	0	0	0	0	0	2.98001798617689	0	0	0	0	0	0	0.833473048860089	3.32172033184218	0	0	0	0	0	0	0	3.73922164700396	0	0	0	0	0	0	0	4.70201472499237	0	0	5.08106261841147	0	0	1.65289027829139	0	0	0	7.3263755535893	0	0	0	0	6.3492555708469	0	1.4832456792012	4.09311222215248	0	0	5.8327457374467	1.69769821394992	0	2.37392656268436	0	0	0	0.634686192669865	0	5.29907610881044	0	0	0	0	2.02166804723016	0	0	0	2.79462380740565	0	0	0	0	0	4.52439596903057	0	0	0	0	0	0	0.579701509949684	0	2.06940658663033	0	0	0	0	0	0	0	0	0	0	0	0	1.17891233239158	0	0	0	0	0	0	0	0	4.4688309127944	0	0	0	0	3.04002971107183	0	0	0	0	0	0	0	0	0	0	0	0	0	0	0	2.2527093275529	0	5.19874951006288	5.28609380684772	0	0	0	0	0.488350472700012	0	0	0	0	0	0	0	0	0	0	0	0	0	0	0	0	0	0	4.04512839539759	0	0	3.59973435340934	0	0	0	0	0	0	0	0	0	0	0	0	0	0	5.94931314246004	0.562034783326384	0	3.82303598726465	2.36583808698002	4.14371176918543	0	0	5.60987904184578	4.59500230609532	0	0	6.60642742207204	0.646872306990927	0	0	0	0	0	0	0	0	0	0	5.71620076139864	0	7.27885828004427	0	0	0	0	0	0	0	0	0	0	5.12965806890096	0	0	1.64475615072162	0	0	0	0	2.89014897842882	0	6.43934886646284	8.16513311548309	4.41752175389896	0	0	0	0	0	0.0869603564218986	0	2.30393267970516	0	0	4.48832219114082	0	5.47871947307235	0	0	0	0	0	0	0	0	0	0	4.0512937868369	0	0	0	0	0	0	0.219053874905149	0	0	0	0	0	1.99291341795973	0	0	3.13746089803948	5.38093719492782	2.11157222161494	0	6.92900979976455	0	0	0	0	4.53465305587746	0	0	5.18517674049013	0	0	0	5.65250083575187	7.09880061353797	0	5.94910532878874	0	0	5.41078882422806	0	5.88707192033382	0	0	0	0	0	0	0	0	0	0	0	0	0	0	0	0	0	0	0	0	0	0	0	0	0	0	0	0	7.16975467322347	0	0	0	1.7199544244959	0	0	0	0	1.60152537940682	0	0	0	4.28192817288834	0	0	0	0	0	0	0	0	7.49508751681695	3.98397860475816	0	0	0	0	0	4.08113507206616	1.41247263361619	0	0	0	2.53657267429266	0	4.18791023622707	0	0	0	2.36664953773107	0	0	6.00688144778126	6.56559717585422	5.48855035609573	4.81391455419436	0	1.04776172049095	8.27679905647594	0	0	0	0	6.85358403126755	0	0	4.74990964133229	0	4.64299608719432	5.35061039519924	3.50831455087252	5.19683126755448	0	0	0	0	0	0	0	0	0	0	0	0	0	0	0	0	0	0	0	0	0	0	0	0.385320587412354	0	0	4.09989269639378	0	0	0	0	0	0	0	0	0	0	0.275662668979405	0	0	0	0	0	0	0	0	0	0	0	4.75368475508181	0	6.81451197158902	0	0	0	0.588420820493567	0	0	0	0	0	0	0	0	2.93754025389915	0	0	0	0	0	0	0	0.613899351851064	0	0	0	4.95946878961898	0	0	0	0	0	0	0	0	0	0	0	0	5.04186062211363	0	0	0	0	0	4.60058495174745	1.29830052974983	0	0	0	0	0	0	0	0	0	6.21541457012796	0	0	0	0	0	0	0	0	0	0	0	0	0	0	0	0	0	0	4.76985635231307	3.44857062600553	0	0	1.50962490873898	0	0	6.05145476282025	0	5.41453810511845	0	0	0	0	0	0	0	3.31578212573607	0	0	0	0	0	6.01535037359398	0.965839683088014	0	0	0	0	0	5.03700875991021	0	0	0	0	0	4.04144451083013	0	0.862653721439815	0	0	5.00014877025526	4.13941219212318	0	0	0	0	0	0	0	0	0	0	0	0	0	0	0	0	0	0	5.07239739783121	0	0	0	2.10044620762504	0	1.2605315646734	0	0	0	0	0	0	0	0	0	0	0	0	0	0.0326792161823967	0	0	0	0	0	0	0	0	0	0	0	0	0	0	0	0	0	0	0	0	0	0	0	3.30965642368606	0	0	0	0	0	0	0	0	0	0	0	0	1.56007905043341	0	0	0	0	0	0	0	0	0	0	0	0	0	0	0	0	0	0	0	0	0	0	0	0	0	0	0	0	0	0	1.46029173305305	1.71694262091154	0	4.83581798983645	0	0	0	0	0	0	0	0	0	0	0	0	0	4.50775024889911	0	6.66796306639716	0	0	0	0	1.88761105005871	0	0	5.51356338383376	0	4.2864080554603	0	0	0	0	0	0	0	0	0	0	8.30057220851391	0	0	0	0	0	0	0	0	0	0	0	0	0	0	0	0	0	0	0	0	0	0	0	3.95984432785696	0	0	0	0	0	0	0.136558905086964	0	5.77541143355864	0	0	0	0	0	0	0	0	0	0	0	0	0	0	0	0	0	0	0	0	0	0	0	0	0	3.16178128976941	0	0	0	6.69217608837834	0	0	0	0	0	0	0	0	0	0	0	0	0	0	0	0	0	0	0	0	0	0	3.23899469051233	0	0	0	5.62317038978388	0	7.06502292481823	0	0	3.98641093525204	5.06446901736844	0	0	3.22697702135309	4.78803311412125	0	0	0	0	0	0	0	0	0	0	0	0	4.27408271123934	5.29853002142932	0	0	0	0	0	0	0	0	0	0	0	0	0	0	0	0	0	0	0	0	0	0	0	0	4.04484871525696	0	0	0	0	0	0	0	0	0	0	0	0	0	0	0	0	0	0	0	0	0	0	0	0	0	0	0	0	0	5.1903343527992	0	0	0	0	0	0	0	0	0	0	0	0	0	0	0	0	3.79618241072	0	0	2.56291644043151	0	0	0	0	0	0	0	0	0	0	0	0	0	0	0	0	0	0	0	0	0	0	0	0	0	0	0	0	0	0	0	0	0	0	0	0	0	0	0	8.07582674496997	3.53146879941018	4.15983098110793	0	0	0	0	0	2.41722602987629	3.406645507672	0	0	0	0	2.80943090856467	0	0	0	0	0	0	0	1.18325782480394	0	0	0	0	0	0	0	5.10359834788396	0	0	0	2.03277793962589	0	0	0	2.70795541482678	3.60011510277699	1.4161479469928	0	0	4.723422039585	0	2.42510745052532	1.59425711482667	5.06538705159024	0	0	0	0	0	0	0	2.33839303600346	1.81025799923567	0	0	0	0	0	0.175096599290168	0	0	0	0	0	0	0	0	0	0	0	0	0	4.05482243533386	0	0	4.99647913804195	5.12505591679057	0	0	0	3.30868268740598	0	0	0	0	0	0	0	0	0	0	0	4.88067083379079	0	0	3.03977886448201	0	0	2.74546108850443	0	0	0	5.60063846913746	0	0	0.876888193246084	0	0	3.61866153352739	0	0	0	3.91972144513017	5.17514132183657	0	0	0	0	0	0	0	0	0	0	0	0	0	0	0	2.10766107039432	0.940789230112503	2.3064824502959	0	0	0	0	0	0	0	0	0	0	0	0	0	0.413890193613781	0	0	11.1961533275458	0	0	0	0	0.394869867866654	0	0	0	0	0	0	0	0	0	0	0	0	0	0	0	0	0	0	0	0	0	0	0	0	0	1.57500905861979	0	0	0	9.53327132241733	0	0	0	1.29340596188233	0.296388442467256	0	1.29465276029501	1.4750999380149	0	0	0	2.20793598124474	0	2.1172201474314	0	0	0	0	0	0	0	0	0	0	0	0	0	0	0	0	0	0	0	0	0	0	0	0	0	0	0	0	0	0	0	0	0	0	0	0	0	0	0	0	0	0	0	0	0	0	0	0	0	0	0	0	0	0	0	0	0	0	0	0	0	0	0	0	0	0	0	0	0	0	0	0	0	0	0	0	0	0	0	0	0	0	0	0	0	0	0	0	0	0	0	0	0	0	0	0	0	0	0	0	0	0	0	0	0	0	0	0	0	0	0	0.111943835761046	0	0	0	0	0	0	0	0	0	0	0	0	0	0	0	0	0	0	0	0	0	0	0	0	0.728068527360771	5.54110281214713	5.06304987183146	0	5.38772096411346	0	0	2.91051202012508	0	1.84652942049817	5.5272674286322	5.37342201131214	2.85147321672598	4.36915236490487	6.46463886395163	3.39635132406325	3.94023253963608	5.41353654134124	5.63146811235315	0	0	0	0	0	0	0	7.9575373969066	0	0.137700241479607	0	0	0	0	5.89121987895328	0	0	0	0	0	0	0	0	0	0	0	0	0	0	0	0	0	0	3.35696073038077	7.0119540117028	2.80591150518794	0	0	0	1.28351290140604	0	0	0	0	0	0	0	2.05918912274656	0	6.26724738004534	3.25861992490385	0	0	0	4.2231985595488	0.0216360701255291	0	0	0.613248743800266	0	0	0	0	0	0	0	0	0	0	0	1.96258973984803	0	0	0	0	0	0	0	2.04280890731044	0	0	0	0	2.99080423154215	2.83245865979949	0	0	0	2.06307490229452	0	4.72863345966648	0	0	0	0	0	0	0	0	0	0	0	0	0	0	0	0	0	0	0	0	0	0	0	7.10348714886356	8.85568765123478	2.58984736216543	0	0	0	0	0	0	0	0	0	0	0	0	0	0	0	0	0	0	0	0	0	1.54894456121575	0	0	0	0	0	0	0	0	1.57329211207691	0	0	7.475514578603	5.44476975318157	0	0	0	0	0	0	0	0	0	0	0.971015580410617	0	0	0	0	0	0	5.43553192224538	0	0	0	0	0	0	0	0	3.26594091109084	5.89969285802527	0	0	0	0	0	0	0	0	0	0	0	0	5.43111144100442	0	0	0	0	0	0	0	0	0	0	0	0	0	0	0	0	0	0	0	0	0	0	0	3.39248229279104	0	0	0	0	0	0	0	0	0	0	0	0	0	0	0	0	0	0	0	0	0	0	0	4.01273849749612	0	3.6718368286812	0	0	0	0	0	0	0	0	0	3.82122039100069	0	2.52689762226397	0	0	0	0	0	0	0	0	4.02498448499534	1.7900338229492	0	0	1.30484977253694	0.873726594693195	0	0	3.98545488996994	0	3.72078189765828	0	6.89124904768191	4.72027846523333	0	0	7.39775163166659	0	3.0697159130633	0	2.42842114569679	6.252120416504	0	0	0	0	2.29444136571956	3.25861992490385	0	0	0	0	1.47269051435716	4.93140886222274	0	4.73843279006092	7.71055161541396	6.04809229266861	6.62039726425221	6.33534926186605	8.58395526828415	0	0	0	0	5.15912861167602	4.41212437372702	3.49095514002218	6.38739873184308	1.67997320580303	0	0	0	0	0	0	0	0	0	0	4.17610730983668	5.70931545251176	6.42769834946919	0	3.85942296930148	0	0	0	0	0	0	0	0	0	0	0	0	0	0	0	0	0	0	0	0	3.46686200377592	0	0	0	0	0	0	0	2.77240722017896	0	0	0	0	1.40814119081679	0	0	0	0	0	0	0	0	0	0.397638698806629	0	1.90730603196033	0	0	0	0	0	0	0	5.83191523301168	0	0	5.2292110501885	0	0	4.00465419296336	0	5.09557846918595	0	2.51071891859618	0	0	2.26116069166968	0	0	0	0	1.22913874093267	0	0	0	0	0	0	0	0	0	0	2.12863984380894	0	0	0	0	0	5.45268108723665	0	0	0	0	0	0	0	0	0	0	0	0	0	7.44124276686969	0	0	0	0	0	5.44734776494213	0	0	0	0	0	0	0	0	0.595589589481507	0	0	4.55562599139723	3.78459820521819	0	3.39105279301467	2.05051562804975	0	0	0	0	4.98662937096068	0	3.96556266968334	0	0	0	0	0	4.52445238858571	0	0	0	0	0	0	2.89018400682373	0	0	0	0	0	0	0	0	0	1.31810855754282	0	3.85472379491379	0	5.5197117270128	0	4.58762902077556	0	0	0	0	0	0	0	0	0	0	0	0	0	0	0	5.57088486976209	0	0	0	0	6.49661893344893	0.364975770251018	0	0	0	0	5.14744102925414	0	0	0	0	0	0	0	0	3.28768800356811	0	0	0	0	0	0	0	0	0	0	0	0.972589731960773	0	0	3.35670725293538	1.03528606841135	0	0	0	0	0	0	0	0	0	0	0	0	0	0	0	0	1.11889125217843	0	0	0	2.95130056995262	0	0	2.96450583682007	6.33078066693547	0	0	0	0	0	0	0	0	0	0	0	0	2.24867751988007	0	0	0	0	0	0	0	0	4.72191397871648	0	0	0	0	0	0	0	0	0	0	0	0	0	0	0	0	0.216821118844103	0	0	0	0	0	0	0	0	0	0	0	4.7281545332583	0	7.82818092296089	0	0	0	1.35786162301046	0	0	0	0	0	0	0	0	0	0	1.82164083340683	4.65995879917581	5.48125695706415	5.69894075638756	0	0	0	1.61355051155337	4.221590987779	0	0	0	0	0	0	0	0	4.25385315650467	0	0	0	0	0	0	0	0	0	0	4.67303623639677	0	0	0	0	0	5.38511001909137	0	0	0	0	0	0	0	0	0	6.00074595095983	0	4.56362186645222	0	0	0	0	0	0	0	0	0	0	0	0	0	0	0	0	0	0	0	0	0	0	0	0	0	0	0	2.71384755375025	0	0	0	5.57006820035689	7.37569110419135	0	0	0	0	0	0	0	1.4443437227572	0	0	0	5.73128915844201	0	0	0	0	0	0	0	0	0	0	0	0	0	0	0	0.948944661298938	0	0	1.64102804558306	0.612890312591344	3.40126182783626	4.19151527596143	0	0	0	0	0	5.04532501303783	5.45330026966713	0	3.62701142849312	2.74419339435156	3.99233338175094	0	0	0	0	0	0	0	0	0	0	0	0	0	0	0	0	0	0	0	0	0	0	0	0	0	0	0	0	0	4.63469200023515	0	0	0	0	0	0	5.41349930766254	5.86392111023514	0	4.58006104327929	0	5.36933037392461	0	1.27078606303907	0	0	0	2.99080060173714	4.57126420571528	0	0.922273978052114	0	0	0	0	0	0	0	0	0	0	7.01561576121296	0	0	0	0	0	0	0	0	0	0	0	0	0	0	0	0	4.16406217499299	0	0	0	0	0	0	0	2.72628410959807	0	0	0	0	0	0	0	0	2.54019097708151	0	0	1.57698159879444	0	0	0	0	0	0	0	0	0	0	0	0	0	0	0	0	1.67117559665059	0	0	0	0	0	7.04205330668089	0	0	0	0	0	0	0	4.39915058142223	0	0	0	0	0	3.99485122220122	0	0	0	0	0	0	0	0	0	0	0	4.46359630188238	0	0	0	0	0	0	0	0	3.2257391956299	0	0	0	0	0	0	3.82795109628689	4.79058439191123	0	0	0	0	0	0	0	0	0	0	0	5.03666157314549	0	0	0	0	0	0	0	0	0	0	0	0	0	5.27959758165003	4.57851006637533	0	2.75299258744167	0	0	5.1138994567158	0	0	0	0	0	0	0	0	0	3.81887100710884	0	0	2.51948655072459	0	0	0	0	0	0	0	0	0	0	0	0	0	0	0	0	0	2.4603651337042	0	0	0	0	0	0	0	4.56817806990378	0	0	6.46738056992517	0	0	0	0	6.07591977939846	0	0	0	1.53230698387881	0	0	0	5.58984436670723	0	1.50452378580073	2.45597287707326	7.29871329527302	2.19244985006099	1.46474144533072	0	0	0	0	0	0	0	0	0	0	0	0	0	0	0	0	0	0	1.4653894342471	0	1.25262759077256	5.94775731578663	0	0	0	0	0	5.54030010531148	5.20651429454309	0	0.299045328173676	7.20036898850333	0	0	0	0	0	0	0	0	0	0	0	0	0	0	0	0	0	0	0	0	0	0	0	1.40612845656202	0.355185452309679	0	0	0	0	0	0.231973010571433	0	0	0	0	0	0	0	0	0	0	0	0	0	0	0	7.34262585448199	0	0	0	0	0	0	0	0	0	0	2.50184164232561	0	6.1009251010569	7.4045795963782	0	6.20728965092618	0	0	0	0	0	0	0	0	4.70614371916916	0	0	0	0	4.41690728223451	4.61340199312553	0	2.19294530760622	0	7.16982481080781	0	0	0	0	0	0	0	0	0	0	0	0	0	0	3.23086548013109	0	0	0	0	4.51947900230724	0	0	0	0	0	2.58013824680469	0	0	0	0	0	0	0	0	0	0	0	0	0	0	0	0	0	0	0	0	0	1.93738582666084	0	0	0	0	3.27298018785712	3.82171021503467	5.76796988994548	0.114686847984303	0	0	0	0	0	0	0	2.37312755015303	0	0	0	0	0	1.72759812593036	0	0	0	0	0	0	0	0	0	0	0	0	0	0	5.83804412612874	0	0	0	0	0	0	0.805581378464516	0	0	1.98096850343416	0	0	0	0	0	0	0	0	3.94417440874708	0	0	0	0	0	0	4.43008451294672	0	0	0	0	0	0	0	0	0	0	0	0	0	4.76292231029825	4.49630255260583	0	0	0	0	6.39685476958227	0	0	0	0	0	0	0	0	5.94180353896909	0	0	0	0	0	0	0	0	0	0	0	0	0	0	0	6.32840386366745	0	0	0	0	0	0	0	0	0	0	0	0	0	0	0	0	2.52366231396049	0	0	4.39799457845913	0	0	0	0	0	0	0	0	0	0	0	0	0	0	0	0	0	3.63317543191449	1.27176031384271	0	0	0	0	0	0	0	0	6.50945674513413	0	0	0	0	0	0	0	0	0	0	0	0	0	0	4.69929065345861	1.92728208746384	0	0	0	0	0	0	0	0	0	5.28051096885426	0	2.38506928265521	0	0	0	0	0	2.75238894307095	0	0	0	0	0	0	0	0	0	0	0	0	0	0	0	0	10.1235523951734	0	0	0	0	2.97929371044573	0	0	0	0	1.54062744048208	5.13057674025536	3.74189838209574	4.90861118527621	0	0	0	0	5.61841193307068	0	0	0	0	0	0	0	0	0	0	0	0	0	0	0	0	0	0	0	4.18003643954251	0	0	0	0	0	0	0	0	0	0	0	0	0	0	0	0	0	0	0	0	0	0	0	0	0	0	0	0	0	0	0	0	0	0	1.77342250772015	1.3234334828342	2.30612513926519	0	0	0	2.1824475906007	0	2.85705140110328	0	0	0	5.35688680405952	0	0	0	0	2.45162259221164	5.89223071755823	0.304440949659965	6.11160518714814	0	0	6.05306136272366	0	2.75371149369124	0	0	0	0	0	6.54137544489423	4.43736757978972	3.49633451341711	0	0.678901216357009	0	0	5.12909339313547	2.73482882390538	0	0	0	0	0	3.76971885356455	0	0	3.63479072526822	0	1.1203585764817	0	0	0	0	0	5.47871300244172	0	0	0	0	0	0	0	0	0	0	0	0	0	0	6.57231823590739	0	6.15005391357376	6.06817205752418	2.08073269517869	0	4.94420721244778	0	6.02461666364447	0	0	1.56344127118642	0	0	0	4.72497216852499	0	0	0	0	0	0	1.83244050282768	0	0	7.23014535975917	0	0	0	0	0	0	0	0	0	0	0	0	0	0.164541732835374	0	0	0	0	0.0415373797517049	0	0	0	0	3.17327137591566	0	0	0	5.08174013108806	0	0	0	0	0	0	0	0	0	0	0	0	0	0	0	0	0	0	0	0	0	0	0	0	0	0	0	0	0	0	6.34811731353591	0	0.0488639144146185	0	0	0	0	0	0	0	0	0	0	0	4.21700576235991	0	0.623248832851323	0	0	4.15588682606983	0	0	0	0	0	4.71408062881048	0	0	0	0	0	0	0	0	0	0	1.36259332261757	0	0	0	0	0	3.89187603274641	0	0	0	0	0	0	0	0	0	0	0	0	0	3.79465499597912	0	0	0	0	0	0.543198900193333	0	0	0	0	0	4.2073618921364	3.4364150617852	0	0	4.0106813884621	0	4.48242237999068	0	0	2.85209474716805	0	0	0	0	0	0	0	0	0	0	0	0	0	0.227272832383443	0	0.127065333745114	0	0	0	0	0	0	0	0	0	0	0	0	0	0	0	0	3.32231756997163	3.57271992960741	0	0	0	0	0	0	0	0	1.23658445811318	0	0	0	0	0	0	0	4.95543835486033	0	0	0	0	0	0	0	0	0	4.32605550648159	0	0	0	0	0	0	0	0	0	0	0	0	0	0	0	0	0	1.852190650848	0	4.88435859153598	4.55335435896517	0	0	0	0	0	0	0	0	0	0	0	0	0	1.22883715687422	0	0	3.46500799213759	0	0	0	0	0	0	0	0	0	0	0	0	0	3.31736919658369	0	0	2.7039932460905	0	0	0	2.18733385998862	0	0.183302295076128	0	0	0	0	0	0	0	0.571589444800097	0	5.50005948578455	0	0	0	0	0	0	0	0	0	0	0	0	0	0	0	0	2.14744021516773	0	0	0	0	0	0	0	0	0	0	0	0	0	3.63065009379658	0	0	0	0	0	0	0	0	0	0	0	0.0753820216886735	0	7.3890418808893	4.16549393887634	5.31909041019283	0	0	2.16484740799403	0	0	7.02175731289625	0	2.34753526932489	0	4.69805730529207	0	6.62035034042572	0	0	0	0	0	0	0	0	4.8110445298566	0	6.01242564831796	0	0	0	0	0	0	0	0	0	0	0	0	0	0	0	0	3.22075093749787	0	0	2.44634093610245	0	3.86596828884247	0	9.05598462927727	0	0	0.858713101443266	0	0	0	0	0	0	6.63586174793592	3.39033751161592	0	0	0	0	0	0	0	0	0	0	0	0	0	5.45652691210289	0	0	0	0	0.233353883878694	0	1.89283008243646	2.13886688193896	0.0493516378012132	0.17727535687762	0	0	0.0269538345466904	0	0	0	0	1.15966793270576	0	0	0	0	8.10389623509739	4.58243557269212	0	0	0	0	0	0	0	0	2.25313307365258	0	0	8.30964697852521	0	0	0	0	0	0	0.444285407094293	0	0	0	0	0	4.06623560580814	0	0	5.57728983920083	0	2.33806494424923	2.05599037555379	0	0	0	0	0	0	0	0	0	0	5.42284184561264	5.91008263124824	4.86345780230689	3.87483630265047	5.03360360243649	2.34399046814255	0.448277233867487	1.84402001143723	0	0	0	0	0	0	1.10417560579769	0	0	0	3.29162713128635	0	0	5.00858997078436	3.83921386802708	0	0	0	0	0	0	4.02848958961465	0	0	0	0	0	0	0	0	0	3.77076562947208	0	5.95193276207738	2.23910470652953	0	0	0	0	0	0	0	0	0	0	6.04966997086154	0	0	0	0	0	0	0	4.8614740547784	5.07758910166265	0	4.05172881573997	5.96043988865912	0	0	0	0	0	0	0	0	0	0	0	0	0	0	4.42853772424484	3.16076532888179	0	0	3.16006664227124	0	0	0	0	0	0	0	0	0	0	0	0	0	0	0	0	1.90418733945404	0	0	0	0	0	0	0	0	0	0	0	1.17121963992822	0	0	0	0	0	0	0	0	6.04970263932858	4.6106705371306	4.99985121440202	0	0	4.2225109235621	0	0	0	0	0	0	1.01703108052784	0	3.95337699931141	3.49740798531083	0	0	0	0	0	0	6.72068888533212	0	0	0	0	0	5.92487424725747	3.47107037488419	0	0	0	0	0	0	6.3500551772045	0	0	0	0	0	0	0	0	5.81117814603973	3.94872231281731	0.0545290001238022	0	0	0	1.4459226508227	0	0	0	0	0	1.48775901558156	0	0.769788662259177	0	0	0	0	0	4.42987033811631	0	0	4.12089931737994	3.94269277858942	0	0	1.75923680997903	0	4.76918989006193	0	0	0	0.978869218316655	6.01980642154957	4.31455877432747	0	0	0	0	0	0	0	0	0.744591686542384	0	0.0585381651931548	3.5408084348617	0	0	0	0	0	0	4.91601796648529	0	0	0	0	0	0	0	0	0	0	0	0	0	0	6.42395963472837	6.15181012007795	5.02620692781606	6.49198133018967	3.24721510181363	1.51120994026216	0	0	0	7.44610732019377	4.68638846884762	0	0	0	0	0	0	0	0	0	0	0	0	0	0	7.16642422573614	2.20955630019749	0	0	0	0	5.64382733558536	0	0	0	0	5.50112381973233	0	0	0	0	0	0	5.20708852796314	0	0	0	0	3.78797567149566	2.74169779914316	0	0	0	0	3.16630571280746	0	5.99105693426524	0	0	0	7.00444521142764	0	3.65284210553073	0	0	2.05507762335198	0	0	0.565636167085181	5.59047627063419	0	0	0	0	2.09525269331987	0	0	0	4.66315672656163	3.08369503732767	0	0	0.615086662176285	0	0	0	5.6795561029007	0	0	0	0	0	0	0	0	0	0	3.0469973639366	0	0	0	0	0	0	0	0	0	0	0	0	0	0	0	0	5.22774877594156	0.286857496855926	0	1.90028140173146	3.41594791320423	0	0	4.66508573359504	4.77709352698434	0	0	0.151923743035645	0	0	5.07770445079071	0	0	0	1.62627558304979	0	0	0	4.26387573257786	0	0	0	0	0	4.07584920210546	0	0	3.38385632896999	4.86761481452484	0	6.83512825091478	0	0	0	0	0.45202604554155	0	0	0	0	5.60815278535715	2.418940116247	0	0	0	0	0	0	0	0	3.00876653730841	0	0	7.23898743221619	0	0	0	0	5.01486853685061	0	0	0.908305666127548	0	0	0	0	0	0	0	5.17911290067856	4.44776431510773	0	0	0	0	0	0	0	0	1.99578840256595	0	0	0	0	0	0	0	0	0	0	5.32005137119933	0	0	0	0	0	0	0	3.74736591483093	1.78621159190829	2.3435812195569	0	1.55664522109069	0	0	0	0	0	0	0	0	0	2.54595107642411	4.34423908680757	0	0	0	0	0	0	0	0	0	0	0	0	0	0	0	0	0	0	0	0	0	0	0	8.20012372980622	6.28541886524745	0	0	0	6.30016400229471	0	0	0	0	0.456616930915443	0	6.62489486042826	0	0	0	0	0	0	0	0	0	0	0	0	0	0	0	0	0	0	4.61632828755145	2.3000124057332	0	0	0	0	3.91060795547914	0	0	0	0	0	0	0	0	0	0	3.44281082813601	0	0	1.06119554718004	0	0	0	0	0	0.0162219827584526	0	0	3.25961296808866	0	0	0	0.935768998300807	0	0.66870008059125	0	0.397923409551269	0	4.22182295966914	3.18087984634869	0	3.84949893172018	0	0	0	0	0	0	0	0	0	2.54485627488998	0	0	0	0	0	4.65226275945276	0	3.77718823447839	2.92871709669905	4.10011984675538	0	4.22535977363996	7.05493527914004	4.89791804260918	0	6.28460111577561	1.66135741068803	1.15257933501729	0	0	0	0	0	0	0	6.36393323283901	3.04416676768141	0	0	0	0	1.06236352270694	0	0	0	0	0	0	0	0	0	0	0	0	0	0	0	0	0	0	0	0	0	0	0	4.50192314706644	0	0	0	0	0	0	0	0	0	0	0	0	4.68412302478989	0	0	0	0	0	0.89243765772674	0	0	3.37741531346574	0	3.09865704522393	0	0	0	0	0	2.44333081576207	2.72786601221368	2.21787280530061	0	0	5.3216250971129	0.298928062588469	1.26386972484052	0	0	0	4.25713888559848	0	0	0	0	0	0	0	0	1.94728088801717	2.72333575108937	0	0	0	0	0	0	0	0	0	5.6043234173465	0	0	0	0	0	0	0	0	0	0	0	0	0	0	2.65021999978724	0	0	0	0	0	0	0	0.478070971605933	0	0	0	0	0	0	0	0	0	0	4.46014623143854	0	0	0	0	0	0	0	0	2.5684432021167	5.9493855199686	5.42219599077399	0	0	0	0	0	2.00009737862877	0	0	0	0	0	0	0	0	0	0	0	0	0	0	0	0	0	0	0	0	0	0	0	3.11863215760669	0	0	0	0	0	0	0	0	0	0	0	6.54965685047712	0	2.45542060198697	1.68937968080275	4.23901608317273	0	0	0	0	0	0	0	0	2.00796329889601	0	2.40233198529719	0	0	0	0	0	0	5.02215472233225	0	0	0	0	0	0	0	0	2.82683115156039	0	0	0	0	0	0	0	0	0	0	0	0	0	0	0	0	0	0	0	0	0	0	0	0	0	7.73598919046628	0	0	0	0	0	0	0	0	0	0	0	0	0	0	0	0	0	0	0	0	0	0	0	0	0	0	0	0	0	0	0	0	0	0	0	0	0	0	0	0	0	0	0	0	0	0	0	0	0	2.13427023373765	0	0	0	0	0	0	3.60511500168944	0	0	0	0	0	0	0	0	0	0	0	0	0	0	0	0	0	0	0	3.29491624138308	0	0	0	0	0	0	0	0	0	0	0	0	0	0	0	0	0	0	0	0	0	0	0	0	4.28481762398385	0	0.941143880640601	0	0	0	5.94504111316032	0	0	0	0	0	0	0	0	0	0	6.91068469916946	0	0	0	0	0	0	0	0	0	0	0	0	0	0.411870917766825	0	0	0	0	0	0	0	0	0	0	0	0	0	0	0.428624817012215	0	4.72538125571061	3.68557017920664	0	0	0	4.14291167797593	0	0	0	0	0	0	0	0	0	0	0	0	3.6753417281165	0	0	1.6534773978957	0	0	2.08705543454338	0	0	0	0	0	0	1.84134922468275	0	0	0	0	0	0	0	0	0	0	0	0	0	0	0	6.56578298398444	0	0	0	0	0	0	0	0	0	0	0	0	0	0	0	0	0	0	0	0	0	0	0	0	0	0	0	0	0	0	4.77809290379125	0	0	0	0	0	0	0	0	0	1.74394575188154	0	0	0	0	0	0	0	0	0	0	0	0	6.36363893076457	0	0	0	0	0	0	0	0	0	0	5.11300448427984	0	0	0	3.41562347512092	0	0	0	0	0	0	0	0	0	0	0	0	0	0	0	0	0	0	0	0	0	0	0	0	0	0	0	0	0	0	0	0	0	0	0	0	0	0	0	0	0	0	0	0	7.95289264215304	0	2.75514823237225	0	0	0	0	0	0	0	0	0	0	0	0	0	2.85905714265227	0	0	0	0	0	0	0	0	0	0	0	3.52905880241669	0	0	0	0	0	0	0	0	0	0	0	0	0	0	0	0	0	0	0	0	0	0	0	0	0	0	0	0	0	0	0	0.80395440126149	0	0	0	0	0	2.48214612107759	0	0	0	0	0	0	0	0	0	0	0	0	0	4.30747952866081	3.89735661110089	0	4.9665596691114	5.75567809611696	6.77267747042486	4.51451366043187	0	0	0	0	0	0	0	0	0	0	3.54812832358559	4.6405226011776	0	1.93368215807298	0.821783674298064	0	0	0	0	0	0	0	0	0	0	0	0	0	0	0	0	0	0	0	5.56023193757421	1.77516856576025	0	0.340379962379716	5.4867851547263	0	0	0	0	0	0	0	0	0	0	5.48840896234756	0	0
"A2_cOrg1Sandra45d"	0	74.6750654914007	-45.0034294014129	0.0739578910014373	0.141171786327695	"chimp"	"A2_cOrg1Sandra45d"	0	0.0255280260067243	0.0313687420891804	0	0	0	0	0	0	0	0.639306264462277	0	0	0	0	0	0	1.76431642774514	0	0	7.08046580284346	0	6.09055707180742	0	0	4.01030542554104	0	0	0	0	0	0	3.37755413291823	0	0	0	0	0	0	0	0	0	0	0	0	0	0	0	0	0	0	0	0	0	0	0	4.26068059323151	0	0	0	0	0	6.6401379052517	0	0	0	0	0	0	0	0	0	5.94545085962268	0	2.14793509495876	0	0	0	0	0	0	0	0	0	0	0	0	0	0	4.64542498870726	0	0	0	0	0	0	0	0	0	0	0	0	0	0	0	0	0	0	0	0	4.53987842784112	0	0	0	0	0	0	4.31014377274491	0	0	2.95032283084995	0	0	0	0	0	7.04871572530855	0	0	0	5.44248574067075	0	0	0	4.1123164749667	0	0	0	0	0	0	3.62209868797558	0	0	0	0	0	0	5.28111957255064	0	0	0	0	0	0	0	0	0	0	0	0	6.62814949754195	4.19662278021145	0	0	0	0	0	0	0	0	0	0	0	0	0	0	0	0	0	0	0	0	0	0	0	0	0	0	0	0	10.625160880138	0	0	0	0	0	0	0	0	0	0	0	0	0	0	0.884074275162381	3.69640563485506	1.59947014948588	0	0	0	5.99323052665001	0	0	0	0	0	0	0.507160349117523	0	0	0	0	0	0	0	0	0	4.07609727672258	0	0	0	0	0	0	0	0	0	0	0	0	0	0	0	0.774384366323647	0	0	0	4.72356402207888	0	0	0	0	0	0	0	0	0	0	0	3.54088280953088	2.56033099979109	0	0	0	0	0.415304373176334	0	0	0	1.14855020223533	0	4.62083270321495	0	0	0	0	0	0	0	0	0	0	0	0	0	0	0	0	0	0	0	0	0	0	0	0	0	0	0	0	0	0	0	0	0	0	0	0	0	0	0	0	0	0	0.263743556576955	0	3.45633305690261	0	0	0	0	0	1.60221455775904	0	0	0	0	1.29827706528469	0	0	0	0	0	4.93500706658385	0	0	0	0	2.49663874489027	0	0	0	0	0	0	0	0	0	0	0	0	0	0	0	4.04693626773989	0	0	0	0	0	0	0.293311621517179	0	0	2.49323741920022	0	0	0	0	0	0	2.5628016845524	0	0	5.69371832771534	0	0	4.92630785656208	1.73195218427357	0	0	0	0	0	0	0.32414237433856	0	0	0	0	4.7558009198043	0	0	0	0	0	0	0	0	0	0	0	0	0	0	0	0	0	0	0	0	0	0	0	0	0	4.45220664004919	1.78029329900331	0	0	7.02778438496588	0	0	0	0	0	0	0	0	0	0	0	0	0	0	5.15356621792849	0	0	0	0	0	0.724274816608044	2.46762641602987	3.17491609778206	0	0	0	0	0	0	0	0	0	5.43157616161746	0	0	2.34314626569539	0	0	0	0	0	0	0	0	0	0	0	0	0	0	0	0	0	0	0	0	0	1.04893364519792	0	0	0	0	0	0	0	0	0	4.56026862807728	0	0	0	0	8.61202806232754	0	0	0	0	0	0	0	3.03767740832715	0	0	0	8.3637361621978	0	0	0	0	0	0	0	0	0	0	0	0	6.4312435171242	3.46720121278321	0	0	0	0	0	5.47922409286759	0	0	0	0	0	0	0	0	0	0	0	0	0	0	0	0	0	0	0	0	0	0	0	0	0	0	0	0	0	0	0	0	6.11237694954276	0	0	0	0	0	0	0	0	0	0	0	0	0	0	0	0	0	0	0	2.4754584822076	0	0	3.55257381117984	0	0	0	0	1.75399810045744	0	0.117282785189913	0	0	5.4131370753706	0	5.3111361464618	0	0	0	0	0	0	0	0	0	0	5.396029300801	0	0	0	0	0	0	0	2.67885841032605	0	0	0	0	0	0	0	0	0	0	0	0	0	3.28811341610923	0	6.35873558454775	5.93431598229121	0	0	0	0	4.88173802459537	0	3.54423807415168	0	0	0	0	0	0	0	0	0	0	0	0	0	0	0	0	0	0	0	0	2.7955342362663	0	0	0	0	5.13827384836248	0	0	0	0	0	0	0	0	0	0	0	0	0	0	0	0	0	0	0	0	0	0	0	0	0	0	0	0	0	0	0	0	0	2.13067063423776	0	0	0	0	0	0	0	0	4.68549168868455	0	0	6.27106144524298	8.05167661919728	0	0	0	0	0	0.201081767877248	0	0	0	0	4.10794726331542	3.71659588199414	6.61752329862403	0	0	0	0	0.739087679794266	2.36763665365985	0	1.83189750362018	5.58071834738197	0	0	2.66636121655198	0	0	0	0	0	0	0	0	5.60163709618643	0	0	0	0	0	0	0	0	0	0	0	0	0	0	0	0	5.88989694351463	0	0	0	0	0	0	0	0	0	3.83092458589975	0	0	7.50058697095808	0	0	0	0	0	0	0	0	0	0	0	0	0	0	0	0	0	0	0	0	0	0	0	0	0	0	0	0	7.91731240109503	0	0	0	3.85999935566188	5.32440739876706	0	4.13344022725452	5.47611269643544	0	0	0	0	0	0	0	0	0	0	0.0114097615771185	0	0	0	0	0	6.23585340498584	3.94107813303374	1.85856193601069	0	6.41256004723998	0	8.91180541129265	1.10107180656616	5.80084296733347	0	0	0	3.44866312466863	0	3.2535642588692	4.22542147506643	0	0	0	0	7.32388342437828	6.62836387928178	0	0	0	0	3.51544754168201	0	0	4.51146803927587	0	0	0	0	0	0	0	0	0	0	0	0	0	0	0	0	0	0	0	0	0	2.56901951415637	0	0	0	0	0	5.43110809714825	0	0	0	0	0	0	0	4.6666657105946	0	0	0	0	0	0	0	0	0	0	0	0	3.19717815518777	0	0	0	0	4.36427125577994	0	4.85766754801889	0	0	0	0	0	0	0	5.41944787750723	0	5.57363809962192	0	0	5.60849583635284	0	3.31732577809585	0	0	0	3.58774901836693	3.25477089233565	0	0	4.53074497464675	5.31064549752258	5.44028782084042	1.85753518323424	0	3.67118012666803	0	0	0	0	1.82878185459487	0	0	0	0	0	0	0	0	2.61425282016158	5.60256377419307	0	0	0	2.73748559200447	0	0	0	6.18201289513333	0	7.86556626111637	8.77393041100307	6.21302448635635	0	1.7249601668828	2.97474037837919	0	0	0	0	0	0	6.88723280291461	0	0	0	0	0	0	6.0420708221837	0	0	0.133839676118245	3.55703015781963	0	0	0	0	0	0	0	4.55464410277015	0	0	0	0	0	0	0	0	0.814944111671476	0	0	0	0	0	0	0	0	0	0	0	5.1510145087131	0	0	0	0	0	3.28840138464531	0	0	0	4.77149475166957	0	0	0	0	0	0	0	0	3.06980697987534	0	0	0	0	0	0	0.647535560008068	0	0	0	7.92386820899215	0	0	0	0	3.96356660146223	0	0	0	0	0	0	0	0	6.1726575214071	0	3.07115684355656	0	0	0	2.19443066014419	0	0	0	0	5.263830673938	8.29343946086062	0	0	5.9920274093403	0	0	0	0	0.71849972366933	1.50140857116517	3.74306250654562	0	0	0	0	5.18062130704704	0	0.319386714544103	0	0.0987564078081427	3.02362263380269	1.10435679030277	0	0	0	4.96171129481488	2.90054805185677	0	4.10720242621106	4.8926581669272	0	0	0	0	0	0	0	1.06108492060131	0	0	0	0	0	0	0	2.51801889918966	0	0	0	0	0	2.46141068741587	0	4.39498737147429	0	0	4.99536240472494	0	3.84272746929254	0	0	4.67212545654245	3.71847122843582	2.42554255542785	5.6957683743969	0	7.55192354448416	7.5321844672093	7.30384466363016	0	7.86734052404152	6.35970388523576	0	0	7.0955763594753	2.7674026753128	7.01053370042742	6.86352966194803	7.81659330705727	8.1056257021529	6.62140136157754	0	6.7684225483254	0	0	0	0	0	0	5.74664867530516	4.19728354216622	0	0	7.4679152479785	0	0	0	0	0	0	0.22909566135538	0	4.72130156206337	6.72793406482957	0	0	7.72448656784934	0	0	0	0	0	0	0	0	0.441217863262114	6.32625689271904	0	7.62069636777375	0	0	0	0	0.414687603304827	6.06689644313624	0	0	5.1080141961326	0	0	0	0	0	0	4.05325038470225	0	7.28950251862371	0	0	5.09062481629339	3.97858920471515	0	0	0	0.681737100925819	0	1.44924440907816	0	0	0	0	0	0	0	0	0	0	0	0	0	5.90393003516236	6.06399037353016	0	0	9.28114647136235	2.26409499787103	0	0	0	0	0	0	0	0	0	0	5.08124587650035	0	0	0	0	0	0	0	0	0	0	0	0	0	0	4.17018145776525	0	0	0	0	0	0	1.83032023587006	0	0	0	0	0.325443983145681	0	0	3.70753583414455	5.16509994334375	0	0	0	0	0	0	0	0	0	7.96946710854016	0	0	2.30473005783257	0	1.47727839443144	0	0	0	0	0	0	0	0	0	0	0.191385777069292	0	0	0	0	0	0	0	0	0	0	0	2.90889935159024	0	0	0	0.00321362807614886	0	0	0	0	0	4.74039872700366	5.79296204123259	0	0	0	0	0	0	4.51101886664188	0	0	0	0	0	0	0	1.01339794007995	0	0	0	0	0	0	0	0	0	0	0	0	6.2377013734908	0	0	3.62817866699795	0	0	0	0	0	0	0	1.56345591488802	0	0	0	0	0	0	0	0	0	0	0	0	0	2.5430404841351	0.137805146635372	0	8.39774735406782	6.33833348576008	0	0	0	0	0	0	0	0	0	0	0	0	0	0	0	6.70578442385735	0	0	0	0	4.3474884972118	0	0	0	0	5.1192192058187	0	0	0	0	0	0	0	5.08308569047193	0	0	0	0	3.2570332544569	0	0	0	1.3915367822977	0	0	0	0	0	0	0	0	0	0	0	0	6.56272324243612	0	0	2.43906988758444	0	0	0	1.64898076356431	0	0	6.096200699172	5.36360914685233	0	0	2.09898878848915	3.03673892831677	0	0	0	0	0	0	0	6.81938717798955	0	0	0	0	0	0	0	0	0	0	0	0	4.65257253778217	0	2.05624362266916	0	0	0	0	2.35706774082091	4.28819612064919	4.95942705711327	1.69165475667814	0.172602721694225	5.90106961612417	0	0	0	0	4.75788199199352	0	0	0	0	0	1.69918291641852	7.90212786029362	0	5.30475195760626	3.98489918210244	0	4.46816621750166	0	0	0	0	0	0	0	5.78449613079441	4.50630996161955	0	0	0	0	0	0	0	0	0	4.24286160379934	0	0	0	0	0	1.61111571005869	0	0	0	4.31769479359818	0	0	2.4328498651607	0	6.40364096116972	4.01059188236712	3.45720027436361	0	0	0	0	3.90320220341698	3.45914305077137	0	0	0	2.09614376046467	0	0	0	9.07145431776631	0	0	0	8.59067686470937	0	9.48766521199372	0	4.02149749448136	0	0	0	0	0	0	0	0	0	0	0	0	0	0	0	0	0	0	0	0	0	0	0	0	0	4.7901099557969	0	0	0	0	0	0	0	0	0	0	0	0	0	0	0	0	0	0	0	0	6.03562610895929	0	2.30254717323298	0	0	0	0	0	0	0	0	0	4.65293959635618	2.63643669546314	0	0	0	0	0	1.21373920601385	0	0	0	0	0	0	0	0	0	0	0	0	0	0	0	0	5.53711898125023	0	0	0	0	0	0	0	0	0	0	0	7.93845635484504	0	0	0	0	0	0	0	0	0	0	0	0	0	0	0	0	4.55541126035565	0	0	0	0	0	0	0	0	3.65889695712685	0	2.16712024245886	0	0	0	0	0	0	0	0	0	0	4.99502766849728	0	0	0	0	0	0	0	6.22800285626856	0	0	0	0	0	0	0	5.74883420303823	0	4.36714737465794	0	0	0	0	0	0	0	7.34846260309846	0	1.4007291832942	0	0	0	0	0	0	6.88083243173657	0	0	0	0	0	0	0	0	0	0	0	0	0	0	0	0	0	2.67286656944677	0	0	0	0	0	0	0	2.55381757109095	2.01802164642892	0	0	0	0	3.47416344353795	0	1.41680732143527	0	0	0	0	0	0	0	0	0	0	0	0	0	0	0	0	0	0	0	0	0	0	0	0	0	0	0	0	0	4.52695144092864	0	0	0	0	0	7.10972620198792	4.45135619843792	6.61092295641592	0	0	0	3.01118967776071	6.15648560917279	0	0	0	0	0	0	0	0	0	0	0	0.885652451299587	0	0	0	0	0	0	0	0	0	0	0	0	0	0	0	0	0	0	0	0	0	0	0	0	0	0	0	0	0	0	0	0	0	0	0	0	0	0	0	0	0	0	0	0	0	0	0	0	3.54607953139249	0	0	0	0	0	0	0	0	0	0	0	0	0	0	0	0	0	2.36222298932876	0	0	0	0	0	0	0	0	0	0	7.1041059779218	0	0	0	4.53793588036071	0	0	0	0	5.05736362123094	0	0	0	0	0	0	0	0	0	0	0	0	0	0	4.8140171327117	0	0	0	0	0	0	0	0	0	0	0	0	7.05360011868743	0	0	0	0	0	0	2.03194915820849	0	0	0	0	0	0	0	0	0	0	0	0	0	8.26947737275587	7.2763384667213	6.26874128546937	0	0	0	0	0	0	0	0	0	0	0	0	0	0	0	0	0	0	0	0	8.52098397300943	0	0	0	7.16431364088793	0	0	0	0	0	0	7.2603268134703	0	0	0	3.5365627282214	0	0	0	0	0	0	0	0	0	0	1.90658278783247	1.84330453243761	0	0	0	4.4662355621504	0	0	0	0	0	3.39815880100238	0	0	0	0	0	0	0	0	0	0	2.79140359988906	0	0	0	0.112846896571443	0	0	0	0	0	0	0	0	5.68846853304139	3.96328915121473	0	0	0	0	0	0	0	3.46396242831317	0	0	0	0	0	0	0	0	0	0	0	0	0	4.44207430049991	0	0	0	0	6.00528095599983	0	0	0	0	0	0	0	0	2.18182769256214	0	0	0	0	0	0	0	0	0	0	0	0	0	0	2.36702992300219	0	0	0	0	0	0	0	0	0	0	5.24598616267448	0	0	0	0	0	0	0	0	0	0	0	0	0	0	0	0	5.84597922979782	0	0	0	6.52825174040088	0	0	0	0	0	0	0	4.83760018270482	0	0	0	0	0	6.39682908783901	0	0	0	0	0	0	0	0	3.22655631058397	0	0	2.81359241023517	0	0	0	4.5397605841618	0	0	5.07253459972295	1.95527188062231	0	0	0	0	0	0	0	0	0	0	0	1.14038603228306	0	0	0	0	0	0	0	4.41068029889795	0	0	0	0	0	0	0	0	0	0	0	0	0	0	0	0	0	0	0	0	0	0	0	6.23708373435803	0	0	0	1.10855791018835	0	0	0	1.59366928866379	5.55939085772977	0	0	0	0	0	0	0	0	0	1.93826696990816	0	2.86241568306554	0	0	0	0	0	0	0	0	0	0	4.54728324081395	0	5.29284063353801	0	1.65197242530644	0	0	0	0	0	0	5.23185861025935	0	0	0	1.68942888542024	0	0	3.84266713577627	0	3.39704993589224	0	0	0	0	0	0	0	5.32595839950043	0.911944630436699	0	0	0	0	0	0	0	0	0	0	0	0	0	0	0	0	0	0	0	0	0	5.94359787912927	0	0	0	0	0	0	5.10901781593264	0	0	0	0	0	0	0	0	3.2840328585113	0	0	0	0	0	0	0	0	0	0	5.9974324244682	0	0	0	0	0	0	0	0	0	6.31362316734264	0	0	0	0	0	0	0	0	3.67397469968596	0	0	0	0	0	0	0	0	8.59517168190761	0	1.4658700122132	0	0	0	0	0	0	0	0	0	0	0	0	0	0	0	0	0	0	0	0	0	6.21878310480619	0	0	0	0	0	0	0	0	0	0	1.3721943447949	0	0	0	2.34889524836442	0	0	0	0	0	0	0	0	0	0	0	0	0	0	0	0	4.95516863834393	0	0	0	0	0	0	6.23092925148179	0	0	0	0	0	0	0	0	0	0	0.686854574325557	0	0	0	0	0	0	0	0	0	0	0	0	0	0	0	0	0	0	0	0	0	0	0	0	0	0	0	0	0	0	0.504030482828821	5.01854070925365	6.38573990653503	7.89635056994509	0	0	0	0	0	0	0	0	2.78836832455212	0	0	0	2.05437270849373	8.83489131393656	1.437014621985	0	0.267835392097615	0	0	0	0	2.94268902569536	0	0	0	0	0	0	0	0	0	0	0	0	0	0	0	0	0	5.21866881605124	0	6.55895942292107	3.71558591418774	6.3592417828551	0	3.91784225877431	0	0	0	0	0	0	0	0	3.79298025561705	0	0	0	0	0	0	0	0	0	0	0	0	0	0	0	0	0	0	0	0	0	0	0	0	0	2.16319921316028	0	0	0	0	0	0	0	0	0	0	0	0	0	0	0	0	0	0	0	0	3.49278894151482	4.03210084316702	0	0	0	0	0	0	0	0	0	0	7.96261264261334	0	0	0	0	0	4.96100278042056	0	0	0	4.57885420128518	0	0	0	0	0	0	0	0	0	4.05839443019266	0	0	0	0	3.20230643933893	0	0	0	0	0	6.45541271081099	0	3.41717741190639	0	6.34447345945636	3.44671940623157	0	0	0	4.10937727651527	0.386435741805708	0	0	0	0	0	4.48909330783508	0	0	5.02191495767152	0	4.15996818578204	0	0	0	0	0	0	0	0	0	0	0	0	0	2.38598315929781	0	0	0	0	0	0	0	2.21919020913733	0	0	0	0	0	0	2.04101513339092	0	0	0	0	0	0	0	0	0	1.86229268118217	0	1.4806063643919	0	0	0	2.31851352619844	0	2.5997224533723	0	0	5.71579729747354	6.20928374151091	0	1.43202937076135	0	0	0	0	0	0	0	7.20083976835701	0	0	0	0	0	4.66886229797421	0	0	0	0	0	0	0	0	0	0	0	0	0	0	4.21316061369546	0	0	0	0	0	0	0	0	7.13910107943199	0	0	0	0	0	5.27210159426967	0	0	0	0	0	0	0	0	0	0	0	0	0	2.90730987803431	4.75799396459918	0	0	0	0	0	0	0	0	0	5.36435881357492	0	0	0	0	0	0	0	0	0	0	0	0	0	0	0	0	0	0	0	0	0	0	0	0	0	0	4.31537059247607	5.39808353465718	0	0.896295102267376	0	0	0	0	0	0	0	0	0	0	6.59140415854562	4.01898127642417	0	0	0	0	0	0	2.94389132868391	0	0	5.14025104327328	0	0	0	0	0	3.24848777776781	0	0	0	0	0	0	4.35464962194419	0	0	0	0	0	0.666374851988056	0	0	0	0	0	6.39761303101461	0.176641917656893	0	0	0	0	2.3717958075561	0	0	0	0	0	0	0	0	0	0	0	0	0	7.13733957181602	0	0	0	0	0	6.94657881714559	0	0	0	0	0	0	0	0	5.35824503550827	0	0	0	0	0	0	0	0	0	0	0	0	0	0	6.2556140293573	0	0	0	0	0.800438163625472	0	0	3.91121220155861	3.63747113988476	0	0	2.22388277964758	3.12273565937028	5.59586166415425	0	0	0	0	0	0	0	0	0	0	0	5.30180344944646	0	0	0	0	0	0	0	0	0	0	6.95664913259825	0	4.92547254884376	0	0	0	3.06068728629811	7.61392203533469	0	3.39617319241842	0	0	0	0	0	0	0	0	0	0	0	0	0	0	0	0	0	0	0	0	0	0	0	0	0	0	0	0	0	0	0	0	0	0	0	0	0	0	0	0	0	0	0	5.05204195534455	0	0	0	0	0	0	0	0	0	0	0	6.45582529568155	0	0	0	5.19098220292059	5.41322510279745	0	6.32646184627433	0	0	4.88465652623333	3.4907369805443	0	0	0	0	4.96741303323617	0	0	0.54618574513148	6.86047867408372	3.1896632842287	0	0	0	7.81754012109333	0	0	0	0	0	0	5.18240229937943	0	2.16643587563409	0	0	0	0	0	0	0	4.9469647411558	0	0	0	0	0	0	0	0	0	0	0	0	0	0	0	0	0	0	0	0	0	0	0	0	0	0	0	0	0	0	0	0	0	0	0	0	0	0	0	0	0	0	0	0	0	0	0	0	0	0	0	0	0	0	0	0	0	0	0	0	0	8.09647270865003	0	6.6745171469704	0	0	0	0	0	0	0	0	0	2.27221135440369	0	0	0	0	0	4.8462576113899	0	0	0	0	0	0	0	0	0	5.86716504962523	3.00563712360169	0	0	0	0	0	0	0	0	0	0	0	0	0	0	0	0	3.27965106415546	0	0	0	0	0	2.32572603552566	0	0	0	0	0	0	0	5.12412131182919	0	0	3.42988372497476	0	0	0	0	0	0	0	6.5163650590015	0	0	0	1.19843128974047	0	7.0660784240367	6.19440229193857	0	0	0	0	0	4.00718652939222	0	0	4.30070215127918	0	0	1.86299880733473	4.52162242348066	0	5.41035128160303	6.59561554618731	0.61015197956913	0	5.02615822708231	5.92533486649063	0	0	5.11722126893346	0	0	0	0	0	1.44064927997882	0	0	0	0	0	0	0	0	0	0	0	0	6.56860827703426	0	3.55213110825378	0	0	2.73595535401226	0	0	0	0	0	0	5.06310597398935	3.47498108820498	0	0	0	0	2.97298851398601	0	0	0	2.72439488556002	0	0	0	6.60768835362537	0	0	6.40448252449899	0.2096405139276	0	0	0	0	0	8.60854684343536	0	0	0	0	0	0.973163061292936	0	2.75693787741125	0	2.44627475979861	4.46004791122891	2.37935757131719	0	0	0	0	0	0	0	4.78606309343959	0	0	5.09616484913681	0	2.34575970028976	0	0	0	5.26063919795398	0	0	0	0	0	5.92862614773209	0	0	0	6.57509899696138	0	3.77243466977934	6.69927399361746	0.727075277723681	3.73320246998461	0	0	6.48991537827068	0	0	7.46379408707407	0	0	0	0	0	4.8772583626639	0	0	0	0	0	0	0	0	0	0	0	0	0	0	0	0	0	2.25295753679729	3.95407530508315	6.92561971200294	6.05796573777396	4.8384778479818	0	0	1.05893292982501	0	6.52059982424191	0	0	4.72900343030106	7.87647397203011	0	5.45631991323426	0	5.52876195704918	0	0	5.68850210302076	8.08412274549237	0	6.83299043673282	6.18853741710116	0	0	0	0	0	0	0	0	0	0	0	7.1480697738034	0	1.45393366857557	0	0	4.5351882678754	2.4998331339215	0	0	0	0	0	0	0	0.44116473412915	0	0	0	0	0	0	0.407983537348557	4.94751655007191	0	0	0	0	0	0	0.214485434036362	2.47814347326819	0	0	3.88797360628684	0	0	0	5.58076959245628	0	3.33219233758349	0	0	0	8.30870762121515	7.50721586072151	0	3.75486612874528	0	0	0	0	0	0	0	1.49857256541975	0	0	2.48251273357494	3.83296088165423	0	0	0	2.94507951719968	0	0.194087052116302	0	0	0	0	0	4.55731205268921	0	0	0	0	0	0	0	0	0	0	0	0	6.53274241058052	0	0	0	0	0	0	0	0	0	0	0	0	0	0	0	0	0	0	0	0	0	0	0	0	0	0	0	0	0	0	0	0	0	0	0	4.74106783050404	0	1.50398979051726	0	0	0	5.30510595782549	0	0	2.79622187347682	0	0	0	0	0	0	0	0	0	0	0	0	0	5.66859003464039	0.241888984262875	3.57458595908148	0	0	0	0	0	5.6906964439777	0	0	0	0	4.91683966109021	0	0	0	6.69547887056055	0	0	0	0	0	0	0	0	0	0	0	0	1.67990116425473	3.79732431726998	0	0	0	0	0	0	0	0	5.49627059108648	0	0	0	3.15166077343728	0	0	0	0	2.51364233430068	2.69556628457191	0	0	0	0	1.78145204305276	0	0	0	7.14450529885511	0	2.6873742836114	0	0	6.40956914040095	1.62515357255945	0	0	3.3911490538182	0	0	0	0	0	0	5.6661345085443	4.87524927380148	0	0	0	6.72303970955754	0	0	0	0	0	0	0	0	2.66238554040681	0	0	0	0	0	0	0	5.64652558988822	0	0	0	0	0	4.05422334733715	0	2.586719114326	7.08465959390272	0	2.11978775886682	0	0	6.30422261999499	0	6.00275876908993	0	0	0	0	0	0	3.87669374261337	0	0	0	0	0	0	0	0	0	0	0	0	0	0	0	0	8.73638501802992	0	0	0	0	0	0	0	0	0	5.22543690001074	0	0	0	0	0	0	0	0	2.7902528244066	0	0	0	6.07356105606388	5.39585455596943	2.44012566636175	0	0	0	0	0	0	6.05639060702648	1.6068496312712	0	0	0	0	0	0	0	0	0	0	0	0	0	1.20004602315357	3.37520628763003	0	0	0	0	0	2.32253966794037	0	0	0	0	0	0	0	0	1.27291899476564	0	0	0	0	0	0	0	0	0	0	0	0	0	0	0	0	0	0	0	0	0	0	0	0	5.53275020155804	0	0	0	5.60198764055305	0	0	0	0	0	0	0	0	0	3.79544488169312	0	2.35174704128694	0.692150416923168	5.04223720885518	0	0	1.07020382660366	0	0	0	3.8727007331341	6.11393798428831	0	0	0	0	0	0	2.30490816634908	0	0	0	0	0	1.16369193743116	0	0	0	0	3.05798392731275	0	0	0	0	0	4.23212348307427	0	0	0	5.14175566081638	0	5.14615827341068	0	0	0	0	0	0	0	0	5.53774334504851	0	7.120020095616	0	0	0	0	0	0	1.06132690522541	0	0	0	0	0	0	0	0	0	0	0	0	0	0	0	4.509613508436	0	0	0	0	5.41839236990539	0	0	6.51124821521321	0	0	0	0	0	0	0	1.62849365954831	6.63366079101646	0	0	3.38425707567575	5.41552207325541	0	0.269152867217174	0.282143228781498	0	0	0	0	0.528251240099471	5.45903482293914	0	0	0	0	0	0	6.4350818130318	0	0	0	0	0	0	0	0	0	0	4.97901926859952	0	5.01249269313895	2.21702903507562	0	4.17331135737678	0	0	0	4.48890056729806	0	0	3.00222544314707	0	0	0	0	0	0	0	0	0	4.36960607003184	0	0	9.17971754709646	0	0	1.39275153996528	0	0	0	0	0	3.87855860298249	3.94214850700517	0	0	0	0	0	0	0	0	0	0	0	0	0	0	0	0	0	0	0	0	0	0	0	0	0	0	0	0	0	0	0	0	0	0	0	0	0	0	0	0	0	0	0	0	0	0	3.87067048920396	0	0	0	0	0	0	0	0	0.672859782353719	0	1.19716085211229	0.672886930534348	0	0	6.59375711937668	0	0	0	0	0	0	0	0	0	0	0	0	0	0	0	0	0	0	0	0	0	0	0	1.82165715879592	1.95236338921474	0	0	0	0	0	0	0	0	0	0	0	0.214796248496376	0	0	0.863074159940502	0	4.77287801405505	0	0	0	0	0	0	6.11065764940176	0	0	0	4.26195949824899	0	0	0	0	0	0	0	0	0	0	0	0	5.51149017797238	0.743109913929483	3.09425127381175	0	0	0	0	0	0	0	0	0	0	0	0	0	2.29306142829837	0	0	0	0	0	0	0	4.42597618683617	0	0	0	0	0	0	4.83222166377903	0	0	0	0	0	0	0	4.87203579796206	0	0	0	0	2.11010595428197	0	0	3.76787722305716	0	0	0	0.69900074476975	0	9.40064892812806	0	0	0	0	0	0	0	0	0	0	0	0	0	0	0	0	0	0	0	0	0	2.52787855893791	0	0	0	0	0	0	0	0	0	0	0	0	0	0	0	0	0	0	0	0	0	0	0	7.86582604568481	4.54354537468805	0	0	7.36371426379809	0	0	0	0	3.90320220341698	0	0	0	0	0	0	0	0	0	0	1.86827981420445	0	0	0	0	0	0	0	0	0	0	0	6.18600922238091	0	0	0	0	0	0	6.9847146579767	2.71921192165173	0	0	0	0	0	0	0	0	0	0	0	3.25030675661219	0	4.71692506651345	1.57593187873105	0	0	2.9754485999628	3.81339129027478	0	0	0	0	4.2813570068043	0	0	0	0	0	0	0	0	0	0	0	0	4.80389862205684	0	0	0	0	0	0	0	5.93110387744108	0	0	0	0	0	0	0	0	0	0	0	0	0	0	0	0	0	0	6.96949588859136	0	4.59402894246086	0	0	0	5.80732658312669	5.00285551174159	0	0	0	0	0	0	6.2270305645638	3.02367762926368	0	0	0	5.69881577257934	0	0	5.30671428723995	0	0	0	0	0	0	0	6.39575175500404	0	0	0	0	0	0	0	0	0	7.30561490899429	6.63091214311359	0	0	0	0	0	0	0	0	0	0	7.11712358570437	0	0	0	0	0	0	0	0	0	0	3.58224286326425	0	0.723873058736157	5.49371457449776	0	0	1.79504375694145	0	3.56482932131757	0	1.20406557445666	0	0	3.87299616153356	0	0	0	0	0.930010603870709	0	0	0	0	0	0.387252238833504	0	0	0	7.94098302851502	5.3394581065642	0	5.03517519698771	0	0	0	0	0	0	0	0	0	0	0	0	0.351662247866456	0	0	0	5.0034718125924	0	0	0	0	0	0	0	0	0	0	0	3.79739695347124	0	3.03115343284371	1.46941194443926	0	7.46278853378522	0	3.2623324240524	9.27722927264829	0	5.80480992861317	0	0	0	0	0	0	0	0	0	0	0	0	5.3710709122154	0	0	0	0	0	1.06851948310595	0	0	0	0	0	0	0	3.19911792936966	0	0	0	0	0	0	0	0	0	0	0	0	0	0	5.00164913953102	6.18701152728608	0	6.37864340187824	0	0	0	5.30076803328031	0	0	0	0	0	0	0	0	0	0	0	0	0	7.33564045970802	0	0	0	0	3.93450706600885	0	3.25287278722233	2.27582875584766	0	8.10890598870818	4.16271759775492	0	6.23609266471998	0	0	1.9064750395938	0	0	0	0	0	0	0	0	0	0	0	0	0	0	0	0	0	0	0	0	0	0	0	0	0	0	0	0	0	0	0	3.57341088422977	0	3.12652855139505	0	0	0	0	0	0	2.60971005451779	0	0	7.44698401167793	3.12726347983055	0	5.29193870406857	0	0	0.619478746221782	0	3.05632513796763	0	0	0	4.24573903242928	6.89259745740389	7.20230996602037	0	0	10.1024481779266	6.73679426395717	0	6.72465027173297	0	4.73744340776499	0	2.47143460969199	4.09103121642027	6.49169118480099	0	0	0	0	0	4.13409769744888	0	0	7.4410933387756	0	5.8939251985619	7.01768811902574	3.27175732634905	7.79012690263069	7.24025707839456	6.54261713088044	5.84563807640652	6.97534358128223	7.99209427551913	0	6.28297534134581	6.70159064055902	5.68632963473697	7.47853504872564	5.37003172509982	5.00802517132166	0	0	0	0	0	4.23612520097889	0	6.16632981792063	5.74062269538763	0	5.42731116779988	5.01069481389741	0	6.25621246335821	0	5.12522540415433	0	0	0	0	0	0	0	0	0	0	0	0	0	0	0	0	0	0	0	0	0	0	0	0	0	0	0	0	0	0	5.99699200309982	0	0	0	0	0	0	0	0	6.5727366012681	0	6.67355642399014	0	7.64424566485899	0	5.9593806862466	0	0	5.14538399585146	0	0	0	0	0	0	0	0	6.15112616432389	0	0	0	4.75120660974285	6.4264459189832	0	0	0	0	2.54111830402469	0	6.26514243078583	0	0	0	0	0	0	0	0	0	7.48098402813631	0	0	0	0	0	0	0	0	0	0	0	1.94734822396097	0	0	0	0	0	0	0	0	0	0	0	0	0	0	0	0	4.9614473791385	0	0	0	5.32355021453705	0	2.29599625862107	0	0	0	3.07432560205595	0	0	4.56176602721072	0	0	0	0	0	0	0	0	0	0	0	0	3.19044261141738	0	0	0	0	0.981670022105132	0	0	0	0	0	0	0.295111732997576	0	0	0	0	0	0	0	0	0	0	4.54006447721238	0	0	0	5.53679582123877	0	0	0	2.62116102817386	0	0	0	6.8609876203397	0	0	1.4785162814179	0	0	0	0	0	4.64035485165731	7.46679839320707	4.01061873477869	0	0	0	0	0.29750839306293	0	0	0	0	0	2.99135404153045	2.51425358048204	0	0	0	0	0	0	0	0	0	0	1.02305659095286	0	0	0	0	0	6.74515664223119	3.71618978428167	0	0	0	0	0	0	0	0	0	0	0	0	0	6.73058561609717	6.288794110604	3.81150185701761	0	0	0	0	0	0	5.05792242842518	0	0.666338490538811	0	0	0	6.19197711332402	0	0	2.69252093451185	0	0	6.04309292130703	0	0	0	0	0	0	5.09625763563222	0	0	0	0	0	0	0	0	0	0	0	0	0	5.31821921205149	0	0	0	6.78582515029496	0	0	0	0	0	0.202737414330081	0	0	0	5.03479676208744	0	0	0	0	0	0	3.50041966270967	0	0	5.4361251850114	0	0	0	0	0	0	0	0	0	0	0	3.72741950743617	0	0	0	0	0	0	0	0	5.24325016337797	0	0	0	0	0	3.89731788363183	0	0	0	1.78924514232403	5.26904437069872	0	0	0	0	4.6300559390661	7.67103855689932	2.61777569708258	0	6.25885996042171	0	0	0	0	0	0	0	0	0	3.85484345526879	4.66634758098704	0	0	0	0	0	0	5.41938382717167	0	0	0	0	0	0	0	0	0	6.70755239885347	0	0	0	0	0	0	0	0	0	0	0	4.40805964807036	0	0	0	0	0	0	0	0	0	0	3.26331991097512	0	7.3050950106667	1.42747745075339	3.65060374019711	0	0	0	0	0	0	0	0	3.3065509831907	0	0	0	0	0	0	0	0	5.83916094760814	0	0	0	3.87817601242178	0	0	0	0	0	3.99236964084693	0	0	0	0	3.34029164931521	0	4.96148905324457	0	0	0	0	0	0	0	0	0	5.09976648629293	0	0	0	0	0	0	0	0	0	0	0	0	0	0	0	0	3.30958658108099	0	0	0	0	2.38905186496304	0	0	3.67840999714423	0	0	0	0	0	0	0	0	0	0	0	0	0.747602230274943	0	0	2.40994753930989	0	0	0	0	0	0	0	1.16013281416871	0	0	0	5.52323888164796	0	0	0	0	0	0.228652482453403	0	0	0	0	0	0	0	0	0	0	0	0	0	0	0	0	0	0	0	0	0	0	4.91189766644392	0	0	0	6.25036853734057	0	0	4.27315032086128	0	0	0	5.3162435119877	0	5.85430490549544	3.23001236331779	0	0	0	5.61144979472439	5.40817176815852	4.35958442047994	0	0	0	0	0	0	0	0	0	0	0	0	0	0	0	0	1.8398789877498	0	0	0	0	0	0	0	0	0	0	0	0	0	0	0	0	0	0	0	0	0	0	0	0	0	0	0	0	0	4.5334636767204	4.912487001683	0	6.28084684593399	7.62920359885431	0	0	0	0	0	3.13850322727332	0.102214673819863	2.7948691393083	0	0	0	0	0	0	0	6.80326579025828	0	0	1.85312537777718	3.69939616131858	0	0	0	0	0	0	0	0	2.44015225031221	0	0	0	0	0	5.40088968023427	0	0	2.14903169051834	0	9.21533884773636	6.17602151476306	0	0	0	0	0	0	0	0	0.439261421200802	4.64877603771014	0	5.69021593115402	4.96809075204526	0	0	0	0	0	0	0	0	0	0	0	0	0	0	3.64527510370374	0	0	0	0.25470287593864	0	0	0	0	0	0	4.3992804883483	0	0	0	0	6.25779513438337	0	6.4776838028427	0	3.54961988909773	0	6.03209202471073	0	0	0	0	0	0	0	0	5.22064338193153	0	0	0	0.00667862254005355	0	6.23977226270687	0	0	0	0	0	0	0	6.35317329672387	0	0	0	0	0	0	0	0	0	0	5.64571030365744	0	0	0	0.237306726847368	0	0	0	0	0	0	0	0	0	0	0	0	3.35811489773521	0	0	0	0	0	0	0	4.06697606759042	0	0	0	0	0	0	5.76932743923114	0	0	0	0	0	0	0	0	0	0	0	3.64267847004633	0	0	0	0	0	0	0	0	0	0	0	0	0	0	0	0	0	0	0	0	0	0	0	0	0	0	0	0	0	0	7.25715208894739	0	0	3.72780067868225	0	0	0	0	0	0	0	4.14972273572047	0	0	0	5.47473130149547	5.08680074691597	0	0	0	0	0	0	3.20506715044905	0	0	0	0	0	0	5.64781240096163	3.10858969020953	2.19898754011575	0	0	0	0	0	0	0	5.81359138418408	4.31100168890683	0	3.52004502403982	7.28271778985729	0	0	0	0	0	0	0	0	0	0	0	0	0	0	0	5.3891675374695	1.11635810217902	0	0	0	0	0	0	0	0	0	0	0	0	0	7.89288883981979	0	0	0	3.02145662989116	0	6.06066783398243	5.86915333376817	0	0	6.80765115937303	0	6.4137345406715	0.393174541170242	0	4.50724282272992	0	0	0	0	4.39187767727787	0	0	3.61474517498971	0	0	0	0	0	0	0	4.18455008014642	0	2.15468041369141	0	0	0	0	0	0	0	0	0	0	0	0	0	0	0	0	4.9283845366932	0	0	0	0	0	0	0	0	0	0	0	0	0	0	1.21771463596852	0	0	0	0	0.587364990936461	6.14534934740572	0	0	0	0	0	0	0	0	0	0	0	0	0	4.46176427469943	0	0	0	0	0	0	0	0	0	0	0	0	0	0	0	0	0	0	0	0	0	0	0	0	0	0	0	0	2.95752648560445	0	0	0	0	0	0	0	0	0	5.36735009609147	6.72890006570409	0	0	0	0	0	9.91854724053333	0	0	0	6.64800517981049	0.954657898949728	2.32767586855223	0	0	0	0	0	0	0	0	3.30135644570885	0	0	0	0	0	0	0	0	0	0	0	4.39754971517504	2.35362252759216	0.0331586667809978	0	0	0	0	0	0	6.85491823795099	4.64736632128782	0	0	0	3.23927582588256	0	0	0	0	0	0	0	0	0.301751513406648	6.47187514587884	4.59309078685592	0	0	0	0	0	0.830823202561509	0	0	0	9.22223944890877	0	6.8244241921896	0	0.604023865814586	0	0	0	0	0	0	0	0	0	0	0	0	0	0	0	0	0	0	0	0	4.1965126237904	6.23308851384023	0	0	0	0	0	0	0	0	0	0	0	0	0	6.46317775787019	0	0	0	4.62626974150515	0	0	0	0	0	0	0	0	0	0	0	2.01112346711656	0	0	0.570832058288229	0	0	0	0	0	0	0	2.83944971828898	0	0	9.36772924851088	0	0	0	0	0	2.05701696536554	0	0.726465048563729	0	0	0	0	0	0	0	0	0	0	0	0	0	0	0	0	0	0	0	0	0	0	0	0	0	0	0	0	0	0	0	0	0	0	0	0	0	0	0	0	0	0	0	5.10514166032342	0	0	0	5.79006823966561	0	0	0	5.11165734626313	0	0	0	0	0	0	0	0	0	0	0	0	0	0	0	0	0	0	1.22255110906328	0	0	0	0	0	0	0	0	0	3.27534532578623	0	0	0	0	0	0	0	0	0	7.576189542053	5.79304790703179	0	4.01965744103695	4.50236879469019	0	0	0	0	0	0	0	0	4.25454869356597	5.54288328850878	0	0	0	0	0	5.09893322260096	0	0	0	0.638917190625716	2.89689956070972	0	0	0	0	0	0	0	0	0	0	0	0	0	0	0	0	0	0	0	0.889831738124756	0	0	0	0	0	0	0	0	0	0	0	0	0	0	0	0	0	0	0	0	2.07411491049554	0	0	0	0	0	0	0	0	0	0	0	0	0	0	0	0	0	0	0	0.170694233687083	0	0	0	0	0	0	0	0	0	0	2.16551323385285	0	0	0.60632851369623	0.619478746221782	0	3.98547310627642	0	8.09506993967557	0	0	0	0	0	0	0	5.52597175209574	5.55649379266994	0	0	0	0	0	0	0	0	0	2.93401444317075	0	0	0	0	0	0	0	0	0	0	0	0	0	2.92585134488759	0	5.76399575829385	0	0	0	0	0	0	4.99095486039699	0	0	0	0	0	0	0	0	0	0	0	0	0	0	0	0	0	0	0	3.91532967601301	3.6657679503149	5.8860281855393	0	0	0	5.50743630000819	0	0	0	0	0	4.17506145917396	10.4653011041016	0	0	0	0	0	0	3.40705357506134	0	0	0	0	9.22133819260583	0	0	0	4.27195598120491	0	0	0	3.73427606925428	0	0	0	0	0	0	0	0	2.77066415717685	4.36299581197405	0	0	0	4.07272323102162	0	4.35852285795601	0	0	0	5.86075178951925	0	0	0	0	0	0	0	0	0	0	0	2.66888158134518	0	0	0	0	0	0	0	0	0	0	0	0	0	0	0	0	6.18300805110926	0	0	0	0	9.49466361229606	0	0	0	0	0	0	0	0	4.05424939981503	0	0	0	0	0	0	0	0	0	0	0	0	0	0	0	0	0	0	0	0	0	0	0	0	0	0	0	0	0	0	0	0	0	0	0	0	0	0	0	0	0	0	0	0	0	0	7.02731995543342	0	0	0	0	0	0	0	0	0	0	0	0	0	0	0	0	0	0	0	0	0	0	0	0	0	0	0	0	0	0	0	0	5.05171141710223	0	0	4.71649162456917	0	0	0	0	0	0	0	1.18747005756901	0	0	0	0	5.24203461403301	0	0	5.12476650209525	0	0	0	0	0	0	0	0	0	0	0	0	0	0	0	0	0	0	0	0	0	0	0	0	0	0	0	0	0	0	0	0	0	0	0	0	0	0	0	0	0	0	0.927471734596053	0	0	0	0	0	0	0	3.13443124899272	0	0	0	0	4.93498820178348	0	6.48316278985478	0	2.00980936264819	0	0	2.31993580073157	0	0	0	0	0	0	0	0	0	0	0	0	0	4.45189025522008	2.35262012361563	7.03418269429105	0	0	0	0	0	7.0750619243323	0	0	5.86844478152636	0	3.53799177289698	0	0	0	0	9.84321130311197	5.57401671243805	2.52974599938507	0	0	0	4.46513863435236	6.03678243877798	0	0	0	0	2.57258412417668	0	5.20297792075823	1.17048273570311	0	0	8.32424806586749	3.88672571818729	0	0	6.27618769631353	3.72639529165045	0	0	0	0	0.366151528954183	0	0	0	0	0	0	0	0	0	0	0	0	0	0	0	0	0	0	5.0390418599873	0	0	0	0	0	5.39390008391485	0	0	0	0	0	0	0	0	0	0	0	0	0	0	0	0	7.08955111535092	0	0	0	0	0	0	0	8.52987559303316	0	5.62964263856346	0	0	3.31092900392949	0	4.92301127620128	0	0	2.70122078152516	5.09331086043355	0	0	0	0	0	0	0	0	0	0	0	0	0	0	0	5.32826202860941	0	0	3.37738754797226	0	0	6.61055981298321	0	0.584952882722157	4.11940598153238	0	0	0	0	0	7.4672876330988	0	0	0	0	0	0	2.63337773315832	3.67132734449229	0	0	0	0.0522906789260213	0	4.17151909993979	0	0	0	0	0	0	0	0	0	0	0	6.02854042177048	0	0	4.28981971361906	0	0	0	0	0	0	0	0	0	0	0	0	0	0	7.53312723458062	0	0	0	0	0	0	0	0	0.124156060194495	1.63229613835912	0	3.76684954547994	0	0	0	0	0	0	3.51037966169224	2.02347537756949	0	0	3.9220075066795	0	0	0	0	0	0	0	0	0	0	0	0	0	7.85868973150686	0	6.7952474508048	0	0	0	0	0	0	0	0.643311325250387	0	0	6.3593243747517	0	0	0	0	3.42472058041779	0	0.29672169370439	0.555315541364545	0	2.42940171979661	0	0	0	0	0	0	0	0	0	6.5380818174288	0	5.88630870249523	0	0	0	0	0	0	0.664719477556252	3.37272927065972	0	0	1.17878474282047	0	0	0	8.61576203885025	5.01821130852953	2.25287884092851	0	0	3.61837962867905	0	0	0	0	0	0	4.82613659308538	0	0	0	0	0	0	0	0	0	0	0	0	0	7.15616399644048	0	3.08666659335448	6.19214681127728	0	0	0	0	0	0	0	0	0	0	0	0	0	0	0	0	0	0	0	2.25522878594066	0	0	0	0	0	0	0	0	0	0	0	0	0	0	0	0	4.76848606796206	0	6.92192422428095	0	0.504671235385739	0	0	0	1.08865723764947	0	0	4.52253288483711	1.02743718270685	0	0	7.13848684427481	6.95959629812947	0	5.89829301522644	8.37044766414754	7.9868489110286	0	2.91087845882169	0	2.61188292714506	0	0	0	0	0	0	6.21287667641507	0	0	0	0	0	0	0	0	0	7.48775965860139	0	0	6.67437590429669	3.21234832656593	0	4.07218299375034	4.04765180372674	0	0	0.49069334468973	6.57664306286428	5.24736171419124	3.20898694881782	0	5.06840425716108	0.723366334944089	0	0	0	0	0	0	0	0	0	0	0	0	0	0	0	0	0	0	0	0	0	0	0	0	0	0	0	0	0	0	0	0	0	0	0	0	0	0	0	0	0	0	0	0	0	0	0	0	0	0	0	0	0	0	0	0	1.19616006671079	0	0	1.39454157979015	0	0	0	0	0	0	0	0	0	0	4.57736839975281	0	0	0	0	0	0	0	0	0	0	0	0	0	0	0	0	0	0	0	7.22198338507479	0	0	0	0	0	0	3.92577160661677	3.57826247996957	0	0	0	0	0	0	0	0	0	0	0	0	0	6.12008854484384	0	0	0	0	8.45334883789892	9.18802748239432	8.93418621965943	0	0	0.462188465080241	0	5.93144668529867	0	5.61663999717192	0	7.42680985623101	9.342492522223	5.63461359613122	2.05715563770734	0	0	4.23549731303593	0	0	0	0	0	7.59192620724982	0	4.45579406828493	0	0	0	0	0	0	0	0	0	0	0	0	0	0	0	0	0	0	0	0	0	0	0	0	0	0	0	0	2.55270659557182	0	0	3.36911745859982	0	0	0	0	0	3.19411700286067	5.26929502271942	0	0	0	0	0	0	0	4.22283546677765	0	0	0	0	0	0	0	0	0	0	0	0	6.9120390330214	6.66274669366537	6.34176342132152	0	4.42923431921476	5.96504081664321	0	0	0	0	6.07841770164733	0	0	0	0	0	0	6.37393873932981	0	0	6.83055957253426	0	0	0	0	0	0	0	6.24844754923382	0	0	0	0	0	6.74289549085061	5.55707918697116	8.71597228292978	0	0	0	0	0	0	0	4.98308937102635	0	0	0	0	4.75583295904659	0.216597653069045	0	0	0	0	0	4.30397066008729	4.57329574810423	0	2.76161505532948	0	0	0.0126115782937947	0	0	0	0	0	0	4.34091115110804	3.91841485906398	4.04042781855669	0	4.7693380193933	0	0.37454431079651	4.97108825722592	3.19697050458404	0	3.48167351824043	0	0	0	0	0	6.17537689093714	6.49227141723793	0	6.18126955649984	0	0	0	0	0	4.26177901566655	0	0	0	0	0	0	0	0	1.38291067835036	0	0	0	0	0	0	0	0	0	0	0	0	0	4.619512786707	0	0	0	0	0	0	5.45596170217323	0	0	0	0	1.12303707339553	0	0	0	0	2.2221801234467	0	0	0	0	0	0	0	0	0	0	0	0	0	0	0	0	0	0	0	0	0	0	0	0	0	0	0	0	0	0	0	0	0	0	0	0	0	0	0	0	0	0	0	0	0	0	0	0	0	0	0	0	0	0	0	0	0	0	0	0	0	0	0	0	0	2.81719754851226	0	0	0	0	0	0	0	3.19232990482033	3.21685060132697	6.12923355226702	0	0	0	0	0	0	0	0	0	0	0	0	7.88456739648297	0	0	0	0	0	0	0	0	0	0	0	0	0	0	0	0	0	0	0	0	4.20620559846117	0	0	0	0	0	0	0	0	0	0	0	0	0	0	0	0	0	0	0	0	0	0	0	0	6.00829190973305	0	0	1.61568465878136	0	0	0	0	0	0	0	0	0	0	0	0	3.25334338710296	0	0.37454431079651	1.80859098813998	0.14751510919484	2.69132422188297	0	0	0	5.72061501833048	0	0	0	0	0	0	0	0	0	0	0	0	0	1.84158271347534	3.3281902080722	0	0	0	0	0	0	0	0	0	0	0	0	0	0	5.47421537126437	0	0	0	0	0	1.22744536081195	0	0	0	0	0	0	0	0	0	0	0	0	0	0	0	0	0	0	0	0	1.76930627867406	0	0	0	4.091513667927	6.61568701260892	0	0	0	5.02362352084289	0	4.5214842343004	0	0	0	0	0	0	0	0	0	0	0	0	0	0	0	0	0	3.57881798042326	0	6.7189369453294	0	0	0	0	0	0	0	0	0	0	0	0	0	1.8254315234515	0	0	0	0	0	6.62069929985428	5.53931393126741	0	5.51857919967622	0	0	1.33001334269188	0	0	0	0	0	0	0	0	0	4.87068528286456	0	0.625476239959438	0	0	0	0	0	0	0	0	0	0	0	0	2.38365729613361	0	0	0	0	0	1.35904881569877	0	3.19090874186069	3.01772419179598	0	0	3.42049587636142	0	0	0	0	0	0	0	0	0	5.25753493351193	3.97490553884757	6.94376898716301	0	0	0	0	0	0	0	3.7705330782315	0	0	1.12325564197779	0	0	0	0	5.55653057836326	1.70299435452696	3.26497772909945	0	5.1834349036421	0	0	0	4.14254414045046	0	0	0	0	0	0	0	0	0	0	0	0	0	0	0	0	0	0	0	0	0	0	0	0	0	0	0	0	0	5.13360051323235	0	0	0	0	0	0	0	0	0	0	0	0	0	1.68744595296062	0	0	0	0	0	0	0	0	0	0	0	0	0	0	0	0	0	0.12457959203894	0	6.29729781690512	0	0	0	0	0	0	0	0	0	0	0	0	0	0	0	0	0	0	0	0	0	0	0	0	3.46184283788407	0	0	0	0	0	0	0	0	0	0	0	0	0	0	0	0	0	0	0	0	0	0	0	0	0	0	0	4.16292701551285	3.40122086216022	0	0	0	0	0	0.159164142018988	4.90957151590089	0	0	2.55566157231161	0	0	0	3.94261771885327	0	0	0	0	0	0	0	0	0	0	0	0	6.08101786580691	0	0	0	0	0	2.66810777556186	4.78102916734219	2.72935046356171	0	0	0	5.07174122089136	0	4.13219020781683	6.25805340332927	0	0	0	6.09599402202767	0	0	0	0	0	0	0	0	0	0	0	0	0	0	1.72343186959248	0	0	0	5.72068067807426	0	0	0	0	0	0	0	0	0	0	0	0	0	0	0	1.59777905096115	0	0	0	0	0	0	5.23652705896588	0	0	4.20952354908595	0	0	0	0	0	0	0	0	0	0	0	0	0	0	0	2.06027570582405	0	0	0	2.22093353146402	0	0	0	0	0	0	0	0	0	0	3.17167761243189	0	0	0	0	0	0	0	0	0	5.17208742259293	0	0	0	0	4.03492878553657	0	0	0	0.415477454176603	0	0	0	0	1.35041803812319	0	0	0	0	0	0	0	0	0	0	0	0	0	0	0	0	0	6.84263948207138	0.769610960755601	0	0	0	7.9131766493697	0	0	0	0	0	0	0	0	5.38315129738669	5.86908669037038	0	0	0	0	0	0	2.82806893464691	0	0	0	0	4.18343887377052	0	0	0	0	0	0	0	0	0	0	3.17605463625659	0	0	0	0	0	0	4.611113348761	5.27000559019784	0	0	0	0	0	0	0	0	0	0	0	0	0	5.18010806871201	0	0	0	0	0	0	0	0	0	0	0	0	0	0	0	0	0	0	0	0	0	0	0	0	0	0	0	0	1.85729231701041	0	0	0	0	0	0	0.268266698230077	0	0	4.88942000022364	0	0	0	3.21333483794896	0	0	0	0	0	0	0	0	0	0	0	1.12700588461232	4.44499828686331	0	0	0	0	0	0	0	0	0	0	0	0	0	0	0	0	0	0	0	0	0	0	0	0	0	0	0	0	0	0	0	0	0	0	0	0	0	0	0	0	0	0	0	0	0	0	0	0	0	0	0	0	0	0	0	0	0	0	0	0	0	0	0	0	0	0	0	0	0	0	0	0	0	0	0	0	0	0	0	0	0	0	0	0	0	0	0	0	0	0	0	0	0	0	0	0	0	0	0	0	0	0	0	0	3.58326633735687	0	0	0	0	0	0	0	0	0	0	0	0	0	0	0	0	0	5.80512217038572	0	0	0	0	1.40472876779832	0	6.54846282725264	4.51600884150457	0	0	0	0	0	0	0	0	0	6.87365327275312	0	4.02035996060265	1.54208466827106	0	0	0	3.1773693044169	4.8715134858433	0	0	0	4.70112206248402	0	1.58569808763329	5.11030477259887	0	0	5.31252722812623	0	0.225534073367716	0	0	0	0	0	0	0	0	0	0	3.00758124514573	0	0	0	0	0	0	0	0	0	0	0	0	0	0	0	0	0	0	0	0	0	0	0	0	0	5.11109810227977	0	0	0	0	0	4.94913335035561	0	7.03561291353759	0	0	8.36353906463326	0	0	0	0	0	0	0	0	0	0	0	0	0	0	0	0	0	0	1.42437929636027	0	0	0	0	5.25307405933446	0	0	2.24897802032466	3.87957834872959	0	0	0	0	0	0	0	7.27162176231523	0	0	0	0	0	7.73870029331644	0	0	0	0	5.59157171338531	0	0	0	0	0	0.623351856072358	0	0	0	0	0	0	0	0	0	0	0	0	0	0	0	0	0	0	0	0	0	0	0	3.23373010340968	0	0	0	0	0	0	0	0	0	3.35198161045256	0	0	0	0	3.81980100341299	0	0	0	0	0	0	0	0	0	0	0	0	0	0	0	0	0	0	0	0	0	0	0	0	0	0	0	0	0	0	0	5.92096255926461	0	0	0	0	0	0	0	0	7.61784943963529	5.639154005502	0	0	3.31286263038086	0	0	0	0	5.17441041358138	0	0	0	0	0	0	0	0	0	0	0	0	0	0	0	0.354463444814202	0	0	0	0	0	0	0	4.34212090463395	0	0	0	4.90933629401328	0	0	0	0	0	6.06319875353997	0	0	0	0	0	0	0	0	0	0	0	0	0	4.00772475137617	5.8308662913508	0	1.62897418234549	3.08677697377654	0	0	0.367147374657944	0	0	0	0	0	0	0	0	0	0	3.72149297019517	0	0	0	0	0	0	0	0	0	0	0.028484285286491	0	0	0	0	0	0	0	0	7.28958551242276	2.7340375606728	0	2.84394968512626	0	0	0	0	0	0	7.65321769574361	0	0	0	0	0	0	0	0	0	5.81613887157268	0	0	0	0	0	0	0	0	0	0	0	0	0	3.94489591791936	0	0	0	0	5.27841972120463	0	3.5480543215146	0	0	0	0	0	0	0	0	0	0	0	0	0	0	0	0	0	0	0	0	0	0	0	0	0	0	0	0	0	2.24576640894142	0	0	0	0	0	0	0	0	0	0	0	0	0	0	0	0	0	0	0	0	0	0	0	0	0	7.7074143538007	0.0857237703031839	0	6.44622314017429	3.88604282255529	5.33684036060033	0	0	0	0	0	0	0	0	4.22513608384535	0	4.5879469925745	0	5.40505294107885	0	0	0	0	0	0	0	0	5.81943827397117	6.15985721242214	4.07277467164112	7.36254002292493	8.04551941969011	0	0	5.4962673948956	0	0	0	0	0	2.44877675776508	0	0	0	0	0	0	4.80448213107335	0	0	0	0	0	1.73393997761442	0	0	0	0	0	0	0	0	5.39732723208137	4.38849953859857	3.67359034275382	0	0	0	0	0	6.49485718415217	0	0	0	0	0	0	0	0	0	0	0	0	0	0	5.89887826154813	0	0	0	0	0	0	0	0	0	0	0	1.31401779187207	0	0	0	0	0	0	0	4.52465924141292	0.0100636833446975	0	0	0	0	0	0	0	0	0	0	0	0	0	0	0	0	0	7.93694999846334	7.1071542914855	0	0	0	0	0	0	0	0	0	0	0	0	0	0	0	0	0	0	0	0	0	0	0	2.56752354421268	2.10782844991663	5.23386122407943	0	0	2.12809539633752	0	2.72039886723066	2.68108264150705	0	0	0	5.32432818460975	0	0	0	0	0	2.01329788147181	0	0.78791718210869	0	0	5.84088112687712	0	1.82238345165149	0	0	4.60828883258118	0	0	3.3308308514977	0	0	0	0	0	0	0.0101639665055637	0	0	0	0	0	0	0	0	0	0	0	0	0	0	0	0	0	0	0	0	0	3.87623206290791	0	6.5819371853618	0	0	0	0	4.68666859836849	0	1.61932848896592	0	0	0	0	0	0	0	0	0	0	2.29569070310775	0	0	0	0	0	0	0	0	0	0	0	3.86693764257515	0	0	5.22677053396175	8.4662110862533	0	0	0	0	0	2.07326155199208	0	0	0	0	0	5.37089311783823	0	0	0	0	3.22400630625501	0	7.40676623963062	5.60460511698491	0	0	0	0	0	7.13191867886257	5.12567589570329	0	0	0	0	0	0	0	0	0	0	0	0	0	0	5.83203933265197	0	0	0	0	1.5914257024009	0	0	0	0	0	0	0	0	0	0	0	0	0	1.86133211228734	0	0	0	0	0	0	0	0	3.93150341805337	0	0	0	1.99646467576744	0	0	0	0	4.18305769161405	0	0	4.06083425087328	0	0	6.27244689983416	0	0	0	0	2.49310929694398	0	0	0	0	0	0	0	0	0	0	0	0	0	0	6.55295184571724	0	1.67605071689328	0	0	0	0	0	0	6.91640498561964	0	0	0	0	5.26753205274964	0	0	0	0	0	0	0	0	0	0	0	0	0	0	0	5.0730875625653	0	0.593172077976839	3.0914188831732	0	5.73206835889893	0	3.3185236489585	0	0	0	6.09586747038607	0	0	3.97629030756477	0	0.563656030581225	0	0	0	0	0	0	0	0	0	0	1.29069569467637	0	0	0	0	0	0	0	3.15443414921946	0	0	0	4.45067680353915	0	0	8.96407512170942	0	0	0	4.1327166638059	0.0270658151565016	0	0	0	1.86494085442376	0	0	0	0	0	0	0	0	0	0	5.76026885805237	0	0	2.91374344615928	0	0	0	0	0	1.77312707154237	0	0	0	0	0	3.69849632031307	0	1.41509881251518	0	0	0	10.0843034890457	4.59444703184089	0	0	0	0	0	0	5.1597906243086	4.64329054244457	0	0	0	0	0	0	0	0	0	0	0	0	0	0	0	0	2.74737236031106	0	0	0	0	0	0	0	0	0	0	3.78017359305477	0	0	0	7.57945925702715	0	4.35149405950366	0	0	0	3.92366263907249	0	0	0	0	0	0	0	0	0	0	0	0	0	5.80647100061648	0	0	0	9.55810688339905	0	0	0	0	4.88659891915176	0	0	0	0	0	0	0	0	0	0.0717901227979827	0	0	4.7345036997596	0	0	3.69045062020199	0	7.13407715604	2.53893044388406	0	1.47869229622868	0	0	0	0	0	0	0	0	0.389280446923571	6.19128035322952	4.38929834639139	4.07056106707866	0	4.94342909516001	0	0	0	3.62843533278303	0	0	0	0	2.50120472798052	0	0	0	0	0	0	0	0	0	0	0	0	4.71321740295073	0	0	0	0	0	0	0	0	0	0	0	0	0	4.62014649733949	0	0	0	0	0	0	0	0	0	0	0	0	0	0	0	0	2.86694555298733	0	0	0	0	0	0	0	0	0	0	0	0	4.69840741666627	0	0	0	6.08472336459682	0.178223834260872	0	0	0	0	0	0	0	3.96499000670623	0	0	0	4.3746500249558	0	8.73535970249025	0	0	0	0	0	0	0	0	0	0	0	0	0	0	4.11468351685978	0	0	0	1.09291102018413	2.03463831799901	0	0	0	0	0	0	0	0	0	0	0	0	0	0	0	3.44858384046336	0	0	0	6.36234714573984	0	0	0	0	0	1.72941790234464	0	1.36547418498733	0	0	3.37144734564191	4.85175403775387	0	0	0	0	0	0	0	0	0	0	0	0	0	0	5.36762267656232	0	5.0706383430436	3.74365498690496	4.83484265806131	0	5.5021268887757	0	0	7.12589902290645	0	0	3.21302059681506	4.28979021004964	0	5.38223147366878	0	0	0	0	0	7.21447455431732	0	0	0	5.25081002197671	0	7.41792844420572	0	0	6.5114016211479	0	0.238285497085396	0	0	0	0	0	0	6.97995672945325	4.02932036025378	0	0	3.52083708157161	0	6.44758580833502	0	0	0	3.1404612933982	0	0	0	0	0	0	7.36126831157432	0.653674579784065	0	6.22107278251506	3.41496085406889	6.14174748778662	0	0	0	4.17874650598182	0	0	0	0	0	0	0	0	7.22011709522013	0	0	0	0	0	0	0	0	0	0	0	0	0	0	0	0	0	0	0	0	0	0	0	0	0	3.00053369843701	0	0	0	0	0	0	0	0	7.34621230916701	0	0	0	0	6.07235666350765	0	0	0	0	0	0	0	8.92266170114992	0	10.1754247985897	10.7793746427943	9.19871022740098	5.86215131525962	7.09675731482346	6.9701173976055	6.78702753781745	9.3784530992811	9.03800810340534	6.97139410369599	6.92758835520314	0	0	0	0	0	0	0	0	0	0	0	0	3.04357023644069	0	0	0	0	0	5.81617215902993	0	0	0	2.86131622974129	0	0	0	0	0	4.24170292275017	0	0	0	0	0	0	0	2.48531346810644	5.20742436810389	0	0	0	1.96440972270539	0	0	0	0	0	0	0.450052533610784	0	0	0	0	0	4.08500817262082	0	0	0	0	0	0	0	0	0	0	0	0	0	0	0	4.63607353629419	0	4.81921343811447	0	0.224892299610384	0	0	0	0	0	0	0	0	0	0	0	0.587595419661321	0	0	0	0	0	0	0	0	0	0	0	0	0	0	0	0	0	7.08679437914918	0	0	0	0	0	0	0	0	0	0	1.57754242635599	0	0	0	0	0	0	0	3.11776651081515	0	0	0	4.41696806582068	0	0	0	0	0	0	0	0	0	0	0	0	0	5.70279327444246	8.36491818245254	0	0	0	8.00625313536629	0.854171234227465	0	0	5.60142019134024	0	0	0	0	0	0.479954831690671	0	0	0	0	0	0	0	0	0	0	0	0	0	0	0	0	0	0	4.9036408744577	0	0	0	0	0	0	0	0	0	0	0	0	0	0	0	0	0	0	0	0	0	0	0	0	0	0	0	0.372394965238024	1.70190829983186	5.47416019799299	2.07931666405858	0	0	0	0	0	5.65273887276965	0	0	3.813668335991	4.77301521205759	0	4.27014018460723	0	1.88587413651965	3.25814802753014	5.67487866521654	3.17448312158813	0	0	0	0	0	4.95823021167137	1.12456635855067	0	0	0	0	4.1316964807913	0	0	0	0	1.41701804151757	0	0	0	0	0	0	6.88115067779109	0	0	0	0	0	0	0	7.10467213128256	0	0	5.64222791124677	0	0	0	0	0	0	0	4.47424133442669	0	0	0	0	4.39708417287364	0	4.78322614000566	0	0	0	4.25194627078781	0	4.58990727002324	0	4.86133509024526	0	4.11508319689583	0	2.28380327092837	0	0	0	0	0	0	6.44640677851213	0	0	4.44763870153329	0	0	0	0	6.9125420898278	0	0	0	0	0	0	2.84945289285041	0	0	2.36335893771117	0	6.86630219593184	0	0	0	0	3.90751562804565	0	0	0	0	2.50364131560295	0	0	0	0	0	0	0	0	0	0	3.33088820314561	0	0	5.28538372265341	0	0	0	0	0	0	0	2.94274719445629	0	0	0	5.66777293621623	6.83235839700366	6.38816025579913	1.87872141844271	8.58952007157571	0	0	4.40699917274447	5.63115085772515	0	0	0	5.41678908459648	4.31064549752258	5.5519804353029	7.13828204109446	0	0.673239810401608	1.84844166896188	0	6.12844394887562	0	0	0	0	4.7126287936858	1.16462539773716	7.52971164730967	7.30140473756448	8.81718833707341	9.10348190341506	4.88674522474211	0	6.5365005637225	0	6.8798037721273	0	0	5.04365946941087	0	3.224287289892	0	0	0	3.42732457842599	0	0	0	2.79981261691531	0	0	0	0	5.7867714609887	0	0	6.27923540835116	0	0	0	0	0	0	0	0	0	0	0	0	0	0	0	0	0	5.03875221946647	0	0	5.09840692435883	1.16523021499787	0	0	0	0	0	0	0	0	0	0	0	0	0	0	0	0.254243303367449	0	0	0	0	1.38751694947308	0	0	0	0	2.558414590412	0	1.98343327306445	6.3212137840356	0	5.25139719559912	4.07322041352915	4.73245373108317	0	0	0	2.27900171188424	6.82346914867932	0	0	0	0	4.38142874231905	3.18315299659554	0	0	0	0	0	5.84986668951061	0	0	0	1.76505942735149	5.51049676497543	7.68223617968256	0	0	0	0	0	0	0	4.46647703541037	0.950102561519997	5.40004260123551	0	0	0	0	0	4.72230207253718	0	0	0	0	0	3.64033171226164	6.02663852156116	0	0	0	0	0	0	2.09616737975675	0	3.85649773938564	5.13628573598269	2.64755397935107	0	5.68284012630961	0	0	0	0	0.561673172552573	0	0	0	0	5.5444421096816	0	0	0	5.82925846137036	0	0	0	0	0	0	0	0	0	2.11792771665476	0	0	0	0	0	0	0	0	0	0	0	0	0	0	0	0	0	0	0	0	0	0	0	0	0	0	0	0	0	0	0	0	3.92657827871043	5.25437484073484	0	0	0	0	0	0	0	0	0	0	0	0	0	0	0	0	0	0	0	0	0	1.78534129870518	0	0	0.193380664854526	0	0	0	0	0	1.72773752012268	0	0	0	0	0	2.83916951580767	0	0	6.52398999662388	0	0	4.37183064911884	2.00972338494923	7.32418054661874	0	8.11122436846895	6.9614496943982	0	0	0	0	0	6.83940537331974	0	0	3.05429802984835	0	0	0	0	0	0	0	0	0	0	0	0	0	0	0	0	0	0	0	0	0	0	0	0	0	0	0	0	0	0	0	0	0	0	9.46647010177564	0	2.32032581396146	0	0	0	0	0	0	5.99065540204741	0	0	0	0	0	0	0	0	0	0	0	0	0	0	0	0	0	0	0	0	0	0	0	0	0	0	0	0	0	0	0	0	2.32963455001312	0	0	0	7.29988569686909	4.31058733547534	0	0	0	0	0	0	0	5.06780648236687	0	0	0	4.03649454215193	0	8.35563740443384	0	4.94297890801355	0	0	0	0	1.21352148344717	5.67192738481474	0	0	0	0	0	0	0	0	4.23608692295106	0	0	0	0	0	0	0	2.81785038736131	5.80861930224525	0	1.49696335814512	0	0	2.61893633772851	7.24918931964462	0	0	0	0	0	0	0	2.23115588588069	0	0	0	0	0	0	0	4.52524203077285	0	0	0	0	0	6.82242424377525	0	0	0	0	0	0	0	0	0	0	0	0	0	0	0	0	0	2.58877339142018	0	0	0	0	0	5.90879369729153	6.74929290444375	5.21576400659555	3.28635630157365	0	0	0	0	0	0	0	0	2.55400752994015	0	0	4.93080828803334	0	0	0	4.25664084249004	0	5.38214845320422	4.68635484964961	0	0	0	0	0	1.20725567678211	5.5642257202064	0	4.64095056331105	0	0	0	0	3.07256203853561	0	0	0.560264959068965	0	0	0	0	0	0	4.73773542721336	0	2.30302962077709	0	0	0	0	3.51725049307611	1.96547770824797	0	0	2.11373716608659	0	3.72795311898679	0	0	0	7.4731862047021	0	0	0	0	0	0	0	0	0	0	0	0	0.0671155073988871	0	0	0	0	0	0	0	0	0	0	0	5.21919950418402	8.61078863352202	0	0	0	0	0	0	0	1.65918932709627	0	0	0	0	0	0	0	3.43996881108234	0	0	1.81930848663833	0	0	0	0	0	0	0	0	0	0	0	0	0	0	0	0	0	0	0	0	0	0	0	0	0	0	4.38227298210959	5.17093052998701	0	0	0	0	0	0	0	0	0	0	0	0	0	0	3.79842384547786	0	0	0	0	0	0	0	0	0	0	5.68779976819351	0	0	0	0	0	0	0	0	0	0	0	0	0	0	0	0	0	0	0	0	0	0	0	0	0	0	0	0	0	0	0	0	0	0	0	0	0	0	0	0	0	0	0	0	0	0	0	0	0	0	0	0	0	0	0	0	0	0	0	0	0	0	0	0	0	0	0	0	0	0	0	0	0	0	0	0	0	0	0	0	0	0	0	0	0	0	0	0	0	0	0	0	0	0	0	0	0	0	0	0	0	0	0	0	0	0	0	0	0	0	0	0	0	0	0	0	0	0	0	0	0	0	0	0	0	0	0	0	0	0	0	0	0	0	0	0	0	0	0	0	0	0	0	0	0	0	0	0	0	0	0	0	0	0	0	0	0	0	0	0	0	0	0	0	0	0	0	0	0	0	0	0	0	0	0	0	0	0	0	0	0	0	0	0	0	0	0	0	0	0	0	0	0	0	0	0	0	0	0	0	0	0	0	0	0	0	0	0	0	0	0	0	0	0	0	0	0	0	0	0	0	0	0	0	0	0	0	0	0	0	0	4.1658396014377	0	3.84411444423386	3.1898625032369	0	0	5.22275820120526	0	0	0	1.04542200120411	0	0	4.13315248979973	0	0	0	5.79206925457408	4.04615051463912	0	0	0	0	0	0	0	6.29208047318896	0	0	0	0	0	0	0	0	4.79690792859826	0	0	0	0	0	0	0	0	0	0	0	0	0	0	0	0	0	0	0	0	0	0	0	0	0	0	2.25521669820823	0	0	0	0	0	0	0	0	0	0	3.22799823702562	0	5.79288397698012	0	0	0	0	0	0	0	0	0	0	0	0	0	0	0	0	0	0	3.63188422136618	4.43746745783209	0	0	7.54234318483779	0	0	0	0	6.42164577698114	0	3.14546225751338	0	0	6.48173324777377	0	0	1.92322525994503	0	0	0	0	0	0	0	0	0	1.32788852276664	7.24269776790801	0	0	0	0	0	0	0	0	4.75079406443518	2.95271003455654	6.84893585552456	0	0.979915585417518	0	0	0	0	0	0	0	0	0	1.3516452885843	0	0	0	6.56823432335603	0	0	0	0	0	0	0	0	0	0	0	0	0	0	0	0	5.13117376891917	0	0	3.88190928904719	0	0	0	0	0	0	0	0	0	0	0	0	0	0	4.20309150106054	0	0.342748153771968	0	3.00303548081015	4.1200035013747	4.90668379449822	0	0	0	0	0	0	0	0	0.405720127381249	0	0	0	0	4.28808535456309	0.268985255368546	0	0	0	0	0	0	0	0	0	0	0	0	0	0	0	0	0	0	0	6.72228840903496	5.39252350735034	0	0	0	0	0	0	0	0	0	0	0	0	1.67295932318523	3.76072127790424	3.26958527571741	0	0	0	0	0	0	4.35924002552933	0.571570029599196	5.15454270518738	0	0	0	0	0	0.474462002443652	0	0	6.00640575068405	0	0	0	0	0	0	0	0	0	0	2.60981641248734	0	0	0	0	0	0	0	0	0	0	0	0	0	0	0	0	0	0	0	0	0	5.09486098970912	0	4.93172559986428	0	0	0	0	0	0	0	0	0	0	0	5.98745957993743	0	5.37750901806131	0.817459538146652	0	0	0	4.40390165978198	6.3189747627163	0	0	0	0	0	0	0	0	0	0	0	0	0	0	0	0	2.42192612619214	0	4.04660455751798	4.83759513710809	0	0	0	2.82609285420157	6.92273304987684	4.81998999529136	0.305678743242287	0	5.56372862666922	0	0	0	0	0	0	0	0	0	0	0	0	0	0	0	0	0	0	0	0	0	0.630209743762387	0	0	0	0	0	0	0	3.1313985170745	6.11179086500512	0	0	0	0	5.20614306969137	5.61574879920882	0	7.30529569538075	0	0	0	0	0	0	0	0	0	0	0	0	0	0	5.83197601784278	0	0	0	0	2.29674518348004	0	0	0	0	0	0	0	0	1.42956776198446	0	0	0	0	0	1.0809918660372	0	0	0	0	0	2.85228854594588	6.05765171553511	0	0	0	0	4.02106213824333	0	0	0	0	0	4.37145431570508	10.7308352227507	6.67635204449417	0	4.18603300052074	0	0	0	2.5831050378777	6.5626927190592	0	0	0	0	0	0	0	0	0	0	0	3.66884528302107	4.69604947156715	0	0	0	0	2.6713703745575	0	0	0	3.71858082240738	6.15428547909996	6.357490424857	3.66826665518202	6.40492866056337	0	0	0	2.82894023341876	4.67927177337612	0	0	0	6.70013450036789	0	0	0	0	0	0	0	0	0	0	0	0	0.91843203356195	0	3.68059441488135	0	0	0	0	0	0	0	0	7.04030068163017	3.18977396485172	3.21856265499534	0	0	0	0	0	5.11872101900052	4.49832108548913	0	0	0	1.89059844493204	0	0	0	0	2.73951978743118	0	0	0	0	0	0	1.103282772086	0	0	0	6.3224924389295	0	0	0	0	4.4405668965259	0	0	0	2.4737973000201	0	0	0	0	0	0	0	0	0	0.359352490063288	0	0	0	0	0	0	0	9.10949376850458	0	0	0	0	0	0	0	0	0	0	0	0	1.19742509464916	0	3.44344752192336	3.91139438484257	0	0	0.643689981732247	0	0	0	0	0	0	5.18665901720211	0	0	0	0	0	0	0	0	0	0	0	0	0	0	0	7.53841400208742	0	0	9.01929604378534	0	0	0	0	3.90549531590843	0	0	0	0	5.53039853345367	0	0	0	0	0	0	2.26407697732301	0	0	0	5.35948954436153	6.47191577897206	0	0	0	0.777375526549785	0	0	0	0	0	0	0	0	0	0	0	0	0	0	2.57202136545174	0	0	0	0	5.69778771721329	0	0	0	0	0	0	0	4.23957370847577	0	0	2.56112325274657	0	0	0	0	0	0	0	0	0	2.81368475184527	0	0	4.4266740194254	2.06660932820854	5.25975832600736	0	0	4.87228703171443	2.08117598546365	0	0	0	0	0	0	0	0	0	0	0	0	0	0	0	0	0	0	0	0	0	0	0	0	0	0	0	1.25015513624955	0	3.87809751976448	0	0	0	0	0	1.94470854762663	0	0.626672752605993	0	0	0	0	0	0	0	0	0	0	0	0	0	0	0	6.45345008505722	0	0	0	0	0	0	0	4.75714062076708	0	0	0	0	0	0	0	0	0	0	0	0	0	0	0	0	0	0	2.67483573966462	0	0	0	0	2.68635484964961	0	3.59662510848931	0	0	0	0	0	0	0	0	0	0	0	6.06256212269073	0	0	0	0	4.96567348142805	3.90887053754885	4.80266369666604	4.34948559153182	0	0	0	0	0	0	0	0	0	4.07226875920633	0	0	0	0	0	0	0	0	0	0	0	6.18784097241073	4.30088514940984	0	0	0	4.72115935672435	0	0	6.86350488316575	5.40651286091477	0	3.50205048900652	0	0	0	0	0	0	0	0	0	0	0	0	0	0	0	4.8866867042864	0	0	8.31643993662276	0	0	0	0	0	0	0	0	0	0	5.44254877355697	5.03273122312412	0	0	0	0	0	0	0	0	0.502829576885913	0	0	4.77743023649873	4.09791413518699	0	0	0	0	3.7332133184169	0	5.4046579303256	0.0345538073695089	0	0	4.07263749257966	0	0	0	0	4.39989567805956	0	0	0	0	0	0	0	2.26781442254056	0	3.73585790059052	6.67344335568483	6.55052055306375	0	4.6901153384452	5.64717633580774	0	6.60749602920058	0	0	6.41291698330213	0	0	0	0	0	0	0	0	0	0	0	0	0	0	0	0	0	0	1.18978028920229	0	0	0	0	0	0	0	6.80154670335678	7.86141574093463	0	0	0	8.40373212584481	0	0	0	0	3.00852991531586	0	0	0	0	0	0	0	0	0	0	0	4.65842858487741	0.383131938718853	0	0	0	5.64721375916888	0	1.69684849029182	0	0	0	0	0	0	0	0	3.9569673450333	0	0	8.34497492453292	0	0	0	0	0	0	0	4.78624609992707	1.14068050992468	3.79448864912883	8.95002508592226	7.9963661476641	0	0	3.79290739669939	5.98896411087611	0	0	0	0	0	0.435383235030655	0	3.9664396963904	0	0	0	0	0	0	0	4.15913668683081	0	0	0	0	0	0	6.38604698479014	5.06003873439317	0	5.81258807009186	0	3.81579058750426	0	0	0	0	0	0	0	7.56356238233275	0	0	0	0	0	0	0	0.410579905698814	0	0	0	0	0	0	0	0	0	0	0	0	0	0	0	5.11287107781402	0	0	0	0	0	5.7890640813629	5.56696428566351	0	0	0	4.29554671702105	0	0	3.07185017550335	0	0	0	5.36143501344778	5.70630675444856	0	0	0	0.858227724628644	0	0	6.48270955572177	0	7.09258802389702	3.71322290283938	0	0	0	2.77396046820989	0	0	0	0	0	0	0	0	0	0	0	0	0	0	0	0	0	0	0	0	0	4.907640602045	0	0	1.20340791212534	0	0	0	0	0	4.67035316281648	0	0	0	0	0	6.55297028389273	6.86190575204559	5.33491503568244	6.8732103093003	0	0	0	0	0	0	0	0	0	0	0	0.205567677815734	0	0	0	0	0	3.69761815663724	0	0	0	0	0	0	0	5.17984143100583	0	0	0	0	0	0	0	0	0	0	0	0	0	0	0	0.886854456575312	0	0	0	0	0	0	0	0	0	0	0	0	0	1.07868497310637	0	0.971913204379377	0	0	0	0	2.22952332300897	0	0	0	0	0	0	0	0	0	0	0	0	0	0	0	5.13467273818569	0	0	0	0	0	2.25133735270921	0	0	2.9262063165612	0	1.97561918170002	5.99024694955441	5.15924973425216	4.48699747897928	0	1.10240954316571	5.26494546187397	0	0	0	0	0	3.2601657020228	0	0	0	0	0	0	0	0	0	0	0	0	0	0	0	0	0	0	0	0	0	0	0	0	0	0	0	0	0	0	0	0	0	0	0	0	3.81164570525199	2.187112115491	0	0	0	0	0	0	0	0	1.24074783603926	5.76484505816952	0	0	0	0	0	1.72876948931099	0	0	0	0	0	0	0	0	5.6821996538725	0	0	0	0	0	0	5.24376427254768	0	0	0	0	0	0	0	0	0	0	0	0	0	0	3.61339020529382	0	0	0	0	0	0	0	0	0	0	0	0	0	7.588774590494	6.92210268067702	0	5.82956799378111	6.95545230434319	5.64065273823153	0	8.06710625486611	0	0	3.96391796186206	0	0.41006969175638	5.94252623451954	8.51753948068537	4.85539177160777	0	0	0	0	5.69864077705544	0	4.95722743737165	4.83300643748787	4.83643923049655	0	0	1.27823459449596	3.90185160915246	5.32564905220967	0	6.12267064836479	0	1.53941692183989	0	0	6.95717170724639	0	6.71593454276378	1.7181972070783	0	4.61742191545099	0	3.98733905869022	4.73112349016375	0	0	0	0	4.85080942236336	0	0	0	0	0	0	0	0	0	0	0	0	0	0	0	0	0	0	0	1.18187220693853	0	0	0	0	0	0	0	0	0	0	0	4.56698558892694	0	0.725784774742255	4.65106317527285	0	0	0	5.75412855184494	0	0	0	0	0	0	5.28589782894303	0	3.33616911046401	0	7.77040621629884	0	2.44807367453531	0	0	0	0	0	0	0	0	0	0	2.81261322562157	0	0	0	0	0	0	0	5.16076694208517	0	0	0	0	0	0	0	0	0	0	0	0	0	3.73258397446093	0	0	0	0	0	5.98563476591816	0	0	0	0	0	0	0	0	0	0	0	0	0	0	0	0	0	0	0	0	0	0	0	0	0	0	0	0	0	0	0	0	0	0	0	0	0	0	0	0	0	0	0	0	0	0	0	0	0	0	0	0	0	0	0	0	0	0	0	0	0	0	0	0	0	0	0	0	0	0	0	0	0	0	0	0	0	0	0	0	0	0	0	0	0	0	0	0	0	0	0	0	0	0	0	0	0	0	0	0	0	0	0	0	0	0	0	0	0	0	0	0	0	0	0	0	0	0	0	0	0	0	0	0	0	0	0	0	0	0	0	0	0	0	0	0	0	0	0	0	0	0	0	0	0	0	0	0	0	0	0	0	0	0	0	0	0	0	0	0	0	0	0	0	0	0	0	0	0	0	0	0	0	0	0	0	0	0	0	0	0	0	0	0	0	0	0	0	0	0	0	0	0	0	0	0	0	0	0	0	0	0	0	0	0	0	0	0	0	0	0	0	0	0	0	0	0	0	0	0	0	0	0	0	0	0	0	0	0	0	0	0	0	0	0	0	0	0	0	0	0	0	0	0	0	0	0	0	0	0	0	0	0	0	0	0	0	0	0	0	0	0	0	0	0	0	0	0	0	0	0	0	0	0	0	0	0	0	0	0	0	0	0	0	0	0	0	0	0	0	0	0	0	0	0	0	0	0	0	0	0	0	0	0	0	0	0	0	0	0	0	0	0	0	0	0	0	0	0	0	0	0	0	0	0	0	0	0	0	0	0	0	0	0	0	0	0	0	0	0	0	0	0	0	0	0	0	0	0	0	0	0	0	0	0	0	0	0	0	0	0	0	0	0	0	0	0	0	0	0	0	0	0	0	0	0	0	0	0	0	0	0	0	0	0	0	0	0	0	0	0	0	0	0	0	0	0	0	0	0	0	0	0	0	0	0	0	0	0	0	0	0	0	0	0	0	0	0	0	0	0	0	0	0	0	0	0	0	0	0	0	0	0	0	0	0	0	0	0	0	0	0	0	0	0	0	0	0	0	0	0	0	0	0	0	0	0	0	0	0	0	0	0	0	0	0	0	0	0	0	0	0	0	0	0	0	0	0	0	0	0	0	0	0	0	0	0	0	0	0	0	0	0	0	0	0	0	0	0	0	0	0	0	0	0	0	0	0	0	0	0	0	0	0	0	0	0	0	0	0	0	0	0	0	0	0	0	0	0	0	0	0	0	0	0	0	0	0	0	0	0	0	0	0	0	0	0	0	0	0	0	0	0	0	0	0	0	0	0	0	0	0	0	0	0	0	0	0	0	0	0	0	0	0	0	0	0	0	0	0	0	0	0	0	0	0	0	0	0	0	0	0	0	0	0	0	0	0	0	0	0	0	0	0	0	0	0	0	0	0	0	0	0	0	0	3.62066851271148	0	0	0	2.4049003980205	0	0	0	0	0	0	0	0	0	0	0	0	0	0	0	0	0	3.87057186092307	0	0	0	0	0	0	0	0	0	0	0	0	0	0	0	0	0	0	6.58574074497537	0	0	0	0	7.46230594637785	0	0	0	0	0	0	0	2.23413646204146	0	0	0	0	0	0	0	0	0	0	0	3.54964453012254	1.88350742929294	0	0	0	0	0	0.574120889252786	5.26170380792622	0	0	0	4.43408106727443	0	0	0	0	0	0	0	3.52692015125163	0	0	0	0	5.06796132550696	3.82769710157479	7.48693153312502	0	0	0	0	0.755331997486972	7.69354271275202	0	0	0	0	0	0	0	0	0	0	0	0	0	0	0	0	0	0	0	0	0	0	0	6.62379225592559	4.66130495871129	0	0	6.3565540887279	0	0	0	0	0	0	0	0	0	6.00193957129977	0	0	0	0	0	0	0	6.83328227264313	0	1.00957649452577	0	0	0	0	0	0	0	0	0	2.8340518016247	0	7.27618025045302	0	0	0	0	2.72531144637303	0	0	0	0	0	0	0	0	0	0.578036480475284	6.83608823714384	0	0	0	4.55541739597182	2.24353504057258	0	0	3.43238488653746	0	0	1.41882680647873	0	0	0	0	7.8384980179182	6.76949406777307	0	0	1.3966198502027	0	0	0	5.25271462514738	5.30149985315868	0	0	0	5.62681874334097	0	0	0	0	0	0	0	0	0	0	0	0	0	0	0	0	0	0	5.30648828118922	0	7.40126353471419	7.9363964882003	0	5.58368154036209	4.26524184297708	0	0	0	1.91208263822104	0	0	0	0	0	0	0	0	0	0	0	0	0	0	5.23405289952052	0	0	6.67925488074983	0	0	0	0	0	0	0	0	0	0	0	0	0	5.27310928184114	0	6.19756073608054	6.02076886509457	0	0	0	0	0	0	0	0	0	0	0.50198427260044	0	0	5.93155542111874	0	0	0	0	0	0	0	0	0	4.40731875698269	0	5.36394899732744	4.57171321056405	4.66699512803676	0	8.33330296736708	0	0	0	0	0	0	0	0	0	0	0	0	0	2.84451822540284	3.52875883203623	0	3.74575364064054	0	0	6.21357280672621	0	0	0	0	0	0	0	0	0	0	1.88348005868364	0	0.765381982329821	0	8.77913822099992	0.81334408458889	0	0	0	0	0	0	0	0	0	0	5.86524084587905	6.26635928981396	1.9108861319356	0	0	0	0	0	0	0	6.91464823181879	0	0	0	0	0	0	1.82276277389455	0	0	0	0	0	0	0	0	0	0	0	0	0	0	0	0	1.69872522199008	0	0	0	0	0	0	0	3.41076582630917	0	0	0	0	0	0	0	0.649799376588073	0	0	6.34287826314594	0	0	0	0	0	3.36245586150612	0	0	0	4.34475749647867	0	0	1.00908914113073	0	0	0	0	7.1688927045059	0	0	0	0	0	4.50490636087387	0	1.25499305688833	0	0	0	0	0	0	5.10394238113513	0	4.47667978781796	0	0	0	0	0	0	0	0	0	0	0	0	0	0	0	0	0.496707763270732	0	0	0	0	0	0	8.00070426901125	0	0	0	0	0	0	0	0	0	0	0	0	0	0	0	0	0	0	0	0	0	0	0	0	5.45243070399774	0	0	0	0.729008870337863	4.44717582028379	0.515036203625416	0	0	0	0	0	0	0	0	0	0	0	0	0	0	0	0	0	0	0	2.43837802663177	0.235494249498062	0	0	0	0	0	0	0	0	3.298335725732	0	1.31189250919767	0	0	0	0	0	0	0	0	0	0	0	0	0	0	0	0	0	0	0	0	0	0	0	0	0	0	6.17603747702354	0	0	0	0	0	0	0	0	0	0	0	0.0277061058925456	0	0	3.13101156626476	0	0	0	0	0	6.74368998949545	0	0	0	7.68551271335027	0	4.77212319173165	0	5.54028770479196	0	0	0	0	0	1.19675810372962	0	0	0	0	4.23819835229252	0	0	0	0	0	2.58047837563915	0	0	0	0	0	4.09856272864381	0	0.0821711873513127	0	5.44393480075474	0	0	6.7599547420113	0	0	3.54653644193974	0	4.61579881499452	0	0	0	1.91389085342822	0	2.93586515415124	0	0	4.03442703214237	0	4.84847271707275	0	0	0	0	0	0	5.86005400103732	0	0	0	4.45834262875403	0	0	0	0	0	0	0	4.07677284989781	2.52443232855222	2.73587174339772	0	4.7574233468218	0	0	4.28255841842756	0	2.55371437489951	0	0	0	0	0.471853366069758	2.93491274011511	0	0	0	0	0	0	0	7.64465666341153	0	0	0	0.166625474541603	0	0	0	0	0	0	0	0	0	7.20625249326008	0	0	4.4398824004655	3.8302654668137	5.36504508260742	2.16686645413851	0	0	0.104967281660206	0	0	0	0	0	0	8.21874726947603	0	8.7243876544173	3.65610236420126	6.01384856449419	7.19710854837238	8.48973559038548	9.11976856866786	0	10.1930817652271	8.4925181857147	9.37895156081669	0	5.46711315657114	0	10.5713070644065	0	0	9.58333291327376	6.44062504221254	0	0	8.98502787940397	7.41137539796572	7.96749718910676	7.7699898722097	8.82153165261835	6.09771951245803	9.70278565722166	6.97039353791468	5.2528621931754	5.45031388877837	8.91084956438593	7.37859832107178	0	6.30235743943437	9.93379096154978	7.14146344623825	8.37200310246432	0	8.91867245506843	7.75715662560809	9.49796158136234	5.62762142841834	7.04484215960335	0	4.05346762075564	0	0	0	0	0	0	0	3.60188664497898	3.42676122477041	3.86110179825444	0	0	0	5.37522366738311	6.03852836650253	10.4000575489759	7.65489375747332	6.52882445588671	9.36778602543305	8.87070069276637	10.1904049786401	0	0	6.92059105164972	7.45196111826881	8.24747660078453	7.03458990105651	2.13490183751839	0	4.60875011461794	5.20026107981327	2.5307949052566	10.6041547418945	7.74174336411663	7.42523269092582	7.31437139090865	0	0	9.20460782247044	8.18954785110483	0	0	0	4.95944096808264	0	0	0	0	0	1.46814014477825	5.97107675797364	0.162918961545779	0	0	0	0	5.10392979599849	0	2.39923946637219	0	0	0	0	5.52774284406735	0	2.20975279125488	0	0	4.03277088817539	0	1.2706963749906	0	0	2.27182304978038	0	0	0	0	7.09376086515071	3.95053373521522	0	0	0	0	0	0	0	0	0	7.28365327866372	5.09646427501803	0	0	0	0	0	0	0	6.77981126452777	0	0.84110361810611	7.27317083993358	6.74234312384108	0	0	0	0	3.49934843022079	5.72289494388949	0	0	0	0	0	0	0	0	0	0	0	0	0	0	0	2.50321132909655	0	0	0	0	0	1.15166402026778	0	4.92969632958372	0	0	0.940399818541761	0	0	4.12541140395358	0	0	0	0	0	0	0	0	0	0	0	0	5.87798222593106	0	0	0	0	0	7.16186753286411	0	4.32533604035013	0	0	0	0	0	0	5.22206649001751	0	0	0	0	0	0	0	0	0	0	0	0	0	0	0	0	0	0	0	0	0	5.53922396360645	0	0	0	0	1.85287777405358	0	0	0	0	0	0	0	0	0	0	0	0	0	0	0	0	0	0	2.68820274313074	0	0	5.51392020557877	0	0	0	0	0	0	4.85982547024117	4.33783238186492	0	0	5.94303987908049	4.0797620959608	0	0	0	0	0	10.644640442004	5.49442841153894	0	5.56147889150101	0	0	0	0	0	0	0	0	0	0	0	0	0	0	6.67241119783313	0	5.64968443088278	3.51498067662161	0	0	6.96505698306608	0	0	0	0	0	3.52010790163755	0	0	0.514753498439753	0	0	0	0	0	0	0	0	0	0	0	0	0	0	0	0	0	0	0	0	0	5.15655841719682	0	0	0	0	0	0	0	0	0	0	0	0	0	0	0	6.06479880111641	0	0	0	0	0	0	0	5.50011686512137	0	0	0	0	0	0	0	0	0	0	0	0	0	0	0	0	0	0	0	0	0	0	0	4.64207191579557	5.27732646048262	0	0	5.1537121252423	0	0	0	0	0	0	0	0	0	0	1.12827360176544	0	0	0	4.68475142517232	0	0	6.32570301290844	0	0	3.98915717721655	5.69043385796461	0	0	0	8.03900675514224	0	0	0	0	0	0	0	0	0	0	0	0	0	7.01443340708513	0	0	0	0	0	0	0	0	0	0	5.36343043046531	6.19374809246444	0	0	0	0	5.67379666472002	0	3.69093105487807	4.67819024633644	8.37934803982973	8.35361000184009	2.98506682800566	0	0	0	0	0	2.7079443747931	0	0	0	0	0	0	4.57316242111007	0	0	0	0	0	3.8571848057912	0	0	0	0	1.08946425253106	0	0	0	0	0	0	4.91247263051667	0	0	2.82393477953472	0	0	0	0	0	5.52870258064559	0	0.936093262983039	0	4.93621390100641	0	0	0	0	3.89587454429567	0	0	3.55027273409739	0	7.46416179738155	0	2.02149749448136	6.23245930259362	0	5.41551531287763	5.08471061068351	0	4.42861141846713	1.96240095168993	6.88399952289621	0	0	3.76672235921139	2.50613982395274	6.86035451360988	0	0	0	0	0	0	0	0	0	0	0	0	0	0	0	0	0	0	0	0	0	1.0107010790578	0	0	0	0	0	7.790772037862	0	0	6.92767131127904	0	6.10959249201956	0	0	0	7.35517487863531	0	0	0	0	0	0	0	1.23767384350691	6.66505161428921	1.7106444571254	0	0	1.08068494809981	0	0	6.38989544173629	0	0	3.68222494107026	0	0	0	5.83690877150897	0	0	0	0	3.8774105267864	4.50724282272992	0	7.61867181026763	4.5547607370172	0	1.39821901125145	0.338601264235489	6.35818348532194	0	0	0	0	6.21199533708714	0	5.02928060021982	6.07815080773465	0	4.15369996686308	6.82068956055921	2.02792191587561	0	0	0	0	0	0	0	0	4.69780717370971	0	0	0	0	0	0	0	5.86596828884247	0	0	0	3.99233338175094	0	0	0	5.71836436629727	0.723960406921699	0	0	0	0	0	0	0	0	0	0	0	0	0	0	0	0	1.78534129870518	0	0	0	0	0	0	0	0	0	0	0	0	0	0	0	0	3.18318794017801	0	0	0	5.53362563940171	0	0	0	0	0	0	0	0	0	0	0	0	0	1.40113346483001	0	0	0	0	0	0	0	2.18565408886033	0	0	0	0	5.47905267132264	0	0	0	0	0	3.86322485334597	0	0	1.74149287378084	4.64912681425444	0	0	0	0	0	0	0	0	0	0	0	0	0	0	0	0	0	0	0	0	0	0	0.209103957170046	0	0	0.104564788899842	1.97690981330184	0	0	0	0	1.53193784358467	0	0	0	0	0	0	0	0	0	0	0	0	0.0328766563142074	0	0	0	6.70554945160999	0	0	0	0	0	0	3.30931008758389	1.60680700144841	0	0	0	0	0	0	0	0	0	5.70602488523872	0	0	0	0	3.95921373878461	0	0	0	0	0	0	0	0	0	0	0	0	0	0	1.57875519544163	0	5.80148720955109	0	0	0	0	0	0	0	0	0	0	0	0	0	0	0	0	0	0	0	0	0	0	3.6883034692801	2.96889253858886	0	0	0	0	0	0	0	0	0	0	0	0	0	0	0	0	0	0	0	0	0	5.44267814822229	0	0	0	0	0	0	0	0	7.02084663272258	0.723016766533545	0	0	0	0	0	0	0	0	0	0	0	0	0	0	0	0	0	0	0	0	0	0	0	0	0	0	0	0	0	6.82151889731431	0	5.56804731016165	0	0	3.31326907405605	0	5.86487451125689	0	0	0	0	0	0	0	0	0	0	0	7.63217368097324	0	0	0	0	0	0	5.42335630426584	0	0	5.42865496328369	0	0	0	0	0	0	0	0	0	0	0.192673931554678	0	0	0	0	0	0	0	0	0	0	0	0	0	0	0	0	0	0	0	0	0	0	0	0	0	5.0420708221837	0	0	0	0	0	0	0	0	0	0	0	0	0	0	0	0	0	0	0	3.10929536082025	0	0	0	4.91405738637797	0	0	0	0	0	0	0	0	0	0	0	0	0	3.25396053302456	1.92991216386736	0	0	0	0	0	5.64750159872788	0	0	0	0	0	0	0	0	0	0	0	0	0	0	4.94814759813224	0	0	6.9444133900604	0	0	8.41679752760606	0	0	0	0	0	4.39136217988642	0	3.83735797415478	0	0	0	0	0	0	0	0	6.81163799946016	1.70125183780418	0	1.4524162067952	0	7.46907195208039	0	0	0	0	0	0	4.90820285110999	0	0	0	0	0	0	0	0	0	0	0	0	0	0	0	0	0	0	0	0	0	0	0	0	0	5.31720275195042	0	0	0	0	0	0	0	0	0	0	0	5.23937894604839	0	0	0	0	0	0	0	0	0	4.36240676507774	0	0	0	0	0	0	0	0	0	0	0	0	3.37438572503193	0	0	0	0	0	0	0	0	0	0	0	0	0	0	0	0	0	2.16561292045403	0	0	0	0	0	0	0	0	0	0	0	0	0	0	0	0	0	0	0	0	0	0	0	0	0	0	0	0	7.26917344322264	0	2.31659760009117	0	0	0	0	0	0	0	0	4.0482536262515	0	0	5.00614539718571	0	0	0	0	0	0	3.65463030069509	0	0	0	0	0	0	0	2.40099962740669	5.98298673185575	3.23381138429316	0	5.31410917848299	2.617025718099	2.46946925326727	0	0	0	0	3.68762063208489	0.906328796968699	0	5.78734365161633	0	5.75157083740282	0	0	0	0	0	0	0	0	3.76476015067726	0	0.715041116317066	0	0	0	0	0	0	0	0	0	0	0	0	0	0	0	0	0	0	0	6.78927279516792	0	0	5.19858844435124	0	3.55192200686333	0	0	0	0	0	0	0	0	0	0	0	0	0	0	4.30705687405792	0	0	4.23440168348624	0	0	8.27712463727835	0	0	0	7.84518266142997	0	0	0	0	7.54635431251224	5.13322237417222	0	0	0	0	5.49871360477179	0	0	0	0	5.14361790390727	0	0	0	0	0	0	0	0	0	0	0	0	0	0	0	0	0	0	0	0	1.94994573395896	0	0	0	0	0	0	0	0	0	0	0	0	0	0	0	0	0	0	0	0	0	0	0	0	0	0	0	0	0	0	0	0	0	0	0	0	0	0	0	0	0	0	0	0	0	0	0	0	0	0	0	0	0	0	0	2.29880410386532	0	2.43992919505095	0	0	0	8.8062596038845	0	0	0	0	0	0	0	0	0	0	0	0	0	0	0	0	0	0	0	0	0	0	0	0	0	0	0	0	0	0	0	0	0	0	0	0	0	0	0	0	0	0	0	0	0	0	0	0	0	0	0	0	0	0	0	0	0	0	0	0	0	0	0	0	0	0	0	0	0	0	0	0	0	0	0	0	0	0	0	0	0	0	0	0	0	0	0	0	0	0	0	0	0	0	0	0	0	0	0	0	0	0	0	0	0	0	0	0.0276652146594886	0	0	0	0	0	0	0	0	0	0	0	0	0	0	0	0	0	0	0	0	0	0	0	0	0	6.01735629630318	2.84975712250404	0	0	0	2.79381474817436	0	1.97369208621836	4.40040130426606	2.6888226569791	7.64231890080442	3.8817820659677	0	4.90153789743207	2.59473962233269	5.7164971119899	6.18980281947588	7.05289404674744	0	0	0	0	0	0	0	9.13795173471536	2.89680852067021	0	0	0	0	0	5.82020449661472	0	1.33708307631079	0	0	0	5.35411711965283	0	0	0	6.52248266745951	0	0	0	6.68326133474465	0	0	0	0	6.74183098502105	2.93877884017507	2.944746023632	0	0	2.21152000754004	0	0	0	0	0	0	0	0	0	0	5.65119523578289	0	0	0	0	3.55619640720975	0	0	1.46708119409803	0	0	0	0	0	1.25884451192837	0	0	5.34812262630899	0	0	0	3.0049633402329	0	0	0	0	0	0	0	2.97855442799033	0	0	0	0	0	3.57459806827223	0	0	0	0	0.847700322090986	5.24602037737215	0	0	0	0	0	0	0	0	2.52499390408278	0	3.29883864117451	0	0	0	0	7.96512049225932	0	0	0	0	0	0	0	7.24366908096686	0	0	0	0	0	0	0	0	0	0	0	0	0	0	0	0	0	0	0	0	0	0	0	0	0	0	0	0	0	0	0	0	6.17715439661047	0	0	4.67709098993136	5.963122655451	5.46011018147302	0	2.15044919569793	0	0	0	0	0	4.34328700041261	0	0	0	0	0	0	0	0	3.95513608294022	1.06353055343028	0	0	0	0	0	0	0	2.49788567902707	0	0	0	0	0.476951912523897	0	0	0	0	0	0	0	0	0	0	0	0	0	0	0	0	0	0	0	0	0	0	0	6.41844128428473	0	0	0	0	0	0	0	0	0	0	0	0	0	0	0	0	0	0	0	0	0	0	0	5.02369004730344	0.12261971412909	0	0	0	0	4.36525859974473	0	0	5.66252454384549	0	2.12712808294998	0	0	0	0	0	0	0	0	0	6.40157073984877	0	0	0	0	0	3.2695059855926	0	0	0	2.60380079298565	7.96996779953302	0	2.38760241857714	0	0	0	0	0	3.49798273114395	0	0	0	8.79931724318192	6.27415168418757	6.32546197282644	2.91088996847725	6.91567625219137	3.77721980226152	4.57296240751327	0	4.92506895992872	6.21517768172323	0	0	1.06464836010372	0	4.36415216865035	2.73891263937238	0	0	0	5.00317943990257	4.53471530003317	6.73144123060603	1.48282763612228	7.77809027476058	10.1555772224823	6.78012633797235	7.26530561322902	5.65516575475305	7.56638897861117	2.56826320941159	0	0	0	0	6.29249833486571	0	0	0	0	0	0	0.934252282094055	0	0	0	0	0	0	7.51288265161148	7.39906852891528	6.54702560802107	5.57840137513664	7.23641608080517	0	0	0	0	0	0	0	0	0	0	0	0	0	0	0	0	0	0	0	0	0	0	0	0	0	4.7287150789923	0	0	0	0	0	0	0	0	0	0	0	0	0	0	0.305923840510979	0.419592823030618	0	0	0	2.8331471453126	0	0	0	0	0	4.46137794346863	4.29060133844119	4.45181774059025	0	0	6.76736347577447	0	0	0	0	0	0	0	0	0	5.92680833484176	0	0	0	0	0	0	0	0	0	0	1.51916444980607	0	4.07570375921938	0	0	0	0	0	3.09665149004788	0	0	6.00858100744032	0	0	0	0	0	0	0	2.38062140853926	0	0	0.579904210898127	0	0	9.03786812719119	0	0	0	0	0	6.87458797141851	0	0	0	0	0	0	0	0	0.201934913938987	0	0	6.04349980848392	0	0	0	0	0	0	0	0	6.40101943066523	0	0	0	0	0	0	0	0	0	0	0	0	0	0	0	0	0	0	4.96009463238559	3.35065282345467	0	0	0	0	0	0	6.1455592634725	0.54193108440052	3.6934423517457	0	0	1.91240843755922	0	0	0	0	0	0	0	0	0	0	0	0	0	0	0	0	0	5.66255302650334	1.70862869717498	6.4215229177224	0	0	0	0	0	5.26305319080317	0	3.52349922882202	4.62961890442555	4.00201836053431	0	0	0	0	1.5367094258195	0	0	0	0	0	0	0	0	1.02888028816272	0	0	0	0	0	2.65091387492101	0	0	0	0	0	0	0	0	0.36534539767758	0	0	0	0	0	0	0	0	0	0	0	0	5.48580677270377	0	0	3.72905238989386	6.81010886991545	0	0	0.284679950730881	0	0	0	0	6.21560677065892	0	0	0	0	0	0	4.21515049531988	0	0	0	0	0	0	0	0	0	0	0	0	0	0	0	0	0	0	0	0	0	0	0	1.01581153691988	0	0	0	0	0	0	0	0	0	0	0	4.23593380068291	0	5.92367452252449	0	0	0	0	0	0	0	0	0	0	0	2.54835030702595	0	3.14858599405501	0	0	2.66008890670383	0	6.04556747122919	4.91807609801297	1.1582336044608	0.444953245407823	0	0	0	1.56382195912927	0	0	0	0	0	0	0	0	4.79840310741711	0	0	0	0	0	0	0	7.3216846195554	0	0	0	0	0	6.35857911927904	3.80447696831164	0	0	0	0	0	0	0	0	0	0	0	0	1.20266219887848	0	0	0	0	0	0	0	0	0	0	0	0	0	0	0	0	0	0	0	0	0	0	0	0	0	4.82477803444146	0	0	0	2.88497490645436	6.70717964689227	0	0	0	0	0	0	4.18890726664259	3.56525595762459	4.47000966774885	0	3.74140226591959	0	0	0	0	0	0	0	0	0	0	0	0	2.26332892600673	2.54739059994154	0	3.51381916766989	0	0	0	0.0249720780925337	5.10536798580914	0	0	0	0	3.7297811473704	3.69651691785298	0	0	5.93087923501469	0	0	0	0	4.33038629890637	0	0	4.20092017788711	5.75406707007863	0	0	0	0	0	0	0	0	1.68160218513351	0	0	0	0	0	0	0	0	0	1.56013776101173	0	2.99127421413926	0	1.99594032041022	0	0	0	5.26463776137925	0	0	0	0	6.19685486799683	5.88241317794135	0	5.78379711954896	0	1.72156952633789	2.69561082470636	0.317697687464401	0	0	0	0.296745183480041	6.52581832203402	0	1.62814833075145	0	0	0	4.00969651586748	0	0	0	0	0	0	7.48053172452727	0	0	0	0	0	0	0	0	0	0	0	0	3.49136570368492	0	0	0	0	0	0	0	0	0	2.4806787387548	0	0	0	0	0	0	0	0	0	0	0	0	0	7.63335128446398	0	0	0	0	0	0	0	0	0	0	0	0	2.93260359226089	0	0	0	0	0	3.29207347711759	0	0	0	5.48861783459065	0	0	0	0	0	0	0	0	2.81431662024673	0	0	0	0	0	0	0	0	0	0	0	0	0	0	0	0	0	0	0	0	0	0	0	0	0	0	0	0	0	0	0	0	0	0	0	0	0	2.54381259817059	0	0	0	0	0	0	0	7.57519129414717	0	0	0	0	0	3.60234997824708	0	0	0	0	5.26194445889613	3.81538073386668	8.52562651150793	3.34850155365678	0	0	0	0	0	3.36432761263576	0	0	0	0	0	0	0	0	0	0	0	4.98774378829329	0	0	0	0	2.61485587279394	0	0	4.43138895405231	0	0	0	0	0	0	0	0	0	2.5681123874217	0	0	0	0	0	0	0	0	0	0	0	2.45574410304437	0	0	0	0	4.70068939375379	0	0	0	2.16864524439655	0	1.85997749693214	0	7.23528667965533	0	0	0	3.71582749255764	0	0	0	0	0	0	0	0	0	0	0	0	0	0	0	0	0	0	0	0	4.98273352400973	3.91425834882367	0	6.54619531633435	5.5034982130208	0	0	0	0	0	6.65851141786713	0	0.437877551170725	4.94073056018486	0	0	0	0	6.60556248453073	0	0	0	0	5.73914061993636	0	0	0	0	0.173856593906457	0	0	0	0	0	0	0	5.21095376782728	0	2.94858963479403	0	0	0	0	0	5.64644206584017	2.99490913515952	0	0	0	0	0	0	0	0	0	0	0	0	4.50120345387004	6.84018625011895	0	0	0	0	0	0	0	0	0	0	4.1104467689092	5.01764581030641	4.18802896646195	0	6.07483507438466	0	8.11404421497792	0	0	0	0	0	0	0	0	4.83024011006496	0	0	6.11228936485108	0	5.4368913993982	0	0	0	6.75063330055705	6.48806827503877	0	5.56284685550907	2.93927736270932	0	0	0	0	0	0	0	2.96294873935853	0	0	0	0	0	0	0	0	0	0	0	0	0	2.38048565455033	7.20032974991352	0	4.29573771586069	0	4.33839588864804	0	1.24876555174505	0	0	4.19341693869573	0	0	3.94302111902665	0	0	0	0	0	0	0	0	0	0	0	0	0	0	6.9353772383766	0	0	0	0	4.64206035990594	0	0	0	0	0	0	0	0	0	0	0	0	0	4.32674585657738	0	0	0	0	0	2.12098555178967	0	0	0	0	0	0	0	3.66732447027863	0	0	0	0	1.61309783625019	0	0	0	0	0	0	0	0	0	0	0	0	4.83983364841731	0	0	0	0	0	0	0	0	0	0	0	0	0	0	6.70232508687581	0	0	0	0	0	3.32142730591429	0	0	0	0	0	0	0	0	0	0	0	0	0	4.71654649783727	0	0	0	0	0	0	1.03466648710877	0	2.95596741078382	0	0	0	7.81408252270983	0	0	0	5.78274141582667	0	0	0	0	0	0.614257532487394	0	0	0	0	0	0	4.20958593151491	0	0	0	5.49257105918298	5.25583681928291	0	4.70349942384223	0	0	0	5.11752466827626	4.58652457437824	0	4.16273370789251	3.35614381022528	0	0	0	0	0	0	0	0	0	7.57575100304229	0	0	0	0	0	0	0	3.73473129435472	0	0	3.13815259048927	0	0	0	0	0	0	0	0	0	0	0	0	0	0	0	0	0	0.115299644025547	0.409776508507372	0	4.91125535231033	0	0	0	7.28310687868407	0	0	0	0	0	0	0	0	0	0	1.01720929003222	0	0	0	0	0	0	0	0	0	0	0	0	0	7.57238190802819	0	0	0	0	0	0	0	0	3.08357420966618	0	0.737548325258969	0	3.03516991718358	0	2.23714761394529	0	0	0	0	0	0	0	0	2.67482218396182	0	0	0	0	4.49871679554786	0	0	0	0	0	0	2.9658876933365	0	0.524454896070283	0	0	0	0	0	0	0	0	0	0	0	0	0	0	0	0	0	0	0	0	4.46262169131223	0	4.03340538072705	0	0	0	0	0	0	0	0	0	0	0	1.28595847400699	1.87730843134032	0	0	0	0	0	0	0	1.67902737411306	0	0	6.97291087958298	0	0	3.2238657939119	0	2.67687216614928	0	2.93631756624875	0	0	0	7.86651857592291	7.26238617456117	3.01212882581523	0	0	0	0	0.709661188692398	2.87168399719195	0	0	0	0	0	0	7.17760889485919	0	0	0	0	0	0	0	0	1.93119136029068	1.92088778913948	0	5.76900735264674	0	0	0	0	0	0	0	0	0	0	0	0	0	0	0	0	0	0	0	0	8.2786445921786	0	6.34217780922726	4.76145017376855	4.21956351308086	0	0	0	1.69269500028227	0	0	3.31099442057388	0	0	0	1.63498815506914	0	0	0	0	0	0	2.3168957742401	0	5.02132425620594	5.56448792140941	0.596792058097888	0	0	0	0	0	0	0	0	0	4.54314320903057	0	0	0	5.77195158611224	7.47579016504908	0	2.814244830955	7.09082168065103	0	1.28767913947278	0	0	2.46868236042101	0	0	0	5.89310733801739	0	0	0	1.02497207809253	0	0	0	0	0	0	0	0	0	0	0	0	0	0	0	0	0	0	0	0	0	0	0	0	0	0	0	6.71212801172193	1.8020401487029	0	0	0	0	0	0	0	0	0	0	0	0	0	0	3.74308405554959	0	0	0	0	0	0	0	0	0	0	0	0	0	0	0	0	0	0	0	0	0	0	0	0	3.10405815924139	0	0	0	0	0	0	0	0	0	0	0	0	0	0	0	0	0	0	0	0	0	0	0	0	0	3.18105960329415	0	0	0	6.14005467307286	0	0	0	0	0	0	0	5.10542246627198	0	0	0	0	0	0	0	0	0	0	0	0	0	0	0	0	0	1.29737339306918	0	0	0	0	0	0	0	0	0	0	1.81542787296052	3.69198075060328	0	0	0	0	0	0	0	0	5.57489471170098	5.42949880323474	0	8.15349629877753	4.53597827615297	6.30741759564296	0	0	0	0	0	0	0	0	0	0	0	0	0	3.79746958601563	0	0	0	0	0	0	0	0	0	0	0	0	0	0	0	0	0	0	0	0	5.78051220919092	0.314731323910964	0	0	0	0	0	0	0	0	0	0	0	0	0	0	0	0	0	0	0	0	0	0	0	0	0	0	3.99378303525001	0	0	0	0	0	0	0	0	0.131510466461398	2.78650645200698	1.65907055894202	5.2702112154834	0	0	0	0	0	0	0	0	0	5.14292392761435	0	0	0	0	0	0	0	3.05249588707792	0	0	0	0	0	0	0	0	0	0	0	0	0	0	3.95042175443567	0	0	0	0	0	0	0	0	0	0	1.39957581214835	0	0	0	0	0	0	0	0	0	0	7.90972510949632	7.75066009578082	0	0	0	0	0	0	6.1398500923544	0	3.68322483488033	0	0.0463513589214454	0	4.56716817542511	0	0	0	6.36402781718579	0	6.02536550219641	0	0	0	0	7.11511649856798	4.8295248661977	0	0	5.8550403746628	0	0	0	0	0	0	0	0	0	0	0	0	0	0	0	0	0	0	0	8.06472121172217	0	6.52526395910969	0	0	0	0	0	0	0.0652552009118555	0	0	0.699960219806445	1.04033838547356	0	0	0.299197759186067	0	0.806117796035629	0	0	0	0	4.07765318565016	0	0.655379308256385	0	0.0572982674584441	0	0	0	0	0	1.81826976742914	0.146146948029741	0.126212054311617	0	0	0.0189486146104444	0	0	0	3.09419890392103	6.98904815469394	0	1.43424123325194	0	0	7.09944249648732	5.22532892193712	0	0	0	0	0	0	0	0	4.965008483254	0	0	9.2066887425844	0	6.67515256793721	5.39823064248724	2.88386579581718	0	0	4.81529362496659	6.06985895411123	0	0	0	3.91515755207424	0	0	0	0	0.980208139734687	5.59413944929105	0	0	1.1600166078459	0	0	0	0	5.47481240581786	3.43584191580923	0	0	4.33991412123938	6.04082231010734	1.59077924675497	0	3.58167663040683	5.32528566428152	2.1016904118318	6.42227673844246	4.21866494169749	0	0	0	0	0	4.53251645392857	6.23694219465735	0	0	0	0	4.49024921062709	0	0	0	2.15661666097062	0	2.48791847572169	1.1088723343326	0	1.43552192134393	0	0	0	0	6.98208090976374	0	0	3.38545864831764	0	4.46096530604609	5.45473522397254	6.63825633525102	4.45594526833948	0	6.10752467822133	0	0	0	0	0	0	0	0	6.83929198509782	0	0	5.62655886957624	6.68248902531619	0	2.80665195223613	0	6.16189775702776	0	0	5.47400764914339	0	0	0	0	0	0	0	0	0	0	0	0	0	0	0	0	4.75972576688728	0	0	0	0	0	0	0	0	0	0	0	0	0	0	0	0	4.86839045305445	0	0	0	0	0	0	0	0	0	0	0	0	0.305340207116466	0	4.46205886458485	0	0	0	0	0	0	0	0	6.67396622232862	6.70669630652113	6.63271171787534	5.89441763272972	6.3929338714395	3.71142882750135	0	1.62341272997237	0	0	3.71159401969867	0	0	0	0	0	0	0	0	0	0	0	7.23893012859608	0	0	0	0	0	5.24336823428167	0	4.18133317265158	0	0	0	0	3.63754069473162	5.52946491291525	3.31383355047031	0	0	0	0	0	0	0	6.15686174441925	0	0	0	0	0	0	0	1.71280705212229	0	0	0	0	4.42555329709891	1.63915805823002	0	0	0	0	0	4.4194377644854	0	0	0	3.58966762366451	0	0	0	4.59404088955329	0	0	0	0	2.87377777021503	0	0.169912177429398	0	0	0	0	0	0	0	7.61649738367505	0	0	2.93439760880289	0	0	0	0	0	0	0	3.66369756392686	0	0	0	0	0	0	0	0	0	0	0	0	0	0	0	0	5.94705360600122	2.89929359401892	5.57758290870192	0	0	0	2.55013479901551	6.45632484212393	6.31241105332054	0	0	0	0	5.30476655727069	1.50714512270429	0	0	0	0	0	0	0	0	8.75545511770234	0.062701989749747	0	6.23407973205022	0	0	4.27288914353521	0	1.70788696525609	0	0	0	6.46602179195875	0	0	0	0	0	0	0	0	0	0	2.35634667495181	0.765746891799855	0.955759158846881	0	0	0	4.15081147636977	0	6.15261340467436	6.37160764857591	0	0	0	2.89052451634164	0	0	0	0.608951140127326	0	0	0	0	0	0	0	4.49955253583818	0	0	0	0	0	0	0	0	0	0	0	0	0	0	0	0	0	0	0	0	0	0	0	0	0	0	0	0	0	0	0	0	0	0	4.26517431846134	0	0	0	0	0	6.34312707353386	0	6.84596668882205	0	4.79167344060353	0	0	0	0	0	0	4.95373084981149	2.61467451237545	0	8.24628931465451	0	0	0	0	0	0	0	5.34599950136238	6.24208798251927	5.56494513507642	0	0	0	0	5.12437776815213	0	0	0	0	5.30046787979539	0	0	0	0	0	0	0	0	7.01759904659409	0	1.74399313025106	0	0	4.28616405659569	0	0	0	0	0	1.72974852430992	0	0	6.29620775914971	0	0	0	0	0	0	0	0.877218110115014	0	0	0	0	0	0	0	0	3.35759422922087	0	0	0	0	0	0	0	0	0	0	0	0	0	0	0	0	0	0	0	0	0	0	0	0	0	0	0	0.784294578031763	0	0	6.96715707699549	2.72486633242028	0	0	3.05346762075564	0	0	0	0	0	0	0	0	0	0	0	0	0	0	0	0	0	0	0	0	0	0	0	0	0	0	0	0	0	0	0	7.97715969390354	0	0	0	0	7.01531468750155	0	0	0	0	3.79476934831365	0	4.45071638871807	0	6.34095030607574	0	0	0	4.72290860164856	0	0	0	0	0	0	0	0	0	0	3.62344550716235	0	0	1.1314182734799	6.61668851195199	0	0	5.24886496058284	3.35325270748711	5.76961836542193	0	1.65439429420951	0	0	0	0	0	0	5.89925298470915	7.17287749930459	0	0	3.77733554489039	0	0	0	0	0	0.0145464994744128	0	0	5.23986771174572	0	0	0	0	0	1.90064465205908	0	0	0	0	4.99306745088631	0	0	0	7.25319511174321	0	3.93454480794751	0	0	0	0	4.69119913491246	2.94440120765692	0	0	0	0	0	6.89043453235353	0	2.22670889020632	0	0	0	4.75226689915551	6.46630082917934	0	0	5.80936041933732	0	0	0	0	5.81891445435022	0	0	0	0	0	0	0	0	0	0	0	0	0	3.82190405778087	0	3.25923783180576	0	0	0	0	0	2.27295780044181	0	0	0	0	0	0	0	0	0	0	0	0	0	0	0	0	0	6.85317229788689	0	0	0	0	0	0	0	4.55473618322246	0	0	0	1.46391536011975	0	0	1.9765982608276	0	4.34088979340502	2.00888124915456	0.787457540110781	0	0	0	0	0	0	0	0	0	5.79166823180107	0	2.64634701535134	5.0438125523365	0	0	0	0	0	2.67395209328901	0	0	0.0553900370132854	0	0	0	0	4.17411075400553	0	0	0	0	0	0	0	0	0	4.30830990287925	0	0	0	0	0	0	0	0.917355369778772	0	0	0	0	0	4.98206265057474	0	0	0	6.38499436603678	0	0	6.35164952842353	0	3.13628163395032	0	0	1.70754246005094	3.09938610641231	0	0	0	0	0	5.19905195073811	4.37243675765242	0	0	0	0	0	0	0	0	0	0	4.0735803353118	0	0	0	5.52406367577721	0	3.33579764638464	0	0	0	0	0	7.42345211453346	0	0	0	0	0	0	0	0	0	0	2.66064344403971	0	0	0	0	0	0	0	0	0	0	0	0	0	0	0	0	0	1.07802225400886	0	0	0	2.53275830413002	0	0	4.33300145463167	0	0	0	0	0	5.76030079822566	0.674306972851065	0	0	0	0	0	0	0	0	0	0	0	0	0	0	0	0	0	0	0	0	0	0	0	0	0	0	0	0	0	0	0	0	0	5.29085932914004	0	0	0	0	0	0	0	0	0	0	0	0	0	0	0	0	0	0	0	0	0	0	0	0	0	0	0	0	0	0	0	0	0	0	0	0	0	3.44585910320699	0	0	0	0	0	0	0	0	0	0	0	0	0	0	3.87976457058822	0	0	4.57860667393575	0	0	0	0	0	0	0	0	5.46356360750367	0	3.95387981353505	5.16571099248493	0	0.147632326823858	0	0	0	0	0	0	0	0	0	0	0	0	0	0	0	0	0	0	0	0	0	0	4.71153895773453	0	0	0	0	0	0.373676048886492	0	1.5432286012678	0	0	0	0	0	0	0	0	0	0	0	0	0	0	0	0	0	0	0	0.7410484092918	0	0	0	0	0	0	0	3.58976348698498	0	0	0	0	0	0	3.25712530488497	0	0	0	0	0	0	0	0	0	0	0	0	0	0	0	0	0	0	0	0	0	4.48500168474574	5.72095969865194	0	1.63420292133222	0	0	0	0	1.65524648512873	0	0	0	0	0	0	0	0	2.546761139448	0	0	0	1.07292898249556	0	0	0	0	0	0	3.29547912675904	0	0	0	0	0	0	0	0	0	0	0	0	1.58248374602727	0	0	0	0	0	0	0	0	0	0	0	0	1.11887796640917	0	0	0	0	0	0	0	0	0	0	0	0	2.98909176469163	0	0	0	0	0	0	0	0	0	0	0	0	0	2.01254006960035	0	0	0	0	0	0	0	0	6.48544614884944	0	0	0	0	0	0	0	0	0	0	0	0	4.12444394302931	0	0	0	0	0	0	0	0	0	0	6.92597568982423	7.07527590102327	0	0	4.84937882723785	0	0	0	0	0.709520036878875	0	0	0	0	0	0	0	5.1704578986783	0	0	0	0	0	0.508276514980609	0	0	0	0	0	0	4.02654336070306	0	0	0	0	0	0	0	0	0	0	0	0	0	0	0	0	0	0	5.75187607505359	0	0	0	0	0	0	0	0	0	0	0	0	0	0	0	6.14989747706791	0	0	0	0	0	0	0	0	0	0	0	0	0	0	0	0	0	0	0	0	0	0	0	0	0	0	0	0	0	0	0	0	0	0	0	0	0	0	0	0	0	0	0	0	0	0	0	0	0	0	0	0	0	0	0	0	0	0	0	0	0	0	0	0	6.67361295481991	0	0	0	0	0	0	0	0	0	0	0	0	0	0	0	4.99097300739029	3.4773146656387	0	0	0	0.486199492568103	0	4.46687505175107	0	0	0	0	0	0	0.168731880317138	0	3.63821288542341	0	0	0	0	0	0	0	0	0	0	0	0	0	1.09323563468506	0	0	0	0	0	0	0	0	6.44990137479605	0	0
[truncated: 26,180,261 more chars]
