# Supplementary material for: Differences and similarities between human and chimpanzee neural progenitors during cerebral cortex development
Source: eLife. 2016 Sep 26;5:e18683. doi: 10.7554/eLife.18683 (PMC5110243; doi:10.7554/eLife.18683)
Supplement: Figure 1—source data 2. — List of genes identified by PCA on all chimpanzee organoid single-cell transcriptomes as being most informative for defining cell populations. DOI: http://dx.doi.org/10.7554/eLife.18683.005 [file elife-18683-fig1-data2.txt]

STMN2
RTN1
NEUROD6
GRIA2
MYT1L
DCX
SNAP25
SYT1
KIF5A
CAMKV
GAP43
SCG3
SCN2A
FAM49A
GRIA1
SCN3B
MAP2
GNAO1
BCL11B
ANK2
KIDINS220
PDE1A
CRMP1
SLC24A2
MLLT11
ZBTB18
THSD7A
PHACTR3
RUNX1T1
ELAVL4
SYT4
KIAA0408
ANK3
SEPT3
CTNND2
DPYSL3
REEP1
LMO3
GRIA3
NEUROD2
MAP1B
CD200
INA
GNG3
CLASP2
NAV3
EPHA5
CNR1
KIFAP3
GPM6A
CXADR
DCLK1
PGM2L1
PPP3CA
SEZ6
LRRTM4
CTTNBP2
NFIB
MTSS1
NOL4
FNBP1L
FXYD6
TERF2IP
NCAN
CELF2
C2orf80
RAB3A
NRCAM
KIAA1598
PPP2R2B
RBFOX2
ANKRD44
FEZF2
GDAP1
ST18
KIF3A
BASP1
TMOD2
DOK6
KIF5C
SLA
BEX1
SH3BP5
LRRC7
NNAT
CNTN1
NDST3
TAGLN3
SNCA
TUBB3
PCSK2
TBR1
DAB1
SOX5
EPB41L1
SERINC1
NCAM2
MAPT
GABRB3
UCHL1
ZFPM2
WDR47
XPR1
PRKAR2B
CPE
AMER2
DACT1
SCN3A
PCLO
ARFGEF3
VSNL1
SV2A
CACNA1E
SYT13
NBEA
NELL2
CHD3
MYO5A
SCG5
GDAP1L1
RAB33A
NFIA
CSRNP3
SPTAN1
CEP170
PAK7
SPTBN1
NAP1L3
SH3GL2
RALYL
L1CAM
NDFIP1
BCL11A
ADCYAP1R1
MEF2C
GRIK3
GPR12
GUCY1A3
TMEM59L
PPFIA2
AKAP6
AKT3
DIRAS3
GUCY1B3
NRN1
APLP1
WRB
TMEM35
UNC79
ATAT1
GLRX
CCSAP
KIF21B
TSPAN7
APC
SEMA4D
PRKCE
TUBA1A
CDK1
UGDH
EMP3
TP53
ANP32E
SNRPG
BIRC5
GMNN
OSTC
MKI67
MFAP2
RPLP1
SERF2
CD63
ID3
CD99
PDIA6
SMC4
TOP2A
MAD2L1
CKS2
DEK
GPC3
CBFB
RPS6
SCAF11
EEF1D
RPS15A
NPC2
SPARC
HMGN2
NAP1L1
TSPAN6
FAT1
MYL12A
HMGB2
CNN3
ANXA5
GNG5
VIM
B2M
HES1
COL3A1
S100A11
COL1A1
COL1A2
IFITM1
POSTN
TPM2
DCN
COL6A3
SERPINH1
MMP2
ANXA2
MGP
TMEM119
LUM
IFITM2
IFITM3
CRABP2
PRRX1
DLK1
SERPINE1
RUNX1
TGFBI
RRBP1
FCGRT
CYTL1
COL5A2
IGFBP4
C1R
COL12A1
WWTR1
LMNA
PLOD1
LGALS1
IGF2
TNFAIP6
GLIPR1
IFI16
LAMA4
FN1
CCDC80
PTGS2
RBMS3
PXDC1
TGFBR3
SNAI2
CCL2
ASPN
COL14A1
S100A10
CRISPLD2
PPIC
SERPINF1
COL16A1
IFI44
BGN
IGFBP7
SP100
GYPC
EFEMP2
FXYD5
NID1
ALDH1A3
C1S
CDH11
TAC1
ZFP36
DLC1
FBN1
RCN3
PI15
NUPR1
CAST
ITM2A
OSMR
P4HA2
ANXA1
NID2
TGFBR2
TIMP3
RPL29
EXOSC8
MDH1
H2AFZ
MYEF2
IQGAP3
HIST1H1B
NCAM1
SKA3
CDC25C
KIF20B
CMC2
PAX6
DIAPH3
DOK5
RAD51AP1
TROAP
STMN1
DDX39A
TMSB15A
KIF20A
RRM1
SGOL2
FDFT1
NCAPD2
LBR
SOX9
KIF14
KPNA2
MELK
DEPDC1B
SOX11
CDCA2
CDC20
HIST1H3I
TTK
C15H15orf23
TUBA1B
CENPW
RACGAP1
KIAA0101
BUB1B
CENPJ
ANLN
CENPN
TFAP2C
HJURP
NEK2
ORC6
MIS18BP1
SKA2
SGOL1
TUBB
NCAPH
PLK1
CDCA8
KIF4A
PTTG2
HMGB1
CENPK
RAD21
KIF22
KIF11
CCNB1
KIF18A
CCNA2
CASC5
NCAPG
SPAG5
GTSE1
CKAP5
FAM64A
HMMR
BUB1
ECT2
SPC25
C1orf61
CKS1B
CDCA3
CKAP2
ASPM
SYNE2
SMC2
FABP7
UBE2C
PTPRZ1
TUBB2B
CDKN3
CENPE
DLGAP5
CCNB2
KIF2C
CKAP2L
NDC80
KIF23
DPYSL2
AURKB
NUF2
TPX2
KIF15
PBK
PRC1
TMPO
CENPF
C18orf54
UBE2T
CKB
NUSAP1
RORB
MAB21L1
MT-ND4
MT-CO1
MT-ATP6
MT-CO3
MT-CYB
ILDR2
MT-CO2
MT-ND4L
CLRN1
MEIS1
CDH7
ELL2
TOX
VSX2
CHD7
LTBP4
TMEM205
SHISA5
SEPW1
USP22
DYNLRB1
MRPS21
RPS3A
DYNLT1
PPP1CB
UQCRH
MYL6
SF3B5
EEF1G
MGST3
ATP5J
ATP5H
NDUFC2
SSBP1
DYNLL1
RPL14
P4HB
NDUFA4
GNB2L1
RPL4
PDCD5
AP2M1
NDUFA6
THRAP3
YIF1A
SNRPD2
NDUFA1
RBX1
C14orf2
C14ORF1
SF3B14
SELM
MORF4L1
C6ORF62
COX7A2L
RPS25
NDUFB11
ARRDC3
EIF3I
COX6B1
RPS17
DSTN
C12ORF23
ATP6V0B
LDHB
COX6C
GSTP1
TMEM59
NDUFA11
DNAJA1
COX8A
RPS3
YTHDF1
TMED10
COPS6
HNRNPC
UQCRB
PSMA4
NHP2L1
RPS28
RPL18A
CHP1
NDUFB6
C18ORF32
RPL31
ZNHIT1
NDUFA8
MAGED2
SEC61G
PPIB
NDUFB1
RPL37
ATOX1
NPM1
SSR2
VAPA
RPLP2
ATP6V1F
ARF1
CALM1
COX7C
SH3BGRL3
ARPC4
ATPIF1
RPL34
RPL27A
ROMO1
MIF
RPS5
GABARAP
POLR2I
ARF4
VDAC2
SPCS1
RPL13
CHMP5
MEA1
RPL9
NDUFB4
NME1
FTL
ATP6V0D1
HSPE1
SSR4
BZW1
DDX5
USMG5
DAD1
ENO1
TXN
RPL6
ATP5G1
RPS24
TMSB10
RPS20
SLIRP
PARK7
CFL1
UQCRQ
OAZ1
RPS14
RPL32
PSMB5
PEBP1
TCEB2
RPL27
SOD1
CDV3
RPL37A
FAM96B
HSP90AB1
RPL36
ALDOA
RNASEK
SEC61B
SNRPN
RPL35
ACTB
RPLP0
RPL8
EIF1
PSMA6
RPS27A
RPL19
TPI1
UBB
GAPDH
EEF1B2
RPL38
HINT1
COX5B
NGFRAP1
RPL18
PFDN5
SNURF
PSMB6
NDUFB8
ATP5C1
FKBP1A
ARPC2
HSPA8
ATP5E
RPL30
RPS18
LSM12
NDUFB9
LDHA
FAU
RPL23
RPL15
YWHAE
SFRP1
TSPO
SCAND1
PFN1
NR4A1
CCND2
IFI6
CXCL12
PENK
PYURF
PTN
PRKCDBP
FSCN1
COL6A1
SLPI
C19H19ORF60
PIGY
RHEB
C6ORF108
PSMB8
IGFBP3
SOX4
MARCKSL1
CXCL2
LRRC17
HMGCS1
IL4R
SERPINE2
XAF1
CAPG
TGFB1I1
SCYL1
MX1
HNRNPM
TNRC18
C5ORF28
NPHP1
LETMD1
DRAM2
AKAP9
CTSO
LRRC74B
KCNJ13
RASGRF2
MAN2B1
FAM84B
FHOD1
TNFRSF11B
PSMD10
SLC2A1
ANKRD37
CYSTM1
HTR2C
PFKP
FOLR1
NT5DC1
UBXN10
KIF9
ABLIM1
PIP5K1B
SLC15A4
RD3
LYN
LMX1A
C9ORF116
RORA
BDNF
CACHD1
DTNA
AHCYL2
GLB1
SLC7A8
BMP7
BAMBI
GPR1
C4orf47
OCLN
ZNF467
TPT1
PRSS53
ZNF396
LMBRD1
CFAP69
ST5
WNT8B
SPAG17
MGST2
TXNL4B
RIN2
CCDC160
PLTP
CTSF
AFF1
CXCR4
EYA4
RNF43
IQCD
GMNC
NEB
ADSSL1
PFKFB4
GDPD2
SNTB1
ZIC4
DYNLRB2
NUP62CL
CCK
VWA3A
RSPH1
RPL23A
CAPSL
PDLIM5
NME9
WLS
CLU
COL4A5
NR3C2
EEF1A1
LCA5
PALMD
C21orf62
RPE65
BCAS4
ZNF521
FAM183A
SERPINI2
RBM47
TCP11L2
MAP3K19
ATP11C
DNAH7
DNAH12
ZFYVE16
CFAP43
CDO1
ZIC2
CFAP70
SLC4A5
SLC13A4
FAM83B
ARMC3
CLIC6
PPIL6
MS4A8
DNALI1
OTX2
TBC1D9
CFAP126
PCP4
TTR
RHOH
EFHC2
C1orf168
PIFO
EFCAB1
TRPM3
CALB1
CFAP45
RSPO2
LGI1
CRABP1
DAPL1
RBP1
SFRP2
PLEKHA1
RAB31
MGARP
RPS23
RPS29
RPL5
TENM3
SLN
RPS12
COL2A1
ADAMTS18
RPS10-NUDT3
SPP1
RPS15
RPL11
CHRNA5
LMAN1
RPL35A
RDH10
FGF9
RPS4X
PRSS35
ESRRG
SULT1A1
ISL1
SNCG
HLF
ATP5G2
CRB1
CA14
LGR4
GALP
SH3BGRL2
RELN
TMTC2
CADM2
PCMTD2
BMPR1B
ATP5L2
CYP1B1
PHYHIPL
RPSAP58
BCHE
PDC
SHD
NEUROD1
CGN
RPS7
RXRG
NDUFS5
SLC38A2
SRSF3
CA8
MYB
UBA52
RPL12
RPS16
CCNYL1
NUDT4
SRSF2
DKK3
THRB
COL25A1
SKP1
TMA7
ZHX2
TMEM159
ARNTL
RASSF4
DCBLD2
CAMKMT
C8H8orf46
TRH
SGIP1
POU4F2
SUMO4
EMB
PCOLCE
CCND1
CDH20
RPL7A
ENAH
IMPG2
ZNF385D
TCTN2
GNG12
COL4A6
EZR
MPPED2
GPC4
KLF6
SDC2
SLC1A3
FAM107A
ADAM9
PSAT1
VAT1L
IL33
LIX1
NMU
DMRTA2
RFX4
EFNB2
SOX6
SCD
HOPX
CREB5
IGDCC3
SCAMP4
H1FX
APOC3
TTC7A
CD320
RDM1
BIK
ZDHHC12
TRAPPC5
MRPL41
RANBP1
IFI27
RGS3
APOA2
THAP7
EMC6
SUMO3
POLD1
MYO16
LAMC2
ISYNA1
SLC19A1
MFGE8
COX5A
CEP131
FASN
SORCS2
HINT2
GALNT2
FAM195B
C5orf56
ARPC1B
PDLIM7
GALNT12
LSM4
TTYH1
TK1
PKN1
RAD51
TSPAN11
ACTR5
UROS
ARL6IP4
FKBP8
DOCK10
SLC45A3
SLC25A39
E2F1
TIMELESS
DBN1
HSPB1
FN3KRP
GIT1
MSX1
POLA2
C11H11orf31
PATR-C
HSD17B8
NOL12
FCHSD1
PTPRF
CCDC124
ASB13
LRRN2
POLR2E
PRADC1
FAM127B
COPE
NSUN5
AGFG2
CPXM1
NXT1
BAD
UBXN6
BRF1
MRPL4
UPF1
NAAA
PAQR4
MCM5
ZGPAT
ACYP2
DUT
RECQL5
TSPAN15
ADRM1
CA2
ARGLU1
NTHL1
SLC25A1
SIM2
CYB5R3
CTBP1
NUDT11
MYO18A
PSMG1
RGS20
LRRC19
PIN1
ZNF362
CBX2
MVD
POR
SMARCB1
MTG1
BMP1
PRSS23
EFNA4
WHSC2
CENPH
UNG
HELLS
GLI1
PLEKHG4B
U2AF1
PDCD6
MTX2
C4orf48
LHFP
TMED1
BSG
CCAR2
RAVER1
PRPS1L1
TMEM62
EHD2
NCOA7
TDO2
CEP70
SSR3
AMBN
CYCS
SLC2A3
RPS26
PIP4K2A
DHRS3
CFB
SRPX
ARL6IP1
VCAN
GXYLT2
RARRES3
CTHRC1
PIF1
DDIT3
GAS2L3
HN1
TBL1XR1
LGALS3
LIF
AURKA
C7
SNRPE
NR2F1
ADAMTS3
ALB
CCNB1IP1
RPA2
RFC3
PLAGL1
CDC45
NIT2
CDCA5
CLSPN
LIN28B
TFIP11
SALL2
MAGOHB
ANAPC5
COTL1
IDI1
TRIP4
E2F2
VRK1
PRPS2
CENPQ
DACH2
CMPK1
MYOM1
COX16
FARSB
KIAA0020
NLGN4X
ATAD5
ASH2L
SIX1
TTC6
CEP290
TJAP1
SLBP
BCAS2
SNX10
PIR
RAB9B
WBP5
VPRBP
NCAPD3
BOLA3
CHAC2
YWHAH
AP4E1
WDR17
CDC6
TRA2B
POLA1
VDAC1
RHNO1
TRNAU1AP
MTTP
WDHD1
HNRNPA3
DGAT1
EXO1
NOSTRIN
C17orf53
TCEAL7
ANGPT1
NHLRC2
RND3
TOB1
RABAC1
PHLPP1
EGFL7
NOTCH1
ARL4C
MTMR11
NECAB3
MAP1LC3B2
PCBP4
IQGAP2
SLCO5A1
PRDM8
HIPK2
POMT1
HEY1
SERAC1
AGPAT3
CCDC107
BAZ2B
PEG3
BNIP3L
PEA15
GLI3
PTPRG
ARID2
FZR1
EHMT1
PCBD1
ALKBH7
SERTAD1
CUX1
NUCB1
BEND4
SEMA6A
YPEL5
CSNK1E
ADGRB2
GTPBP1
WDR18
FOXN2
EIF3F
GUK1
DDIT4
DACH1
KDM5B
IIP45
ZNF646
SPSB3
TLE3
IVD
DUSP10
KLHL15
RTN4R
SAT1
COL11A1
NHSL1
PHLDA1
MPST
KLHL24
JUN
KIAA1217
ETV5
BNIP3
RPL26
