# Supplementary material for: Differences and similarities between human and chimpanzee neural progenitors during cerebral cortex development
Source: eLife. 2016 Sep 26;5:e18683. doi: 10.7554/eLife.18683 (PMC5110243; doi:10.7554/eLife.18683)
Supplement: Figure 3—source data 1. — *.txt file containing processed human single-cell RNA-seq data (207 single cells) in log2(FPKM) with metadata in first 4 columns for each cell: cell_id: unique ID for each cell; experiment: the experiment during which each cell was isolated; species: species of origin for each cell; cortex: assignment of cell to cortex (1) or to other regions within organoid (0). DOI: http://dx.doi.org/10.7554/eLife.18683.011 [file elife-18683-fig3-data1.txt]

"cell_id"	"experiment"	"species"	"cortex"	"A1BG"	"A1CF"	"A2M"	"A2ML1"	"A3GALT2"	"A4GALT"	"A4GNT"	"AAAS"	"AACS"	"AADAC"	"AADACL2"	"AADACL3"	"AADACL4"	"AADAT"	"AAED1"	"AAGAB"	"AAK1"	"AAMDC"	"AAMP"	"AANAT"	"AAR2"	"AARD"	"AARS"	"AARS2"	"AARSD1"	"AASDH"	"AASDHPPT"	"AASS"	"AATF"	"AATK"	"ABAT"	"ABCA1"	"ABCA10"	"ABCA12"	"ABCA13"	"ABCA2"	"ABCA3"	"ABCA4"	"ABCA5"	"ABCA6"	"ABCA7"	"ABCA8"	"ABCA9"	"ABCB1"	"ABCB10"	"ABCB11"	"ABCB4"	"ABCB5"	"ABCB6"	"ABCB7"	"ABCB8"	"ABCB9"	"ABCC1"	"ABCC10"	"ABCC11"	"ABCC12"	"ABCC2"	"ABCC3"	"ABCC4"	"ABCC5"	"ABCC6"	"ABCC8"	"ABCC9"	"ABCD1"	"ABCD2"	"ABCD3"	"ABCD4"	"ABCE1"	"ABCF1"	"ABCF2"	"ABCF3"	"ABCG1"	"ABCG2"	"ABCG4"	"ABCG5"	"ABCG8"	"ABHD1"	"ABHD10"	"ABHD11"	"ABHD12"	"ABHD12B"	"ABHD13"	"ABHD14A"	"ABHD14A-ACY1"	"ABHD14B"	"ABHD15"	"ABHD16A"	"ABHD16B"	"ABHD17A"	"ABHD17B"	"ABHD17C"	"ABHD2"	"ABHD3"	"ABHD4"	"ABHD5"	"ABHD6"	"ABHD8"	"ABI1"	"ABI2"	"ABI3"	"ABI3BP"	"ABL1"	"ABL2"	"ABLIM1"	"ABLIM2"	"ABLIM3"	"ABO"	"ABR"	"ABRA"	"ABRACL"	"ABT1"	"ABTB1"	"ABTB2"	"ACAA1"	"ACAA2"	"ACACA"	"ACACB"	"ACAD10"	"ACAD11"	"ACAD8"	"ACAD9"	"ACADL"	"ACADM"	"ACADS"	"ACADSB"	"ACADVL"	"ACAN"	"ACAP1"	"ACAP2"	"ACAP3"	"ACAT1"	"ACAT2"	"ACBD3"	"ACBD4"	"ACBD5"	"ACBD7"	"ACCS"	"ACCSL"	"ACD"	"ACE"	"ACE2"	"ACER1"	"ACER2"	"ACER3"	"ACHE"	"ACIN1"	"ACKR1"	"ACKR2"	"ACKR3"	"ACKR4"	"ACLY"	"ACMSD"	"ACN9"	"ACO1"	"ACO2"	"ACOT1"	"ACOT11"	"ACOT12"	"ACOT13"	"ACOT2"	"ACOT4"	"ACOT6"	"ACOT7"	"ACOT8"	"ACOT9"	"ACOX1"	"ACOX2"	"ACOX3"	"ACOXL"	"ACP1"	"ACP2"	"ACP5"	"ACP6"	"ACPP"	"ACPT"	"ACR"	"ACRBP"	"ACRC"	"ACRV1"	"ACSBG1"	"ACSBG2"	"ACSF2"	"ACSF3"	"ACSL1"	"ACSL3"	"ACSL4"	"ACSL5"	"ACSL6"	"ACSM1"	"ACSM2A"	"ACSM2B"	"ACSM3"	"ACSM4"	"ACSM5"	"ACSM6"	"ACSS1"	"ACSS2"	"ACSS3"	"ACTA1"	"ACTA2"	"ACTB"	"ACTBL2"	"ACTC1"	"ACTG1"	"ACTG2"	"ACTL10"	"ACTL6A"	"ACTL6B"	"ACTL7A"	"ACTL7B"	"ACTL8"	"ACTL9"	"ACTN1"	"ACTN2"	"ACTN3"	"ACTN4"	"ACTR10"	"ACTR1A"	"ACTR1B"	"ACTR2"	"ACTR3"	"ACTR3B"	"ACTR3C"	"ACTR5"	"ACTR6"	"ACTR8"	"ACTRT1"	"ACTRT2"	"ACTRT3"	"ACVR1"	"ACVR1B"	"ACVR1C"	"ACVR2A"	"ACVR2B"	"ACVRL1"	"ACY1"	"ACY3"	"ACYP1"	"ACYP2"	"AD000671.6"	"ADA"	"ADAD1"	"ADAD2"	"ADAL"	"ADAM10"	"ADAM11"	"ADAM12"	"ADAM15"	"ADAM17"	"ADAM18"	"ADAM19"	"ADAM2"	"ADAM20"	"ADAM21"	"ADAM22"	"ADAM23"	"ADAM28"	"ADAM29"	"ADAM30"	"ADAM32"	"ADAM33"	"ADAM7"	"ADAM8"	"ADAM9"	"ADAMDEC1"	"ADAMTS1"	"ADAMTS10"	"ADAMTS12"	"ADAMTS13"	"ADAMTS14"	"ADAMTS15"	"ADAMTS16"	"ADAMTS17"	"ADAMTS18"	"ADAMTS19"	"ADAMTS2"	"ADAMTS20"	"ADAMTS3"	"ADAMTS4"	"ADAMTS5"	"ADAMTS6"	"ADAMTS7"	"ADAMTS8"	"ADAMTS9"	"ADAMTSL1"	"ADAMTSL2"	"ADAMTSL3"	"ADAMTSL4"	"ADAMTSL5"	"ADAP1"	"ADAP2"	"ADAR"	"ADARB1"	"ADARB2"	"ADAT1"	"ADAT2"	"ADAT3"	"ADCK1"	"ADCK2"	"ADCK3"	"ADCK4"	"ADCK5"	"ADCY1"	"ADCY10"	"ADCY2"	"ADCY3"	"ADCY4"	"ADCY5"	"ADCY6"	"ADCY7"	"ADCY8"	"ADCY9"	"ADCYAP1"	"ADCYAP1R1"	"ADD1"	"ADD2"	"ADD3"	"ADGB"	"ADH1A"	"ADH1B"	"ADH1C"	"ADH4"	"ADH5"	"ADH6"	"ADH7"	"ADHFE1"	"ADI1"	"ADIG"	"ADIPOQ"	"ADIPOR1"	"ADIPOR2"	"ADIRF"	"ADK"	"ADM"	"ADM2"	"ADM5"	"ADNP"	"ADNP2"	"ADO"	"ADORA1"	"ADORA2A"	"ADORA2B"	"ADORA3"	"ADPGK"	"ADPRH"	"ADPRHL1"	"ADPRHL2"	"ADPRM"	"ADRA1A"	"ADRA1B"	"ADRA1D"	"ADRA2A"	"ADRA2B"	"ADRA2C"	"ADRB1"	"ADRB2"	"ADRB3"	"ADRBK1"	"ADRBK2"	"ADRM1"	"ADSL"	"ADSS"	"ADSSL1"	"ADTRP"	"AEBP1"	"AEBP2"	"AEN"	"AES"	"AF165138.7"	"AF196779.12"	"AFAP1"	"AFAP1L1"	"AFAP1L2"	"AFF1"	"AFF2"	"AFF3"	"AFF4"	"AFG3L2"	"AFM"	"AFMID"	"AFP"	"AFTPH"	"AGA"	"AGAP1"	"AGAP10"	"AGAP2"	"AGAP3"	"AGAP4"	"AGAP5"	"AGAP6"	"AGBL1"	"AGBL2"	"AGBL3"	"AGBL4"	"AGBL5"	"AGER"	"AGFG1"	"AGFG2"	"AGGF1"	"AGK"	"AGL"	"AGMAT"	"AGMO"	"AGO1"	"AGO2"	"AGO3"	"AGO4"	"AGPAT1"	"AGPAT2"	"AGPAT3"	"AGPAT4"	"AGPAT5"	"AGPAT6"	"AGPAT9"	"AGPS"	"AGR2"	"AGR3"	"AGRN"	"AGRP"	"AGT"	"AGTPBP1"	"AGTR1"	"AGTR2"	"AGTRAP"	"AGXT"	"AGXT2"	"AHCTF1"	"AHCY"	"AHCYL1"	"AHCYL2"	"AHDC1"	"AHI1"	"AHNAK"	"AHNAK2"	"AHR"	"AHRR"	"AHSA1"	"AHSA2"	"AHSG"	"AHSP"	"AICDA"	"AIDA"	"AIF1"	"AIF1L"	"AIFM1"	"AIFM2"	"AIFM3"	"AIG1"	"AIM1"	"AIM1L"	"AIM2"	"AIMP1"	"AIMP2"	"AIP"	"AIPL1"	"AIRE"	"AJAP1"	"AJUBA"	"AK1"	"AK2"	"AK3"	"AK4"	"AK5"	"AK7"	"AK8"	"AK9"	"AKAP1"	"AKAP10"	"AKAP11"	"AKAP12"	"AKAP13"	"AKAP14"	"AKAP17A"	"AKAP2"	"AKAP3"	"AKAP4"	"AKAP5"	"AKAP6"	"AKAP7"	"AKAP8"	"AKAP8L"	"AKAP9"	"AKIP1"	"AKIRIN1"	"AKIRIN2"	"AKNA"	"AKNAD1"	"AKR1A1"	"AKR1B1"	"AKR1B10"	"AKR1B15"	"AKR1C1"	"AKR1C2"	"AKR1C3"	"AKR1C4"	"AKR1D1"	"AKR1E2"	"AKR7A2"	"AKR7A3"	"AKT1"	"AKT1S1"	"AKT2"	"AKT3"	"AKTIP"	"AL021546.6"	"ALAD"	"ALAS1"	"ALAS2"	"ALB"	"ALCAM"	"ALDH16A1"	"ALDH18A1"	"ALDH1A1"	"ALDH1A2"	"ALDH1A3"	"ALDH1B1"	"ALDH1L1"	"ALDH1L2"	"ALDH2"	"ALDH3A1"	"ALDH3A2"	"ALDH3B1"	"ALDH3B2"	"ALDH4A1"	"ALDH5A1"	"ALDH6A1"	"ALDH7A1"	"ALDH8A1"	"ALDH9A1"	"ALDOA"	"ALDOB"	"ALDOC"	"ALG1"	"ALG10"	"ALG10B"	"ALG11"	"ALG12"	"ALG13"	"ALG14"	"ALG1L"	"ALG1L2"	"ALG2"	"ALG3"	"ALG5"	"ALG6"	"ALG8"	"ALG9"	"ALK"	"ALKBH1"	"ALKBH2"	"ALKBH3"	"ALKBH4"	"ALKBH5"	"ALKBH6"	"ALKBH7"	"ALKBH8"	"ALLC"	"ALMS1"	"ALOX12"	"ALOX12B"	"ALOX15"	"ALOX15B"	"ALOX5"	"ALOX5AP"	"ALOXE3"	"ALPI"	"ALPK1"	"ALPK2"	"ALPK3"	"ALPL"	"ALPP"	"ALPPL2"	"ALS2"	"ALS2CL"	"ALS2CR11"	"ALS2CR12"	"ALX1"	"ALX3"	"ALX4"	"ALYREF"	"AMACR"	"AMBN"	"AMBP"	"AMBRA1"	"AMD1"	"AMDHD1"	"AMDHD2"	"AMELX"	"AMELY"	"AMER1"	"AMER2"	"AMER3"	"AMFR"	"AMH"	"AMHR2"	"AMICA1"	"AMIGO1"	"AMIGO2"	"AMIGO3"	"AMMECR1"	"AMMECR1L"	"AMN"	"AMN1"	"AMOT"	"AMOTL1"	"AMOTL2"	"AMPD1"	"AMPD2"	"AMPD3"	"AMPH"	"AMT"	"AMTN"	"AMY1A"	"AMY1B"	"AMY1C"	"AMY2A"	"AMY2B"	"AMZ1"	"AMZ2"	"ANAPC1"	"ANAPC10"	"ANAPC11"	"ANAPC13"	"ANAPC15"	"ANAPC16"	"ANAPC2"	"ANAPC4"	"ANAPC5"	"ANAPC7"	"ANG"	"ANGEL1"	"ANGEL2"	"ANGPT1"	"ANGPT2"	"ANGPT4"	"ANGPTL1"	"ANGPTL2"	"ANGPTL3"	"ANGPTL4"	"ANGPTL5"	"ANGPTL6"	"ANGPTL7"	"ANHX"	"ANK1"	"ANK2"	"ANK3"	"ANKAR"	"ANKDD1A"	"ANKDD1B"	"ANKEF1"	"ANKFN1"	"ANKFY1"	"ANKH"	"ANKHD1"	"ANKHD1-EIF4EBP3"	"ANKIB1"	"ANKK1"	"ANKLE1"	"ANKLE2"	"ANKMY1"	"ANKMY2"	"ANKRA2"	"ANKRD1"	"ANKRD10"	"ANKRD11"	"ANKRD12"	"ANKRD13A"	"ANKRD13B"	"ANKRD13C"	"ANKRD13D"	"ANKRD16"	"ANKRD17"	"ANKRD18A"	"ANKRD18B"	"ANKRD2"	"ANKRD20A1"	"ANKRD20A2"	"ANKRD20A3"	"ANKRD20A4"	"ANKRD22"	"ANKRD23"	"ANKRD24"	"ANKRD26"	"ANKRD27"	"ANKRD28"	"ANKRD29"	"ANKRD30A"	"ANKRD30B"	"ANKRD30BL"	"ANKRD31"	"ANKRD32"	"ANKRD33"	"ANKRD33B"	"ANKRD34A"	"ANKRD34B"	"ANKRD34C"	"ANKRD35"	"ANKRD36"	"ANKRD36B"	"ANKRD36C"	"ANKRD37"	"ANKRD39"	"ANKRD40"	"ANKRD42"	"ANKRD44"	"ANKRD45"	"ANKRD46"	"ANKRD49"	"ANKRD50"	"ANKRD52"	"ANKRD53"	"ANKRD54"	"ANKRD55"	"ANKRD6"	"ANKRD60"	"ANKRD61"	"ANKRD62"	"ANKRD63"	"ANKRD65"	"ANKRD66"	"ANKRD7"	"ANKRD9"	"ANKS1A"	"ANKS1B"	"ANKS3"	"ANKS4B"	"ANKS6"	"ANKUB1"	"ANKZF1"	"ANLN"	"ANO1"	"ANO10"	"ANO2"	"ANO3"	"ANO4"	"ANO5"	"ANO6"	"ANO7"	"ANO8"	"ANO9"	"ANP32A"	"ANP32B"	"ANP32D"	"ANP32E"	"ANPEP"	"ANTXR1"	"ANTXR2"	"ANTXRL"	"ANXA1"	"ANXA10"	"ANXA11"	"ANXA13"	"ANXA2"	"ANXA2R"	"ANXA3"	"ANXA4"	"ANXA5"	"ANXA6"	"ANXA7"	"ANXA8"	"ANXA8L1"	"ANXA9"	"AOAH"	"AOC1"	"AOC2"	"AOC3"	"AOX1"	"AP000275.65"	"AP000295.9"	"AP000304.12"	"AP000322.53"	"AP000350.10"	"AP000721.4"	"AP003419.11"	"AP1AR"	"AP1B1"	"AP1G1"	"AP1G2"	"AP1M1"	"AP1M2"	"AP1S1"	"AP1S2"	"AP1S3"	"AP2A1"	"AP2A2"	"AP2B1"	"AP2M1"	"AP2S1"	"AP3B1"	"AP3B2"	"AP3D1"	"AP3M1"	"AP3M2"	"AP3S1"	"AP3S2"	"AP4B1"	"AP4E1"	"AP4M1"	"AP4S1"	"AP5B1"	"AP5M1"	"AP5S1"	"AP5Z1"	"APAF1"	"APBA1"	"APBA2"	"APBA3"	"APBB1"	"APBB1IP"	"APBB2"	"APBB3"	"APC"	"APC2"	"APCDD1"	"APCDD1L"	"APCS"	"APEH"	"APELA"	"APEX1"	"APEX2"	"APH1A"	"APH1B"	"API5"	"APIP"	"APITD1"	"APITD1-CORT"	"APLF"	"APLN"	"APLNR"	"APLP1"	"APLP2"	"APMAP"	"APOA1"	"APOA1BP"	"APOA2"	"APOA4"	"APOA5"	"APOB"	"APOBEC1"	"APOBEC2"	"APOBEC3A"	"APOBEC3B"	"APOBEC3C"	"APOBEC3D"	"APOBEC3F"	"APOBEC3G"	"APOBEC3H"	"APOBEC4"	"APOBR"	"APOC1"	"APOC2"	"APOC3"	"APOC4"	"APOC4-APOC2"	"APOD"	"APOE"	"APOF"	"APOH"	"APOL1"	"APOL2"	"APOL3"	"APOL4"	"APOL5"	"APOL6"	"APOLD1"	"APOM"	"APOO"	"APOOL"	"APOPT1"	"APP"	"APPBP2"	"APPL1"	"APPL2"	"APRT"	"APTX"	"AQP1"	"AQP10"	"AQP11"	"AQP12A"	"AQP12B"	"AQP2"	"AQP3"	"AQP4"	"AQP5"	"AQP6"	"AQP7"	"AQP8"	"AQP9"	"AQPEP"	"AQR"	"AR"	"ARAF"	"ARAP1"	"ARAP2"	"ARAP3"	"ARC"	"ARCN1"	"AREG"	"AREL1"	"ARF1"	"ARF3"	"ARF4"	"ARF5"	"ARF6"	"ARFGAP1"	"ARFGAP2"	"ARFGAP3"	"ARFGEF1"	"ARFGEF2"	"ARFIP1"	"ARFIP2"	"ARFRP1"	"ARG1"	"ARG2"	"ARGFX"	"ARGLU1"	"ARHGAP1"	"ARHGAP10"	"ARHGAP11A"	"ARHGAP11B"	"ARHGAP12"	"ARHGAP15"	"ARHGAP17"	"ARHGAP18"	"ARHGAP19"	"ARHGAP19-SLIT1"	"ARHGAP20"	"ARHGAP21"	"ARHGAP22"	"ARHGAP23"	"ARHGAP24"	"ARHGAP25"	"ARHGAP26"	"ARHGAP27"	"ARHGAP28"	"ARHGAP29"	"ARHGAP30"	"ARHGAP31"	"ARHGAP32"	"ARHGAP33"	"ARHGAP35"	"ARHGAP36"	"ARHGAP39"	"ARHGAP4"	"ARHGAP40"	"ARHGAP42"	"ARHGAP44"	"ARHGAP5"	"ARHGAP6"	"ARHGAP8"	"ARHGAP9"	"ARHGDIA"	"ARHGDIB"	"ARHGDIG"	"ARHGEF1"	"ARHGEF10"	"ARHGEF10L"	"ARHGEF11"	"ARHGEF12"	"ARHGEF15"	"ARHGEF16"	"ARHGEF17"	"ARHGEF18"	"ARHGEF19"	"ARHGEF2"	"ARHGEF25"	"ARHGEF26"	"ARHGEF28"	"ARHGEF3"	"ARHGEF33"	"ARHGEF35"	"ARHGEF37"	"ARHGEF38"	"ARHGEF39"	"ARHGEF4"	"ARHGEF40"	"ARHGEF5"	"ARHGEF6"	"ARHGEF7"	"ARHGEF9"	"ARID1A"	"ARID1B"	"ARID2"	"ARID3A"	"ARID3B"	"ARID3C"	"ARID4A"	"ARID4B"	"ARID5A"	"ARID5B"	"ARIH1"	"ARIH2"	"ARIH2OS"	"ARL1"	"ARL10"	"ARL11"	"ARL13A"	"ARL13B"	"ARL14"	"ARL14EP"	"ARL14EPL"	"ARL15"	"ARL16"	"ARL17A"	"ARL17B"	"ARL2"	"ARL2-SNX15"	"ARL2BP"	"ARL3"	"ARL4A"	"ARL4C"	"ARL4D"	"ARL5A"	"ARL5B"	"ARL5C"	"ARL6"	"ARL6IP1"	"ARL6IP4"	"ARL6IP5"	"ARL6IP6"	"ARL8A"	"ARL8B"	"ARL9"	"ARMC1"	"ARMC10"	"ARMC12"	"ARMC2"	"ARMC3"	"ARMC4"	"ARMC5"	"ARMC6"	"ARMC7"	"ARMC8"	"ARMC9"	"ARMCX1"	"ARMCX2"	"ARMCX3"	"ARMCX4"	"ARMCX5"	"ARMCX6"	"ARMS2"	"ARNT"	"ARNT2"	"ARNTL"	"ARNTL2"	"ARPC1A"	"ARPC1B"	"ARPC2"	"ARPC3"	"ARPC4"	"ARPC4-TTLL3"	"ARPC5"	"ARPC5L"	"ARPIN"	"ARPP19"	"ARPP21"	"ARR3"	"ARRB1"	"ARRB2"	"ARRDC1"	"ARRDC2"	"ARRDC3"	"ARRDC4"	"ARRDC5"	"ARSA"	"ARSB"	"ARSD"	"ARSE"	"ARSF"	"ARSG"	"ARSH"	"ARSI"	"ARSJ"	"ARSK"	"ART1"	"ART3"	"ART4"	"ART5"	"ARTN"	"ARV1"	"ARVCF"	"ARX"	"AS3MT"	"ASAH1"	"ASAH2"	"ASAH2B"	"ASAP1"	"ASAP2"	"ASAP3"	"ASB1"	"ASB10"	"ASB11"	"ASB12"	"ASB13"	"ASB14"	"ASB15"	"ASB16"	"ASB17"	"ASB18"	"ASB2"	"ASB4"	"ASB5"	"ASB6"	"ASB7"	"ASB8"	"ASB9"	"ASCC1"	"ASCC2"	"ASCC3"	"ASCL1"	"ASCL2"	"ASCL3"	"ASCL4"	"ASCL5"	"ASF1A"	"ASF1B"	"ASGR1"	"ASGR2"	"ASH1L"	"ASH2L"	"ASIC1"	"ASIC2"	"ASIC3"	"ASIC4"	"ASIC5"	"ASIP"	"ASL"	"ASMT"	"ASMTL"	"ASNA1"	"ASNS"	"ASNSD1"	"ASPA"	"ASPDH"	"ASPG"	"ASPH"	"ASPHD1"	"ASPHD2"	"ASPM"	"ASPN"	"ASPRV1"	"ASPSCR1"	"ASRGL1"	"ASS1"	"ASTE1"	"ASTL"	"ASTN1"	"ASTN2"	"ASUN"	"ASXL1"	"ASXL2"	"ASXL3"	"ASZ1"	"ATAD1"	"ATAD2"	"ATAD2B"	"ATAD3A"	"ATAD3B"	"ATAD3C"	"ATAD5"	"ATAT1"	"ATCAY"	"ATE1"	"ATF1"	"ATF2"	"ATF3"	"ATF4"	"ATF5"	"ATF6"	"ATF6B"	"ATF7"	"ATF7IP"	"ATF7IP2"	"ATG10"	"ATG101"	"ATG12"	"ATG13"	"ATG14"	"ATG16L1"	"ATG16L2"	"ATG2A"	"ATG2B"	"ATG3"	"ATG4A"	"ATG4B"	"ATG4C"	"ATG4D"	"ATG5"	"ATG7"	"ATG9A"	"ATG9B"	"ATHL1"	"ATIC"	"ATL1"	"ATL2"	"ATL3"	"ATM"	"ATMIN"	"ATN1"	"ATOH1"	"ATOH7"	"ATOH8"	"ATOX1"	"ATP10A"	"ATP10B"	"ATP10D"	"ATP11A"	"ATP11AUN"	"ATP11B"	"ATP11C"	"ATP12A"	"ATP13A1"	"ATP13A2"	"ATP13A3"	"ATP13A4"	"ATP13A5"	"ATP1A1"	"ATP1A2"	"ATP1A3"	"ATP1A4"	"ATP1B1"	"ATP1B2"	"ATP1B3"	"ATP1B4"	"ATP2A1"	"ATP2A2"	"ATP2A3"	"ATP2B1"	"ATP2B2"	"ATP2B3"	"ATP2B4"	"ATP2C1"	"ATP2C2"	"ATP4A"	"ATP4B"	"ATP5A1"	"ATP5B"	"ATP5C1"	"ATP5D"	"ATP5E"	"ATP5EP2"	"ATP5F1"	"ATP5G1"	"ATP5G2"	"ATP5G3"	"ATP5H"	"ATP5I"	"ATP5J"	"ATP5J2"	"ATP5J2-PTCD1"	"ATP5L"	"ATP5L2"	"ATP5O"	"ATP5S"	"ATP5SL"	"ATP6AP1"	"ATP6AP1L"	"ATP6AP2"	"ATP6V0A1"	"ATP6V0A2"	"ATP6V0A4"	"ATP6V0B"	"ATP6V0C"	"ATP6V0D1"	"ATP6V0D2"	"ATP6V0E1"	"ATP6V0E2"	"ATP6V1A"	"ATP6V1B1"	"ATP6V1B2"	"ATP6V1C1"	"ATP6V1C2"	"ATP6V1D"	"ATP6V1E1"	"ATP6V1E2"	"ATP6V1F"	"ATP6V1G1"	"ATP6V1G2"	"ATP6V1G2-DDX39B"	"ATP6V1G3"	"ATP6V1H"	"ATP7A"	"ATP7B"	"ATP8A1"	"ATP8A2"	"ATP8B1"	"ATP8B2"	"ATP8B3"	"ATP8B4"	"ATP9A"	"ATP9B"	"ATPAF1"	"ATPAF2"	"ATPIF1"	"ATR"	"ATRAID"	"ATRIP"	"ATRN"	"ATRNL1"	"ATRX"	"ATXN1"	"ATXN10"	"ATXN1L"	"ATXN2"	"ATXN2L"	"ATXN3"	"ATXN3L"	"ATXN7"	"ATXN7L1"	"ATXN7L2"	"ATXN7L3"	"ATXN7L3B"	"AUH"	"AUNIP"	"AUP1"	"AURKA"	"AURKAIP1"	"AURKB"	"AURKC"	"AUTS2"	"AVEN"	"AVIL"	"AVL9"	"AVP"	"AVPI1"	"AVPR1A"	"AVPR1B"	"AVPR2"	"AWAT1"	"AWAT2"	"AXDND1"	"AXIN1"	"AXIN2"	"AXL"	"AZGP1"	"AZI2"	"AZIN1"	"AZIN2"	"AZU1"	"B2M"	"B3GALNT1"	"B3GALNT2"	"B3GALT1"	"B3GALT2"	"B3GALT4"	"B3GALT5"	"B3GALT6"	"B3GALTL"	"B3GAT1"	"B3GAT2"	"B3GAT3"	"B3GNT2"	"B3GNT3"	"B3GNT4"	"B3GNT5"	"B3GNT6"	"B3GNT7"	"B3GNT8"	"B3GNT9"	"B3GNTL1"	"B4GALNT1"	"B4GALNT2"	"B4GALNT3"	"B4GALNT4"	"B4GALT1"	"B4GALT2"	"B4GALT3"	"B4GALT4"	"B4GALT5"	"B4GALT6"	"B4GALT7"	"B9D1"	"B9D2"	"BAALC"	"BAAT"	"BABAM1"	"BACE1"	"BACE2"	"BACH1"	"BACH2"	"BAD"	"BAG1"	"BAG2"	"BAG3"	"BAG4"	"BAG5"	"BAG6"	"BAHCC1"	"BAHD1"	"BAI1"	"BAI2"	"BAI3"	"BAIAP2"	"BAIAP2L1"	"BAIAP2L2"	"BAIAP3"	"BAK1"	"BAMBI"	"BANF1"	"BANF2"	"BANK1"	"BANP"	"BAP1"	"BARD1"	"BARHL1"	"BARHL2"	"BARX1"	"BARX2"	"BASP1"	"BATF"	"BATF2"	"BATF3"	"BAX"	"BAZ1A"	"BAZ1B"	"BAZ2A"	"BAZ2B"	"BBC3"	"BBIP1"	"BBOX1"	"BBS1"	"BBS10"	"BBS12"	"BBS2"	"BBS4"	"BBS5"	"BBS7"	"BBS9"	"BBX"	"BCAM"	"BCAN"	"BCAP29"	"BCAP31"	"BCAR1"	"BCAR3"	"BCAS1"	"BCAS2"	"BCAS3"	"BCAS4"	"BCAT1"	"BCAT2"	"BCCIP"	"BCDIN3D"	"BCHE"	"BCKDHA"	"BCKDHB"	"BCKDK"	"BCL10"	"BCL11A"	"BCL11B"	"BCL2"	"BCL2A1"	"BCL2L1"	"BCL2L10"	"BCL2L11"	"BCL2L12"	"BCL2L13"	"BCL2L14"	"BCL2L15"	"BCL2L2"	"BCL2L2-PABPN1"	"BCL3"	"BCL6"	"BCL6B"	"BCL7A"	"BCL7B"	"BCL7C"	"BCL9"	"BCL9L"	"BCLAF1"	"BCO1"	"BCO2"	"BCOR"	"BCORL1"	"BCR"	"BCS1L"	"BDH1"	"BDH2"	"BDKRB1"	"BDKRB2"	"BDNF"	"BDP1"	"BEAN1"	"BECN1"	"BEGAIN"	"BEND2"	"BEND3"	"BEND4"	"BEND5"	"BEND6"	"BEND7"	"BEST1"	"BEST2"	"BEST3"	"BEST4"	"BET1"	"BET1L"	"BEX1"	"BEX2"	"BEX4"	"BEX5"	"BFAR"	"BFSP1"	"BFSP2"	"BGLAP"	"BGN"	"BHLHA15"	"BHLHA9"	"BHLHB9"	"BHLHE22"	"BHLHE23"	"BHLHE40"	"BHLHE41"	"BHMT"	"BHMT2"	"BICC1"	"BICD1"	"BICD2"	"BID"	"BIK"	"BIN1"	"BIN2"	"BIN3"	"BIRC2"	"BIRC3"	"BIRC5"	"BIRC6"	"BIRC7"	"BIRC8"	"BIVM"	"BIVM-ERCC5"	"BLACE"	"BLCAP"	"BLID"	"BLK"	"BLM"	"BLMH"	"BLNK"	"BLOC1S1"	"BLOC1S2"	"BLOC1S3"	"BLOC1S4"	"BLOC1S5"	"BLOC1S5-TXNDC5"	"BLOC1S6"	"BLVRA"	"BLVRB"	"BLZF1"	"BMF"	"BMI1"	"BMP1"	"BMP10"	"BMP15"	"BMP2"	"BMP2K"	"BMP3"	"BMP4"	"BMP5"	"BMP6"	"BMP7"	"BMP8A"	"BMP8B"	"BMPER"	"BMPR1A"	"BMPR1B"	"BMPR2"	"BMS1"	"BMX"	"BNC1"	"BNC2"	"BNIP1"	"BNIP2"	"BNIP3"	"BNIP3L"	"BNIPL"	"BOC"	"BOD1"	"BOD1L1"	"BOD1L2"	"BOK"	"BOLA1"	"BOLA2"	"BOLA2B"	"BOLA3"	"BOLL"	"BOP1"	"BORA"	"BPGM"	"BPHL"	"BPI"	"BPIFA1"	"BPIFA2"	"BPIFA3"	"BPIFB1"	"BPIFB2"	"BPIFB3"	"BPIFB4"	"BPIFB6"	"BPIFC"	"BPNT1"	"BPTF"	"BPY2"	"BPY2B"	"BPY2C"	"BRAF"	"BRAP"	"BRAT1"	"BRCA1"	"BRCA2"	"BRCC3"	"BRD1"	"BRD2"	"BRD3"	"BRD4"	"BRD7"	"BRD8"	"BRD9"	"BRDT"	"BRE"	"BRF1"	"BRF2"	"BRI3"	"BRI3BP"	"BRICD5"	"BRINP1"	"BRINP2"	"BRINP3"	"BRIP1"	"BRIX1"	"BRK1"	"BRMS1"	"BRMS1L"	"BROX"	"BRPF1"	"BRPF3"	"BRS3"	"BRSK1"	"BRSK2"	"BRWD1"	"BRWD3"	"BSCL2"	"BSDC1"	"BSG"	"BSN"	"BSND"	"BSPH1"	"BSPRY"	"BST1"	"BST2"	"BSX"	"BTAF1"	"BTBD1"	"BTBD10"	"BTBD11"	"BTBD16"	"BTBD17"	"BTBD18"	"BTBD19"	"BTBD2"	"BTBD3"	"BTBD6"	"BTBD7"	"BTBD8"	"BTBD9"	"BTC"	"BTD"	"BTF3"	"BTF3L4"	"BTG1"	"BTG2"	"BTG3"	"BTG4"	"BTK"	"BTLA"	"BTN1A1"	"BTN2A1"	"BTN2A2"	"BTN3A1"	"BTN3A2"	"BTN3A3"	"BTNL2"	"BTNL3"	"BTNL8"	"BTNL9"	"BTRC"	"BUB1"	"BUB1B"	"BUB3"	"BUD13"	"BUD31"	"BVES"	"BYSL"	"BZRAP1"	"BZW1"	"BZW2"	"C10orf10"	"C10orf105"	"C10orf107"	"C10orf11"	"C10orf113"	"C10orf12"	"C10orf120"	"C10orf126"	"C10orf128"	"C10orf131"	"C10orf2"	"C10orf32"	"C10orf32-ASMT"	"C10orf35"	"C10orf53"	"C10orf54"	"C10orf55"	"C10orf62"	"C10orf67"	"C10orf71"	"C10orf76"	"C10orf82"	"C10orf88"	"C10orf90"	"C10orf99"	"C11orf1"	"C11orf16"	"C11orf21"	"C11orf24"	"C11orf30"	"C11orf31"	"C11orf40"	"C11orf42"	"C11orf44"	"C11orf45"	"C11orf49"	"C11orf52"	"C11orf53"	"C11orf54"	"C11orf57"	"C11orf58"	"C11orf63"	"C11orf65"	"C11orf68"	"C11orf70"	"C11orf71"	"C11orf73"	"C11orf74"	"C11orf80"	"C11orf84"	"C11orf85"	"C11orf86"	"C11orf87"	"C11orf88"	"C11orf91"	"C11orf94"	"C11orf95"	"C11orf96"	"C12orf10"	"C12orf29"	"C12orf4"	"C12orf40"	"C12orf42"	"C12orf43"	"C12orf45"	"C12orf49"	"C12orf5"	"C12orf50"	"C12orf54"	"C12orf56"	"C12orf57"	"C12orf60"	"C12orf65"	"C12orf66"	"C12orf71"	"C12orf73"	"C12orf74"	"C12orf75"	"C12orf76"	"C12orf79"	"C14orf1"	"C14orf105"	"C14orf119"	"C14orf142"	"C14orf159"	"C14orf166"	"C14orf169"	"C14orf177"	"C14orf178"	"C14orf180"	"C14orf183"	"C14orf2"	"C14orf28"	"C14orf37"	"C14orf39"	"C14orf79"	"C14orf80"	"C14orf93"	"C15orf26"	"C15orf27"	"C15orf38-AP3S2"	"C15orf39"	"C15orf40"	"C15orf41"	"C15orf43"	"C15orf48"	"C15orf52"	"C15orf53"	"C15orf57"	"C15orf59"	"C15orf61"	"C15orf62"	"C15orf65"	"C16orf13"	"C16orf45"	"C16orf46"	"C16orf52"	"C16orf54"	"C16orf58"	"C16orf59"	"C16orf62"	"C16orf70"	"C16orf71"	"C16orf72"	"C16orf74"	"C16orf78"	"C16orf86"	"C16orf87"	"C16orf89"	"C16orf90"	"C16orf91"	"C16orf92"	"C16orf93"	"C16orf95"	"C16orf96"	"C17orf104"	"C17orf105"	"C17orf107"	"C17orf47"	"C17orf49"	"C17orf50"	"C17orf51"	"C17orf53"	"C17orf58"	"C17orf59"	"C17orf61-PLSCR3"	"C17orf62"	"C17orf64"	"C17orf67"	"C17orf70"	"C17orf74"	"C17orf75"	"C17orf78"	"C17orf80"	"C17orf85"	"C17orf89"	"C17orf96"	"C17orf97"	"C17orf98"	"C17orf99"	"C18orf21"	"C18orf25"	"C18orf32"	"C18orf42"	"C18orf54"	"C18orf63"	"C18orf8"	"C19orf12"	"C19orf18"	"C19orf24"	"C19orf25"	"C19orf26"	"C19orf33"	"C19orf35"	"C19orf38"	"C19orf40"	"C19orf43"	"C19orf44"	"C19orf45"	"C19orf47"	"C19orf48"	"C19orf52"	"C19orf53"	"C19orf54"	"C19orf57"	"C19orf60"	"C19orf66"	"C19orf67"	"C19orf68"	"C19orf70"	"C19orf71"	"C19orf73"	"C19orf80"	"C19orf81"	"C19orf83"	"C19orf84"	"C1D"	"C1GALT1"	"C1GALT1C1"	"C1QA"	"C1QB"	"C1QBP"	"C1QC"	"C1QL1"	"C1QL2"	"C1QL3"	"C1QL4"	"C1QTNF1"	"C1QTNF2"	"C1QTNF3"	"C1QTNF3-AMACR"	"C1QTNF4"	"C1QTNF5"	"C1QTNF6"	"C1QTNF7"	"C1QTNF8"	"C1QTNF9"	"C1QTNF9B"	"C1R"	"C1RL"	"C1S"	"C1orf100"	"C1orf101"	"C1orf105"	"C1orf106"	"C1orf109"	"C1orf110"	"C1orf111"	"C1orf112"	"C1orf115"	"C1orf116"	"C1orf122"	"C1orf123"	"C1orf127"	"C1orf131"	"C1orf137"	"C1orf141"	"C1orf145"	"C1orf146"	"C1orf158"	"C1orf159"	"C1orf162"	"C1orf167"	"C1orf168"	"C1orf174"	"C1orf177"	"C1orf185"	"C1orf186"	"C1orf189"	"C1orf194"	"C1orf195"	"C1orf198"	"C1orf204"	"C1orf21"	"C1orf210"	"C1orf216"	"C1orf226"	"C1orf228"	"C1orf233"	"C1orf234"	"C1orf27"	"C1orf35"	"C1orf43"	"C1orf50"	"C1orf52"	"C1orf53"	"C1orf54"	"C1orf56"	"C1orf61"	"C1orf64"	"C1orf68"	"C1orf74"	"C1orf86"	"C1orf87"	"C1orf94"	"C1orf95"	"C2"	"C20orf141"	"C20orf144"	"C20orf173"	"C20orf194"	"C20orf195"	"C20orf196"	"C20orf202"	"C20orf24"	"C20orf27"	"C20orf62"	"C20orf85"	"C20orf96"	"C21orf140"	"C21orf2"	"C21orf33"	"C21orf58"	"C21orf59"	"C21orf62"	"C21orf91"	"C22orf15"	"C22orf23"	"C22orf29"	"C22orf31"	"C22orf39"	"C22orf42"	"C22orf46"	"C2CD2"	"C2CD2L"	"C2CD3"	"C2CD4A"	"C2CD4B"	"C2CD4C"	"C2CD4D"	"C2CD5"	"C2orf15"	"C2orf16"	"C2orf40"	"C2orf42"	"C2orf43"	"C2orf44"	"C2orf47"	"C2orf49"	"C2orf50"	"C2orf54"	"C2orf57"	"C2orf61"	"C2orf66"	"C2orf68"	"C2orf69"	"C2orf70"	"C2orf71"	"C2orf72"	"C2orf73"	"C2orf74"	"C2orf76"	"C2orf78"	"C2orf80"	"C2orf81"	"C2orf82"	"C2orf83"	"C2orf88"	"C2orf91"	"C3"	"C3AR1"	"C3orf14"	"C3orf17"	"C3orf18"	"C3orf20"	"C3orf22"	"C3orf30"	"C3orf33"	"C3orf36"	"C3orf38"	"C3orf49"	"C3orf52"	"C3orf56"	"C3orf58"	"C3orf62"	"C3orf67"	"C3orf70"	"C3orf80"	"C3orf84"	"C4A"	"C4B"	"C4BPA"	"C4BPB"	"C4orf17"	"C4orf19"	"C4orf22"	"C4orf26"	"C4orf27"	"C4orf29"	"C4orf3"	"C4orf32"	"C4orf33"	"C4orf36"	"C4orf45"	"C4orf46"	"C4orf47"	"C4orf48"	"C4orf50"	"C4orf51"	"C5"	"C5AR1"	"C5AR2"	"C5orf15"	"C5orf22"	"C5orf24"	"C5orf28"	"C5orf30"	"C5orf34"	"C5orf38"	"C5orf42"	"C5orf45"	"C5orf46"	"C5orf47"	"C5orf49"	"C5orf51"	"C5orf52"	"C5orf56"	"C5orf58"	"C5orf60"	"C5orf63"	"C6"	"C6orf1"	"C6orf10"	"C6orf106"	"C6orf118"	"C6orf120"	"C6orf132"	"C6orf136"	"C6orf141"	"C6orf15"	"C6orf163"	"C6orf165"	"C6orf195"	"C6orf201"	"C6orf203"	"C6orf211"	"C6orf222"	"C6orf223"	"C6orf226"	"C6orf229"	"C6orf25"	"C6orf47"	"C6orf48"	"C6orf52"	"C6orf57"	"C6orf58"	"C6orf62"	"C6orf89"	"C7"	"C7orf25"	"C7orf26"	"C7orf31"	"C7orf33"	"C7orf34"	"C7orf43"	"C7orf49"	"C7orf50"	"C7orf55"	"C7orf55-LUC7L2"	"C7orf57"	"C7orf60"	"C7orf61"	"C7orf62"	"C7orf72"	"C7orf73"	"C8A"	"C8B"	"C8G"	"C8orf22"	"C8orf33"	"C8orf34"	"C8orf37"	"C8orf4"	"C8orf44"	"C8orf44-SGK3"	"C8orf46"	"C8orf48"	"C8orf58"	"C8orf59"	"C8orf74"	"C8orf76"	"C8orf82"	"C8orf86"	"C8orf88"	"C9"	"C9orf114"	"C9orf116"	"C9orf117"	"C9orf129"	"C9orf131"	"C9orf135"	"C9orf142"	"C9orf152"	"C9orf153"	"C9orf156"	"C9orf16"	"C9orf171"	"C9orf172"	"C9orf173"	"C9orf24"	"C9orf3"	"C9orf40"	"C9orf41"	"C9orf43"	"C9orf47"	"C9orf50"	"C9orf57"	"C9orf64"	"C9orf66"	"C9orf69"	"C9orf72"	"C9orf78"	"C9orf84"	"C9orf85"	"C9orf89"	"C9orf9"	"C9orf91"	"C9orf92"	"CA1"	"CA10"	"CA11"	"CA12"	"CA13"	"CA14"	"CA2"	"CA3"	"CA4"	"CA5A"	"CA5B"	"CA6"	"CA7"	"CA8"	"CA9"	"CAAP1"	"CAB39"	"CAB39L"	"CABIN1"	"CABLES1"	"CABLES2"	"CABP1"	"CABP2"	"CABP4"	"CABP5"	"CABP7"	"CABS1"	"CABYR"	"CACFD1"	"CACHD1"	"CACNA1A"	"CACNA1B"	"CACNA1C"	"CACNA1D"	"CACNA1E"	"CACNA1F"	"CACNA1G"	"CACNA1H"	"CACNA1I"	"CACNA1S"	"CACNA2D1"	"CACNA2D2"	"CACNA2D3"	"CACNA2D4"	"CACNB1"	"CACNB2"	"CACNB3"	"CACNB4"	"CACNG1"	"CACNG2"	"CACNG3"	"CACNG4"	"CACNG5"	"CACNG6"	"CACNG7"	"CACNG8"	"CACTIN"	"CACUL1"	"CACYBP"	"CAD"	"CADM1"	"CADM2"	"CADM3"	"CADM4"	"CADPS"	"CADPS2"	"CAGE1"	"CALB1"	"CALB2"	"CALCA"	"CALCB"	"CALCOCO1"	"CALCOCO2"	"CALCR"	"CALCRL"	"CALD1"	"CALHM1"	"CALHM2"	"CALHM3"	"CALM1"	"CALM2"	"CALM3"	"CALML3"	"CALML4"	"CALML5"	"CALML6"	"CALN1"	"CALR"	"CALR3"	"CALU"	"CALY"	"CAMK1"	"CAMK1D"	"CAMK1G"	"CAMK2A"	"CAMK2B"	"CAMK2D"	"CAMK2G"	"CAMK2N1"	"CAMK2N2"	"CAMK4"	"CAMKK1"	"CAMKK2"	"CAMKMT"	"CAMKV"	"CAMLG"	"CAMP"	"CAMSAP1"	"CAMSAP2"	"CAMSAP3"	"CAMTA1"	"CAMTA2"	"CAND1"	"CAND2"	"CANT1"	"CANX"	"CAP1"	"CAP2"	"CAPG"	"CAPN1"	"CAPN10"	"CAPN11"	"CAPN12"	"CAPN13"	"CAPN14"	"CAPN15"	"CAPN2"	"CAPN3"	"CAPN5"	"CAPN6"	"CAPN7"	"CAPN8"	"CAPN9"	"CAPNS1"	"CAPNS2"	"CAPRIN1"	"CAPRIN2"	"CAPS"	"CAPS2"	"CAPSL"	"CAPZA1"	"CAPZA2"	"CAPZA3"	"CAPZB"	"CARD10"	"CARD11"	"CARD14"	"CARD16"	"CARD17"	"CARD18"	"CARD6"	"CARD8"	"CARD9"	"CARF"	"CARHSP1"	"CARKD"	"CARM1"	"CARNS1"	"CARS"	"CARS2"	"CARTPT"	"CASC1"	"CASC10"	"CASC3"	"CASC4"	"CASC5"	"CASD1"	"CASK"	"CASKIN1"	"CASKIN2"	"CASP1"	"CASP10"	"CASP14"	"CASP16"	"CASP2"	"CASP3"	"CASP4"	"CASP5"	"CASP6"	"CASP7"	"CASP8"	"CASP8AP2"	"CASP9"	"CASQ1"	"CASQ2"	"CASR"	"CASS4"	"CAST"	"CASZ1"	"CAT"	"CATIP"	"CATSPER1"	"CATSPER2"	"CATSPER3"	"CATSPER4"	"CATSPERB"	"CATSPERD"	"CATSPERG"	"CAV1"	"CAV2"	"CAV3"	"CBFA2T2"	"CBFA2T3"	"CBFB"	"CBL"	"CBLB"	"CBLC"	"CBLL1"	"CBLN1"	"CBLN2"	"CBLN3"	"CBLN4"	"CBR1"	"CBR3"	"CBR4"	"CBS"	"CBWD1"	"CBWD2"	"CBWD3"	"CBWD5"	"CBWD7"	"CBX1"	"CBX2"	"CBX3"	"CBX4"	"CBX5"	"CBX6"	"CBX7"	"CBX8"	"CBY1"	"CBY3"	"CC2D1A"	"CC2D1B"	"CC2D2A"	"CC2D2B"	"CCAR1"	"CCAR2"	"CCBE1"	"CCBL1"	"CCBL2"	"CCDC101"	"CCDC102A"	"CCDC102B"	"CCDC103"	"CCDC105"	"CCDC106"	"CCDC107"	"CCDC108"	"CCDC109B"	"CCDC110"	"CCDC112"	"CCDC113"	"CCDC114"	"CCDC115"	"CCDC116"	"CCDC117"	"CCDC12"	"CCDC120"	"CCDC121"	"CCDC122"	"CCDC124"	"CCDC125"	"CCDC126"	"CCDC127"	"CCDC129"	"CCDC13"	"CCDC130"	"CCDC132"	"CCDC134"	"CCDC136"	"CCDC137"	"CCDC138"	"CCDC14"	"CCDC140"	"CCDC141"	"CCDC142"	"CCDC144A"	"CCDC144NL"	"CCDC146"	"CCDC148"	"CCDC149"	"CCDC15"	"CCDC150"	"CCDC151"	"CCDC152"	"CCDC153"	"CCDC154"	"CCDC155"	"CCDC157"	"CCDC158"	"CCDC159"	"CCDC160"	"CCDC166"	"CCDC167"	"CCDC168"	"CCDC169"	"CCDC169-SOHLH2"	"CCDC17"	"CCDC170"	"CCDC171"	"CCDC172"	"CCDC173"	"CCDC174"	"CCDC175"	"CCDC176"	"CCDC177"	"CCDC178"	"CCDC179"	"CCDC18"	"CCDC180"	"CCDC181"	"CCDC182"	"CCDC183"	"CCDC184"	"CCDC185"	"CCDC186"	"CCDC22"	"CCDC23"	"CCDC24"	"CCDC25"	"CCDC27"	"CCDC28A"	"CCDC28B"	"CCDC3"	"CCDC30"	"CCDC33"	"CCDC34"	"CCDC36"	"CCDC37"	"CCDC38"	"CCDC39"	"CCDC40"	"CCDC42"	"CCDC42B"	"CCDC43"	"CCDC47"	"CCDC50"	"CCDC51"	"CCDC53"	"CCDC54"	"CCDC57"	"CCDC58"	"CCDC59"	"CCDC6"	"CCDC60"	"CCDC61"	"CCDC62"	"CCDC63"	"CCDC64"	"CCDC64B"	"CCDC65"	"CCDC66"	"CCDC67"	"CCDC68"	"CCDC69"	"CCDC7"	"CCDC70"	"CCDC71"	"CCDC71L"	"CCDC73"	"CCDC74A"	"CCDC74B"	"CCDC77"	"CCDC78"	"CCDC79"	"CCDC8"	"CCDC80"	"CCDC81"	"CCDC82"	"CCDC83"	"CCDC84"	"CCDC85A"	"CCDC85B"	"CCDC85C"	"CCDC86"	"CCDC87"	"CCDC88A"	"CCDC88B"	"CCDC88C"	"CCDC89"	"CCDC9"	"CCDC90B"	"CCDC91"	"CCDC92"	"CCDC93"	"CCDC94"	"CCDC96"	"CCDC97"	"CCER1"	"CCER2"	"CCHCR1"	"CCIN"	"CCK"	"CCKAR"	"CCKBR"	"CCL1"	"CCL11"	"CCL13"	"CCL14"	"CCL15"	"CCL15-CCL14"	"CCL16"	"CCL17"	"CCL18"	"CCL19"	"CCL2"	"CCL20"	"CCL21"	"CCL22"	"CCL23"	"CCL24"	"CCL25"	"CCL26"	"CCL27"	"CCL28"	"CCL3"	"CCL3L3"	"CCL4"	"CCL4L1"	"CCL5"	"CCL7"	"CCL8"	"CCM2"	"CCM2L"	"CCNA1"	"CCNA2"	"CCNB1"	"CCNB1IP1"	"CCNB2"	"CCNB3"	"CCNC"	"CCND1"	"CCND2"	"CCND3"	"CCNDBP1"	"CCNE1"	"CCNE2"	"CCNF"	"CCNG1"	"CCNG2"	"CCNH"	"CCNI"	"CCNI2"	"CCNJ"	"CCNJL"	"CCNK"	"CCNL1"	"CCNL2"	"CCNO"	"CCNT1"	"CCNT2"	"CCNY"	"CCNYL1"	"CCP110"	"CCPG1"	"CCR1"	"CCR10"	"CCR2"	"CCR3"	"CCR4"	"CCR5"	"CCR6"	"CCR7"	"CCR8"	"CCR9"	"CCRL2"	"CCRN4L"	"CCS"	"CCSAP"	"CCSER1"	"CCSER2"	"CCT2"	"CCT3"	"CCT4"	"CCT5"	"CCT6A"	"CCT6B"	"CCT7"	"CCT8"	"CCT8L2"	"CCZ1"	"CCZ1B"	"CD101"	"CD109"	"CD14"	"CD151"	"CD160"	"CD163"	"CD163L1"	"CD164"	"CD164L2"	"CD177"	"CD180"	"CD19"	"CD1A"	"CD1B"	"CD1C"	"CD1D"	"CD1E"	"CD2"	"CD200"	"CD200R1"	"CD200R1L"	"CD207"	"CD209"	"CD22"	"CD226"	"CD24"	"CD244"	"CD247"	"CD248"	"CD27"	"CD274"	"CD276"	"CD28"	"CD2AP"	"CD2BP2"	"CD300A"	"CD300C"	"CD300E"	"CD300LB"	"CD300LD"	"CD300LF"	"CD300LG"	"CD302"	"CD320"	"CD33"	"CD34"	"CD36"	"CD37"	"CD38"	"CD3D"	"CD3E"	"CD3EAP"	"CD3G"	"CD4"	"CD40"	"CD40LG"	"CD44"	"CD46"	"CD47"	"CD48"	"CD5"	"CD52"	"CD53"	"CD55"	"CD58"	"CD59"	"CD5L"	"CD6"	"CD63"	"CD68"	"CD69"	"CD7"	"CD70"	"CD72"	"CD74"	"CD79A"	"CD79B"	"CD80"	"CD81"	"CD82"	"CD83"	"CD84"	"CD86"	"CD8A"	"CD8B"	"CD9"	"CD93"	"CD96"	"CD97"	"CD99"	"CD99L2"	"CDA"	"CDADC1"	"CDAN1"	"CDC123"	"CDC14A"	"CDC14B"	"CDC16"	"CDC20"	"CDC20B"	"CDC23"	"CDC25A"	"CDC25B"	"CDC25C"	"CDC26"	"CDC27"	"CDC34"	"CDC37"	"CDC37L1"	"CDC40"	"CDC42"	"CDC42BPA"	"CDC42BPB"	"CDC42BPG"	"CDC42EP1"	"CDC42EP2"	"CDC42EP3"	"CDC42EP4"	"CDC42EP5"	"CDC42SE1"	"CDC42SE2"	"CDC45"	"CDC5L"	"CDC6"	"CDC7"	"CDC73"	"CDCA2"	"CDCA3"	"CDCA4"	"CDCA5"	"CDCA7"	"CDCA7L"	"CDCA8"	"CDCP1"	"CDCP2"	"CDH1"	"CDH10"	"CDH11"	"CDH12"	"CDH13"	"CDH15"	"CDH16"	"CDH17"	"CDH18"	"CDH19"	"CDH2"	"CDH20"	"CDH22"	"CDH23"	"CDH24"	"CDH26"	"CDH3"	"CDH4"	"CDH5"	"CDH6"	"CDH7"	"CDH8"	"CDH9"	"CDHR1"	"CDHR2"	"CDHR3"	"CDHR4"	"CDHR5"	"CDIP1"	"CDIPT"	"CDK1"	"CDK10"	"CDK11A"	"CDK11B"	"CDK12"	"CDK13"	"CDK14"	"CDK15"	"CDK16"	"CDK17"	"CDK18"	"CDK19"	"CDK2"	"CDK20"	"CDK2AP1"	"CDK2AP2"	"CDK3"	"CDK4"	"CDK5"	"CDK5R1"	"CDK5R2"	"CDK5RAP1"	"CDK5RAP2"	"CDK5RAP3"	"CDK6"	"CDK7"	"CDK8"	"CDK9"	"CDKAL1"	"CDKL1"	"CDKL2"	"CDKL3"	"CDKL4"	"CDKL5"	"CDKN1A"	"CDKN1B"	"CDKN1C"	"CDKN2A"	"CDKN2AIP"	"CDKN2AIPNL"	"CDKN2B"	"CDKN2C"	"CDKN2D"	"CDKN3"	"CDNF"	"CDO1"	"CDON"	"CDPF1"	"CDR1"	"CDR2"	"CDR2L"	"CDRT1"	"CDRT15"	"CDRT15L2"	"CDRT4"	"CDS1"	"CDS2"	"CDSN"	"CDT1"	"CDV3"	"CDX1"	"CDX2"	"CDX4"	"CDY1"	"CDY1B"	"CDY2A"	"CDY2B"	"CDYL"	"CDYL2"	"CEACAM1"	"CEACAM16"	"CEACAM18"	"CEACAM19"	"CEACAM20"	"CEACAM21"	"CEACAM3"	"CEACAM4"	"CEACAM5"	"CEACAM6"	"CEACAM7"	"CEACAM8"	"CEBPA"	"CEBPB"	"CEBPD"	"CEBPE"	"CEBPG"	"CEBPZ"	"CEBPZOS"	"CECR1"	"CECR2"	"CECR5"	"CECR6"	"CEL"	"CELA1"	"CELA2A"	"CELA2B"	"CELA3A"	"CELA3B"	"CELF1"	"CELF2"	"CELF3"	"CELF4"	"CELF5"	"CELF6"	"CELSR1"	"CELSR2"	"CELSR3"	"CEMIP"	"CEMP1"	"CEND1"	"CENPA"	"CENPB"	"CENPBD1"	"CENPC"	"CENPE"	"CENPF"	"CENPH"	"CENPI"	"CENPJ"	"CENPK"	"CENPL"	"CENPM"	"CENPN"	"CENPO"	"CENPP"	"CENPQ"	"CENPT"	"CENPU"	"CENPV"	"CENPW"	"CEP104"	"CEP112"	"CEP120"	"CEP128"	"CEP131"	"CEP135"	"CEP152"	"CEP162"	"CEP164"	"CEP170"	"CEP170B"	"CEP19"	"CEP192"	"CEP250"	"CEP290"	"CEP350"	"CEP41"	"CEP44"	"CEP55"	"CEP57"	"CEP57L1"	"CEP63"	"CEP68"	"CEP70"	"CEP72"	"CEP76"	"CEP78"	"CEP83"	"CEP85"	"CEP85L"	"CEP89"	"CEP95"	"CEP97"	"CEPT1"	"CER1"	"CERCAM"	"CERK"	"CERKL"	"CERS1"	"CERS2"	"CERS3"	"CERS4"	"CERS5"	"CERS6"	"CES1"	"CES2"	"CES3"	"CES4A"	"CES5A"	"CETN1"	"CETN2"	"CETN3"	"CETP"	"CFAP20"	"CFAP221"	"CFAP36"	"CFAP43"	"CFAP44"	"CFAP45"	"CFAP46"	"CFAP57"	"CFAP58"	"CFAP61"	"CFAP69"	"CFAP97"	"CFAP99"	"CFB"	"CFC1"	"CFC1B"	"CFD"	"CFDP1"	"CFH"	"CFHR1"	"CFHR2"	"CFHR3"	"CFHR4"	"CFHR5"	"CFI"	"CFL1"	"CFL2"	"CFLAR"	"CFP"	"CFTR"	"CGA"	"CGB"	"CGB1"	"CGB2"	"CGB5"	"CGB7"	"CGB8"	"CGGBP1"	"CGN"	"CGNL1"	"CGREF1"	"CGRRF1"	"CH17-140K24.5"	"CH17-140K24.8"	"CH17-335B8.4"	"CH25H"	"CH507-396I9.6"	"CH507-42P11.8"	"CH507-9B2.2"	"CH507-9B2.3"	"CH507-9B2.4"	"CH507-9B2.5"	"CHAC1"	"CHAC2"	"CHAD"	"CHADL"	"CHAF1A"	"CHAF1B"	"CHAMP1"	"CHAT"	"CHCHD1"	"CHCHD10"	"CHCHD2"	"CHCHD3"	"CHCHD4"	"CHCHD5"	"CHCHD6"	"CHCHD7"	"CHD1"	"CHD1L"	"CHD2"	"CHD3"	"CHD4"	"CHD5"	"CHD6"	"CHD7"	"CHD8"	"CHD9"	"CHDH"	"CHEK1"	"CHEK2"	"CHERP"	"CHFR"	"CHGA"	"CHGB"	"CHI3L1"	"CHI3L2"	"CHIA"	"CHIC1"	"CHIC2"	"CHID1"	"CHIT1"	"CHKA"	"CHKB"	"CHKB-CPT1B"	"CHL1"	"CHM"	"CHML"	"CHMP1A"	"CHMP1B"	"CHMP2A"	"CHMP2B"	"CHMP3"	"CHMP4A"	"CHMP4B"	"CHMP4C"	"CHMP5"	"CHMP6"	"CHMP7"	"CHN1"	"CHN2"	"CHODL"	"CHORDC1"	"CHP1"	"CHP2"	"CHPF"	"CHPF2"	"CHPT1"	"CHRAC1"	"CHRD"	"CHRDL1"	"CHRDL2"	"CHRFAM7A"	"CHRM1"	"CHRM2"	"CHRM3"	"CHRM4"	"CHRM5"	"CHRNA1"	"CHRNA10"	"CHRNA2"	"CHRNA3"	"CHRNA4"	"CHRNA5"	"CHRNA6"	"CHRNA7"	"CHRNA9"	"CHRNB1"	"CHRNB2"	"CHRNB3"	"CHRNB4"	"CHRND"	"CHRNE"	"CHRNG"	"CHST1"	"CHST10"	"CHST11"	"CHST12"	"CHST13"	"CHST14"	"CHST15"	"CHST2"	"CHST3"	"CHST4"	"CHST5"	"CHST6"	"CHST7"	"CHST8"	"CHST9"	"CHSY1"	"CHSY3"	"CHTF18"	"CHTF8"	"CHTOP"	"CHUK"	"CHURC1"	"CHURC1-FNTB"	"CIAO1"	"CIAPIN1"	"CIART"	"CIB1"	"CIB2"	"CIB3"	"CIB4"	"CIC"	"CIDEA"	"CIDEB"	"CIDEC"	"CIITA"	"CILP"	"CILP2"	"CINP"	"CIPC"	"CIR1"	"CIRBP"	"CIRH1A"	"CISD1"	"CISD2"	"CISD3"	"CISH"	"CIT"	"CITED1"	"CITED2"	"CITED4"	"CIZ1"	"CKAP2"	"CKAP2L"	"CKAP4"	"CKAP5"	"CKB"	"CKLF"	"CKLF-CMTM1"	"CKM"	"CKMT1A"	"CKMT1B"	"CKMT2"	"CKS1B"	"CKS2"	"CLASP1"	"CLASP2"	"CLASRP"	"CLC"	"CLCA1"	"CLCA2"	"CLCA4"	"CLCC1"	"CLCF1"	"CLCN1"	"CLCN2"	"CLCN3"	"CLCN4"	"CLCN5"	"CLCN6"	"CLCN7"	"CLCNKA"	"CLCNKB"	"CLDN1"	"CLDN10"	"CLDN11"	"CLDN12"	"CLDN14"	"CLDN15"	"CLDN16"	"CLDN17"	"CLDN18"	"CLDN19"	"CLDN2"	"CLDN20"	"CLDN22"	"CLDN23"	"CLDN24"	"CLDN25"	"CLDN3"	"CLDN4"	"CLDN5"	"CLDN6"	"CLDN7"	"CLDN8"	"CLDN9"	"CLDND1"	"CLDND2"	"CLEC10A"	"CLEC11A"	"CLEC12A"	"CLEC12B"	"CLEC14A"	"CLEC16A"	"CLEC17A"	"CLEC18A"	"CLEC18B"	"CLEC18C"	"CLEC19A"	"CLEC1A"	"CLEC1B"	"CLEC2A"	"CLEC2B"	"CLEC2L"	"CLEC3A"	"CLEC3B"	"CLEC4A"	"CLEC4C"	"CLEC4D"	"CLEC4E"	"CLEC4F"	"CLEC4G"	"CLEC4M"	"CLEC5A"	"CLEC6A"	"CLEC7A"	"CLEC9A"	"CLECL1"	"CLGN"	"CLHC1"	"CLIC1"	"CLIC2"	"CLIC3"	"CLIC4"	"CLIC5"	"CLIC6"	"CLINT1"	"CLIP1"	"CLIP2"	"CLIP3"	"CLIP4"	"CLK1"	"CLK2"	"CLK3"	"CLK4"	"CLLU1"	"CLLU1OS"	"CLMN"	"CLMP"	"CLN3"	"CLN5"	"CLN6"	"CLN8"	"CLNK"	"CLNS1A"	"CLOCK"	"CLP1"	"CLPB"	"CLPP"	"CLPS"	"CLPSL1"	"CLPSL2"	"CLPTM1"	"CLPTM1L"	"CLPX"	"CLRN1"	"CLRN2"	"CLRN3"	"CLSPN"	"CLSTN1"	"CLSTN2"	"CLSTN3"	"CLTA"	"CLTB"	"CLTC"	"CLTCL1"	"CLU"	"CLUAP1"	"CLUH"	"CLUL1"	"CLVS1"	"CLVS2"	"CLYBL"	"CMA1"	"CMAS"	"CMBL"	"CMC1"	"CMC2"	"CMC4"	"CMIP"	"CMKLR1"	"CMPK1"	"CMPK2"	"CMSS1"	"CMTM1"	"CMTM2"	"CMTM3"	"CMTM4"	"CMTM5"	"CMTM6"	"CMTM7"	"CMTM8"	"CMTR1"	"CMTR2"	"CMYA5"	"CNBD1"	"CNBD2"	"CNBP"	"CNDP1"	"CNDP2"	"CNEP1R1"	"CNFN"	"CNGA1"	"CNGA2"	"CNGA3"	"CNGA4"	"CNGB1"	"CNGB3"	"CNIH1"	"CNIH2"	"CNIH3"	"CNIH4"	"CNKSR1"	"CNKSR2"	"CNKSR3"	"CNN1"	"CNN2"	"CNN3"	"CNNM1"	"CNNM2"	"CNNM3"	"CNNM4"	"CNOT1"	"CNOT10"	"CNOT11"	"CNOT2"	"CNOT3"	"CNOT4"	"CNOT6"	"CNOT6L"	"CNOT7"	"CNOT8"	"CNP"	"CNPPD1"	"CNPY1"	"CNPY2"	"CNPY3"	"CNPY4"	"CNR1"	"CNR2"	"CNRIP1"	"CNST"	"CNTD1"	"CNTD2"	"CNTF"	"CNTFR"	"CNTLN"	"CNTN1"	"CNTN2"	"CNTN3"	"CNTN4"	"CNTN5"	"CNTN6"	"CNTNAP1"	"CNTNAP2"	"CNTNAP3"	"CNTNAP3B"	"CNTNAP4"	"CNTNAP5"	"CNTRL"	"CNTROB"	"COA1"	"COA3"	"COA4"	"COA5"	"COA6"	"COA7"	"COASY"	"COBL"	"COBLL1"	"COCH"	"COG1"	"COG2"	"COG3"	"COG4"	"COG5"	"COG6"	"COG7"	"COG8"	"COIL"	"COL10A1"	"COL11A1"	"COL11A2"	"COL12A1"	"COL13A1"	"COL14A1"	"COL15A1"	"COL16A1"	"COL17A1"	"COL18A1"	"COL19A1"	"COL1A1"	"COL1A2"	"COL20A1"	"COL21A1"	"COL22A1"	"COL23A1"	"COL24A1"	"COL25A1"	"COL26A1"	"COL27A1"	"COL28A1"	"COL2A1"	"COL3A1"	"COL4A1"	"COL4A2"	"COL4A3"	"COL4A3BP"	"COL4A4"	"COL4A5"	"COL4A6"	"COL5A1"	"COL5A2"	"COL5A3"	"COL6A1"	"COL6A2"	"COL6A3"	"COL6A5"	"COL6A6"	"COL7A1"	"COL8A1"	"COL8A2"	"COL9A1"	"COL9A2"	"COL9A3"	"COLCA2"	"COLEC10"	"COLEC11"	"COLEC12"	"COLGALT1"	"COLGALT2"	"COLQ"	"COMMD1"	"COMMD10"	"COMMD2"	"COMMD3"	"COMMD3-BMI1"	"COMMD4"	"COMMD5"	"COMMD6"	"COMMD7"	"COMMD8"	"COMMD9"	"COMP"	"COMT"	"COMTD1"	"COPA"	"COPB1"	"COPB2"	"COPE"	"COPG1"	"COPG2"	"COPRS"	"COPS2"	"COPS3"	"COPS4"	"COPS5"	"COPS6"	"COPS7A"	"COPS7B"	"COPS8"	"COPZ1"	"COPZ2"	"COQ10A"	"COQ10B"	"COQ2"	"COQ3"	"COQ4"	"COQ5"	"COQ6"	"COQ7"	"COQ9"	"CORIN"	"CORO1A"	"CORO1B"	"CORO1C"	"CORO2A"	"CORO2B"	"CORO6"	"CORO7"	"CORO7-PAM16"	"CORT"	"COTL1"	"COX10"	"COX11"	"COX14"	"COX15"	"COX16"	"COX17"	"COX18"	"COX19"	"COX20"	"COX4I1"	"COX4I2"	"COX5A"	"COX5B"	"COX6A1"	"COX6A2"	"COX6B1"	"COX6B2"	"COX6C"	"COX7A1"	"COX7A2"	"COX7A2L"	"COX7B"	"COX7B2"	"COX7C"	"COX8A"	"COX8C"	"CP"	"CPA1"	"CPA2"	"CPA3"	"CPA4"	"CPA5"	"CPA6"	"CPAMD8"	"CPB1"	"CPB2"	"CPD"	"CPE"	"CPEB1"	"CPEB2"	"CPEB3"	"CPEB4"	"CPED1"	"CPLX1"	"CPLX2"	"CPLX3"	"CPLX4"	"CPM"	"CPN1"	"CPN2"	"CPNE1"	"CPNE2"	"CPNE3"	"CPNE4"	"CPNE5"	"CPNE6"	"CPNE7"	"CPNE8"	"CPNE9"	"CPO"	"CPOX"	"CPPED1"	"CPQ"	"CPS1"	"CPSF1"	"CPSF2"	"CPSF3"	"CPSF3L"	"CPSF4"	"CPSF4L"	"CPSF6"	"CPSF7"	"CPT1A"	"CPT1B"	"CPT1C"	"CPT2"	"CPTP"	"CPVL"	"CPXCR1"	"CPXM1"	"CPXM2"	"CPZ"	"CR1"	"CR1L"	"CR2"	"CRABP1"	"CRABP2"	"CRACR2A"	"CRACR2B"	"CRADD"	"CRAMP1L"	"CRAT"	"CRB1"	"CRB2"	"CRB3"	"CRBN"	"CRCP"	"CRCT1"	"CREB1"	"CREB3"	"CREB3L1"	"CREB3L2"	"CREB3L3"	"CREB3L4"	"CREB5"	"CREBBP"	"CREBL2"	"CREBRF"	"CREBZF"	"CREG1"	"CREG2"	"CRELD1"	"CRELD2"	"CREM"	"CRH"	"CRHBP"	"CRHR1"	"CRHR2"	"CRIM1"	"CRIP1"	"CRIP2"	"CRIP3"	"CRIPAK"	"CRIPT"	"CRISP1"	"CRISP2"	"CRISP3"	"CRISPLD1"	"CRISPLD2"	"CRK"	"CRKL"	"CRLF1"	"CRLF2"	"CRLF3"	"CRLS1"	"CRMP1"	"CRNKL1"	"CRNN"	"CROCC"	"CROT"	"CRP"	"CRTAC1"	"CRTAM"	"CRTAP"	"CRTC1"	"CRTC2"	"CRTC3"	"CRX"	"CRY1"	"CRY2"	"CRYAA"	"CRYAB"	"CRYBA1"	"CRYBA2"	"CRYBA4"	"CRYBB1"	"CRYBB2"	"CRYBB3"	"CRYBG3"	"CRYGA"	"CRYGB"	"CRYGC"	"CRYGD"	"CRYGN"	"CRYGS"	"CRYL1"	"CRYM"	"CRYZ"	"CRYZL1"	"CS"	"CSAD"	"CSAG1"	"CSDC2"	"CSDE1"	"CSE1L"	"CSF1"	"CSF1R"	"CSF2"	"CSF2RA"	"CSF2RB"	"CSF3"	"CSF3R"	"CSGALNACT1"	"CSGALNACT2"	"CSH1"	"CSH2"	"CSHL1"	"CSK"	"CSMD1"	"CSMD2"	"CSMD3"	"CSN1S1"	"CSN2"	"CSN3"	"CSNK1A1"	"CSNK1A1L"	"CSNK1D"	"CSNK1E"	"CSNK1G1"	"CSNK1G2"	"CSNK1G3"	"CSNK2A1"	"CSNK2A2"	"CSNK2A3"	"CSNK2B"	"CSPG4"	"CSPG5"	"CSPP1"	"CSRNP1"	"CSRNP2"	"CSRNP3"	"CSRP1"	"CSRP2"	"CSRP2BP"	"CSRP3"	"CST1"	"CST11"	"CST2"	"CST3"	"CST4"	"CST5"	"CST6"	"CST7"	"CST8"	"CST9"	"CST9L"	"CSTA"	"CSTB"	"CSTF1"	"CSTF2"	"CSTF2T"	"CSTF3"	"CSTL1"	"CT45A1"	"CT45A2"	"CT45A3"	"CT45A5"	"CT45A6"	"CT47A1"	"CT47A10"	"CT47A11"	"CT47A12"	"CT47A2"	"CT47A3"	"CT47A4"	"CT47A5"	"CT47A6"	"CT47A7"	"CT47A8"	"CT47A9"	"CT47B1"	"CT55"	"CT62"	"CT83"	"CTAG1A"	"CTAG1B"	"CTAG2"	"CTAGE1"	"CTAGE15"	"CTAGE4"	"CTAGE5"	"CTAGE6"	"CTAGE8"	"CTAGE9"	"CTB-102L5.4"	"CTB-133G6.1"	"CTB-50L17.14"	"CTB-54O9.9"	"CTB-60B18.6"	"CTB-96E2.2"	"CTBP1"	"CTBP2"	"CTBS"	"CTC1"	"CTCF"	"CTCFL"	"CTDNEP1"	"CTDP1"	"CTDSP1"	"CTDSP2"	"CTDSPL"	"CTDSPL2"	"CTF1"	"CTGF"	"CTH"	"CTHRC1"	"CTIF"	"CTLA4"	"CTNNA1"	"CTNNA2"	"CTNNA3"	"CTNNAL1"	"CTNNB1"	"CTNNBIP1"	"CTNNBL1"	"CTNND1"	"CTNND2"	"CTNS"	"CTPS1"	"CTPS2"	"CTR9"	"CTRB1"	"CTRB2"	"CTRC"	"CTRL"	"CTSA"	"CTSB"	"CTSC"	"CTSD"	"CTSE"	"CTSF"	"CTSG"	"CTSH"	"CTSK"	"CTSL"	"CTSO"	"CTSS"	"CTSV"	"CTSW"	"CTSZ"	"CTTN"	"CTTNBP2"	"CTTNBP2NL"	"CTU1"	"CTU2"	"CTXN1"	"CTXN2"	"CTXN3"	"CUBN"	"CUEDC1"	"CUEDC2"	"CUL1"	"CUL2"	"CUL3"	"CUL4A"	"CUL4B"	"CUL5"	"CUL7"	"CUL9"	"CUTA"	"CUTC"	"CUX1"	"CUX2"	"CUZD1"	"CWC15"	"CWC22"	"CWC25"	"CWC27"	"CWF19L1"	"CWF19L2"	"CWH43"	"CX3CL1"	"CX3CR1"	"CXADR"	"CXCL1"	"CXCL10"	"CXCL11"	"CXCL12"	"CXCL13"	"CXCL14"	"CXCL16"	"CXCL17"	"CXCL2"	"CXCL3"	"CXCL5"	"CXCL6"	"CXCL8"	"CXCL9"	"CXCR1"	"CXCR2"	"CXCR3"	"CXCR4"	"CXCR5"	"CXCR6"	"CXXC1"	"CXXC4"	"CXXC5"	"CXorf21"	"CXorf22"	"CXorf23"	"CXorf36"	"CXorf38"	"CXorf40A"	"CXorf40B"	"CXorf49"	"CXorf49B"	"CXorf56"	"CXorf57"	"CXorf58"	"CXorf65"	"CXorf66"	"CXorf67"	"CYB561"	"CYB561A3"	"CYB561D1"	"CYB561D2"	"CYB5A"	"CYB5B"	"CYB5D1"	"CYB5D2"	"CYB5R1"	"CYB5R2"	"CYB5R3"	"CYB5R4"	"CYB5RL"	"CYBA"	"CYBB"	"CYBRD1"	"CYC1"	"CYCS"	"CYFIP1"	"CYFIP2"	"CYGB"	"CYHR1"	"CYLC1"	"CYLC2"	"CYLD"	"CYP11A1"	"CYP11B1"	"CYP11B2"	"CYP17A1"	"CYP19A1"	"CYP1A1"	"CYP1A2"	"CYP1B1"	"CYP20A1"	"CYP21A2"	"CYP24A1"	"CYP26A1"	"CYP26B1"	"CYP26C1"	"CYP27A1"	"CYP27B1"	"CYP27C1"	"CYP2A13"	"CYP2A6"	"CYP2A7"	"CYP2B6"	"CYP2C18"	"CYP2C19"	"CYP2C8"	"CYP2C9"	"CYP2D6"	"CYP2E1"	"CYP2F1"	"CYP2J2"	"CYP2R1"	"CYP2S1"	"CYP2U1"	"CYP2W1"	"CYP39A1"	"CYP3A4"	"CYP3A43"	"CYP3A5"	"CYP3A7"	"CYP46A1"	"CYP4A11"	"CYP4A22"	"CYP4B1"	"CYP4F11"	"CYP4F12"	"CYP4F2"	"CYP4F22"	"CYP4F3"	"CYP4F8"	"CYP4V2"	"CYP4X1"	"CYP4Z1"	"CYP51A1"	"CYP7A1"	"CYP7B1"	"CYP8B1"	"CYR61"	"CYS1"	"CYSLTR1"	"CYSLTR2"	"CYSRT1"	"CYSTM1"	"CYTH1"	"CYTH2"	"CYTH3"	"CYTH4"	"CYTIP"	"CYTL1"	"CYYR1"	"D2HGDH"	"D4S234E"	"DAAM1"	"DAAM2"	"DAB1"	"DAB2"	"DAB2IP"	"DACH1"	"DACH2"	"DACT1"	"DACT2"	"DACT3"	"DAD1"	"DAG1"	"DAGLA"	"DAGLB"	"DAK"	"DALRD3"	"DAND5"	"DAO"	"DAOA"	"DAP"	"DAP3"	"DAPK1"	"DAPK2"	"DAPK3"	"DAPL1"	"DAPP1"	"DARS"	"DARS2"	"DAW1"	"DAXX"	"DAZ1"	"DAZ2"	"DAZ3"	"DAZ4"	"DAZAP1"	"DAZAP2"	"DAZL"	"DBF4"	"DBF4B"	"DBH"	"DBI"	"DBN1"	"DBNDD1"	"DBNDD2"	"DBNL"	"DBP"	"DBR1"	"DBT"	"DBX1"	"DBX2"	"DCAF10"	"DCAF11"	"DCAF12"	"DCAF12L1"	"DCAF12L2"	"DCAF13"	"DCAF15"	"DCAF16"	"DCAF17"	"DCAF4"	"DCAF4L1"	"DCAF4L2"	"DCAF5"	"DCAF6"	"DCAF7"	"DCAF8"	"DCAF8L1"	"DCAF8L2"	"DCAKD"	"DCANP1"	"DCBLD1"	"DCBLD2"	"DCC"	"DCD"	"DCDC1"	"DCDC2"	"DCDC2B"	"DCDC2C"	"DCHS1"	"DCHS2"	"DCK"	"DCLK1"	"DCLK2"	"DCLK3"	"DCLRE1A"	"DCLRE1B"	"DCLRE1C"	"DCN"	"DCP1A"	"DCP1B"	"DCP2"	"DCPS"	"DCST1"	"DCST2"	"DCSTAMP"	"DCT"	"DCTD"	"DCTN1"	"DCTN2"	"DCTN3"	"DCTN4"	"DCTN5"	"DCTN6"	"DCTPP1"	"DCUN1D1"	"DCUN1D2"	"DCUN1D3"	"DCUN1D4"	"DCUN1D5"	"DCX"	"DCXR"	"DDA1"	"DDAH1"	"DDAH2"	"DDB1"	"DDB2"	"DDC"	"DDHD1"	"DDHD2"	"DDI1"	"DDI2"	"DDIAS"	"DDIT3"	"DDIT4"	"DDIT4L"	"DDN"	"DDO"	"DDOST"	"DDR1"	"DDR2"	"DDRGK1"	"DDT"	"DDTL"	"DDX1"	"DDX10"	"DDX11"	"DDX17"	"DDX18"	"DDX19A"	"DDX19B"	"DDX20"	"DDX21"	"DDX23"	"DDX24"	"DDX25"	"DDX26B"	"DDX27"	"DDX28"	"DDX31"	"DDX39A"	"DDX39B"	"DDX3X"	"DDX3Y"	"DDX4"	"DDX41"	"DDX42"	"DDX43"	"DDX46"	"DDX47"	"DDX49"	"DDX5"	"DDX50"	"DDX51"	"DDX52"	"DDX53"	"DDX54"	"DDX55"	"DDX56"	"DDX58"	"DDX59"	"DDX6"	"DDX60"	"DDX60L"	"DEAF1"	"DEC1"	"DECR1"	"DECR2"	"DEDD"	"DEDD2"	"DEF6"	"DEF8"	"DEFA1"	"DEFA1B"	"DEFA3"	"DEFA4"	"DEFA5"	"DEFA6"	"DEFB1"	"DEFB103A"	"DEFB103B"	"DEFB104A"	"DEFB104B"	"DEFB105A"	"DEFB105B"	"DEFB106A"	"DEFB106B"	"DEFB107A"	"DEFB107B"	"DEFB108B"	"DEFB110"	"DEFB112"	"DEFB113"	"DEFB114"	"DEFB115"	"DEFB116"	"DEFB118"	"DEFB119"	"DEFB121"	"DEFB123"	"DEFB124"	"DEFB125"	"DEFB126"	"DEFB127"	"DEFB128"	"DEFB129"	"DEFB130"	"DEFB131"	"DEFB132"	"DEFB133"	"DEFB134"	"DEFB135"	"DEFB136"	"DEFB4A"	"DEFB4B"	"DEGS1"	"DEGS2"	"DEK"	"DENND1A"	"DENND1B"	"DENND1C"	"DENND2A"	"DENND2C"	"DENND2D"	"DENND3"	"DENND4A"	"DENND4B"	"DENND4C"	"DENND5A"	"DENND5B"	"DENND6A"	"DENND6B"	"DENR"	"DEPDC1"	"DEPDC1B"	"DEPDC4"	"DEPDC5"	"DEPDC7"	"DEPTOR"	"DERA"	"DERL1"	"DERL2"	"DERL3"	"DES"	"DESI1"	"DET1"	"DEXI"	"DFFA"	"DFFB"	"DFNA5"	"DFNB31"	"DFNB59"	"DGAT1"	"DGAT2"	"DGAT2L6"	"DGCR14"	"DGCR2"	"DGCR6"	"DGCR6L"	"DGCR8"	"DGKA"	"DGKB"	"DGKD"	"DGKE"	"DGKG"	"DGKH"	"DGKI"	"DGKK"	"DGKQ"	"DGKZ"	"DGUOK"	"DHCR24"	"DHCR7"	"DHDDS"	"DHDH"	"DHFR"	"DHFRL1"	"DHH"	"DHODH"	"DHPS"	"DHRS1"	"DHRS11"	"DHRS12"	"DHRS13"	"DHRS2"	"DHRS3"	"DHRS4"	"DHRS4L2"	"DHRS7"	"DHRS7B"	"DHRS7C"	"DHRS9"	"DHRSX"	"DHTKD1"	"DHX15"	"DHX16"	"DHX29"	"DHX30"	"DHX32"	"DHX33"	"DHX34"	"DHX35"	"DHX36"	"DHX37"	"DHX38"	"DHX40"	"DHX57"	"DHX58"	"DHX8"	"DHX9"	"DIABLO"	"DIAPH1"	"DIAPH2"	"DIAPH3"	"DICER1"	"DIDO1"	"DIEXF"	"DIMT1"	"DIO1"	"DIO2"	"DIO3"	"DIP2A"	"DIP2B"	"DIP2C"	"DIRAS1"	"DIRAS2"	"DIRAS3"	"DIRC1"	"DIRC2"	"DIRC3"	"DIS3"	"DIS3L"	"DIS3L2"	"DISC1"	"DISP1"	"DISP2"	"DIXDC1"	"DKC1"	"DKK1"	"DKK2"	"DKK3"	"DKK4"	"DKKL1"	"DLAT"	"DLC1"	"DLD"	"DLEC1"	"DLEU1"	"DLEU7"	"DLG1"	"DLG2"	"DLG3"	"DLG4"	"DLG5"	"DLGAP1"	"DLGAP2"	"DLGAP3"	"DLGAP4"	"DLGAP5"	"DLK1"	"DLK2"	"DLL1"	"DLL3"	"DLL4"	"DLST"	"DLX1"	"DLX2"	"DLX3"	"DLX4"	"DLX5"	"DLX6"	"DMAP1"	"DMBT1"	"DMBX1"	"DMC1"	"DMD"	"DMGDH"	"DMKN"	"DMP1"	"DMPK"	"DMRT1"	"DMRT2"	"DMRT3"	"DMRTA1"	"DMRTA2"	"DMRTB1"	"DMRTC1"	"DMRTC1B"	"DMRTC2"	"DMTF1"	"DMTN"	"DMWD"	"DMXL1"	"DMXL2"	"DNA2"	"DNAAF1"	"DNAAF2"	"DNAAF3"	"DNAH1"	"DNAH10"	"DNAH10OS"	"DNAH11"	"DNAH12"	"DNAH14"	"DNAH17"	"DNAH2"	"DNAH3"	"DNAH5"	"DNAH6"	"DNAH7"	"DNAH8"	"DNAH9"	"DNAI1"	"DNAI2"	"DNAJA1"	"DNAJA2"	"DNAJA3"	"DNAJA4"	"DNAJB1"	"DNAJB11"	"DNAJB12"	"DNAJB13"	"DNAJB14"	"DNAJB2"	"DNAJB4"	"DNAJB5"	"DNAJB6"	"DNAJB7"	"DNAJB8"	"DNAJB9"	"DNAJC1"	"DNAJC10"	"DNAJC11"	"DNAJC12"	"DNAJC13"	"DNAJC14"	"DNAJC15"	"DNAJC16"	"DNAJC17"	"DNAJC18"	"DNAJC19"	"DNAJC2"	"DNAJC21"	"DNAJC22"	"DNAJC24"	"DNAJC25"	"DNAJC25-GNG10"	"DNAJC27"	"DNAJC28"	"DNAJC3"	"DNAJC30"	"DNAJC4"	"DNAJC5"	"DNAJC5B"	"DNAJC5G"	"DNAJC6"	"DNAJC7"	"DNAJC8"	"DNAJC9"	"DNAL1"	"DNAL4"	"DNALI1"	"DNASE1"	"DNASE1L1"	"DNASE1L2"	"DNASE1L3"	"DNASE2"	"DNASE2B"	"DND1"	"DNER"	"DNHD1"	"DNLZ"	"DNM1"	"DNM1L"	"DNM2"	"DNM3"	"DNMBP"	"DNMT1"	"DNMT3A"	"DNMT3B"	"DNMT3L"	"DNPEP"	"DNPH1"	"DNTT"	"DNTTIP1"	"DNTTIP2"	"DOC2A"	"DOC2B"	"DOCK1"	"DOCK10"	"DOCK11"	"DOCK2"	"DOCK3"	"DOCK4"	"DOCK5"	"DOCK6"	"DOCK7"	"DOCK8"	"DOCK9"	"DOHH"	"DOK1"	"DOK2"	"DOK3"	"DOK4"	"DOK5"	"DOK6"	"DOK7"	"DOLK"	"DOLPP1"	"DONSON"	"DOPEY1"	"DOPEY2"	"DOT1L"	"DPAGT1"	"DPCD"	"DPCR1"	"DPEP1"	"DPEP2"	"DPEP3"	"DPF1"	"DPF2"	"DPF3"	"DPH1"	"DPH2"	"DPH3"	"DPH5"	"DPH6"	"DPH7"	"DPM1"	"DPM2"	"DPM3"	"DPP10"	"DPP3"	"DPP4"	"DPP6"	"DPP7"	"DPP8"	"DPP9"	"DPPA2"	"DPPA3"	"DPPA4"	"DPPA5"	"DPRX"	"DPT"	"DPY19L1"	"DPY19L2"	"DPY19L3"	"DPY19L4"	"DPY30"	"DPYD"	"DPYS"	"DPYSL2"	"DPYSL3"	"DPYSL4"	"DPYSL5"	"DQX1"	"DR1"	"DRAM1"	"DRAM2"	"DRAP1"	"DRAXIN"	"DRC1"	"DRD1"	"DRD2"	"DRD3"	"DRD4"	"DRD5"	"DRG1"	"DRG2"	"DRGX"	"DRICH1"	"DROSHA"	"DRP2"	"DSC1"	"DSC2"	"DSC3"	"DSCAM"	"DSCAML1"	"DSCC1"	"DSCR3"	"DSCR4"	"DSCR8"	"DSE"	"DSEL"	"DSG1"	"DSG2"	"DSG3"	"DSG4"	"DSN1"	"DSP"	"DSPP"	"DST"	"DSTN"	"DSTYK"	"DTD1"	"DTD2"	"DTHD1"	"DTL"	"DTNA"	"DTNB"	"DTNBP1"	"DTWD1"	"DTWD2"	"DTX1"	"DTX2"	"DTX3"	"DTX3L"	"DTX4"	"DTYMK"	"DUOX1"	"DUOX2"	"DUOXA1"	"DUOXA2"	"DUPD1"	"DUS1L"	"DUS2"	"DUS3L"	"DUS4L"	"DUSP1"	"DUSP10"	"DUSP11"	"DUSP12"	"DUSP13"	"DUSP14"	"DUSP15"	"DUSP16"	"DUSP18"	"DUSP19"	"DUSP2"	"DUSP21"	"DUSP22"	"DUSP23"	"DUSP26"	"DUSP27"	"DUSP28"	"DUSP3"	"DUSP4"	"DUSP5"	"DUSP6"	"DUSP7"	"DUSP8"	"DUSP9"	"DUT"	"DUX4"	"DUXA"	"DVL1"	"DVL2"	"DVL3"	"DXO"	"DYDC1"	"DYDC2"	"DYM"	"DYNAP"	"DYNC1H1"	"DYNC1I1"	"DYNC1I2"	"DYNC1LI1"	"DYNC1LI2"	"DYNC2H1"	"DYNC2LI1"	"DYNLL1"	"DYNLL2"	"DYNLRB1"	"DYNLRB2"	"DYNLT1"	"DYNLT3"	"DYRK1A"	"DYRK1B"	"DYRK2"	"DYRK3"	"DYRK4"	"DYSF"	"DYTN"	"DYX1C1"	"DZANK1"	"DZIP1"	"DZIP1L"	"DZIP3"	"E2F1"	"E2F2"	"E2F3"	"E2F4"	"E2F5"	"E2F6"	"E2F7"	"E2F8"	"E4F1"	"EAF1"	"EAF2"	"EAPP"	"EARS2"	"EBAG9"	"EBF1"	"EBF2"	"EBF3"	"EBF4"	"EBI3"	"EBLN1"	"EBLN2"	"EBNA1BP2"	"EBP"	"EBPL"	"ECD"	"ECE1"	"ECE2"	"ECEL1"	"ECH1"	"ECHDC1"	"ECHDC2"	"ECHDC3"	"ECHS1"	"ECI1"	"ECI2"	"ECM1"	"ECM2"	"ECSCR"	"ECSIT"	"ECT2"	"ECT2L"	"EDA"	"EDA2R"	"EDAR"	"EDARADD"	"EDC3"	"EDC4"	"EDDM3A"	"EDDM3B"	"EDEM1"	"EDEM2"	"EDEM3"	"EDF1"	"EDIL3"	"EDN1"	"EDN2"	"EDN3"	"EDNRA"	"EDNRB"	"EDRF1"	"EEA1"	"EED"	"EEF1A1"	"EEF1A2"	"EEF1B2"	"EEF1D"	"EEF1E1"	"EEF1E1-BLOC1S5"	"EEF1G"	"EEF2"	"EEF2K"	"EEFSEC"	"EEPD1"	"EFCAB1"	"EFCAB10"	"EFCAB11"	"EFCAB12"	"EFCAB13"	"EFCAB14"	"EFCAB2"	"EFCAB3"	"EFCAB5"	"EFCAB6"	"EFCAB7"	"EFCAB8"	"EFCAB9"	"EFCC1"	"EFEMP1"	"EFEMP2"	"EFHB"	"EFHC1"	"EFHC2"	"EFHD1"	"EFHD2"	"EFNA1"	"EFNA2"	"EFNA3"	"EFNA4"	"EFNA5"	"EFNB1"	"EFNB2"	"EFNB3"	"EFR3A"	"EFR3B"	"EFS"	"EFTUD1"	"EFTUD2"	"EGF"	"EGFL6"	"EGFL7"	"EGFL8"	"EGFLAM"	"EGFR"	"EGLN1"	"EGLN2"	"EGLN3"	"EGR1"	"EGR2"	"EGR3"	"EGR4"	"EHBP1"	"EHBP1L1"	"EHD1"	"EHD2"	"EHD3"	"EHD4"	"EHF"	"EHHADH"	"EHMT1"	"EHMT2"	"EI24"	"EID1"	"EID2"	"EID2B"	"EID3"	"EIF1"	"EIF1AD"	"EIF1AX"	"EIF1AY"	"EIF1B"	"EIF2A"	"EIF2AK1"	"EIF2AK2"	"EIF2AK3"	"EIF2AK4"	"EIF2B1"	"EIF2B2"	"EIF2B3"	"EIF2B4"	"EIF2B5"	"EIF2D"	"EIF2S1"	"EIF2S2"	"EIF2S3"	"EIF2S3L"	"EIF3A"	"EIF3B"	"EIF3C"	"EIF3CL"	"EIF3D"	"EIF3E"	"EIF3F"	"EIF3G"	"EIF3H"	"EIF3I"	"EIF3J"	"EIF3K"	"EIF3L"	"EIF3M"	"EIF4A1"	"EIF4A2"	"EIF4A3"	"EIF4B"	"EIF4E"	"EIF4E1B"	"EIF4E2"	"EIF4E3"	"EIF4EBP1"	"EIF4EBP2"	"EIF4EBP3"	"EIF4ENIF1"	"EIF4G1"	"EIF4G2"	"EIF4G3"	"EIF4H"	"EIF5"	"EIF5A"	"EIF5A2"	"EIF5AL1"	"EIF5B"	"EIF6"	"ELAC1"	"ELAC2"	"ELANE"	"ELAVL1"	"ELAVL2"	"ELAVL3"	"ELAVL4"	"ELF1"	"ELF2"	"ELF3"	"ELF4"	"ELF5"	"ELFN1"	"ELFN2"	"ELK1"	"ELK3"	"ELK4"	"ELL"	"ELL2"	"ELL3"	"ELMO1"	"ELMO2"	"ELMO3"	"ELMOD1"	"ELMOD2"	"ELMOD3"	"ELMSAN1"	"ELN"	"ELOF1"	"ELOVL1"	"ELOVL2"	"ELOVL3"	"ELOVL4"	"ELOVL5"	"ELOVL6"	"ELOVL7"	"ELP2"	"ELP3"	"ELP4"	"ELP5"	"ELP6"	"ELSPBP1"	"ELTD1"	"EMB"	"EMC1"	"EMC10"	"EMC2"	"EMC3"	"EMC4"	"EMC6"	"EMC7"	"EMC8"	"EMC9"	"EMCN"	"EMD"	"EME1"	"EME2"	"EMG1"	"EMID1"	"EMILIN1"	"EMILIN2"	"EMILIN3"	"EML1"	"EML2"	"EML3"	"EML4"	"EML5"	"EML6"	"EMP1"	"EMP2"	"EMP3"	"EMR1"	"EMR2"	"EMR3"	"EMX1"	"EMX2"	"EN1"	"EN2"	"ENAH"	"ENAM"	"ENC1"	"ENDOD1"	"ENDOG"	"ENDOU"	"ENDOV"	"ENG"	"ENGASE"	"ENHO"	"ENKD1"	"ENKUR"	"ENO1"	"ENO2"	"ENO3"	"ENO4"	"ENOPH1"	"ENOSF1"	"ENOX1"	"ENOX2"	"ENPEP"	"ENPP1"	"ENPP2"	"ENPP3"	"ENPP4"	"ENPP5"	"ENPP6"	"ENPP7"	"ENSA"	"ENTHD1"	"ENTHD2"	"ENTPD1"	"ENTPD2"	"ENTPD3"	"ENTPD4"	"ENTPD5"	"ENTPD6"	"ENTPD7"	"ENTPD8"	"ENY2"	"EOGT"	"EOMES"	"EP300"	"EP400"	"EP400NL"	"EPAS1"	"EPB41"	"EPB41L1"	"EPB41L2"	"EPB41L3"	"EPB41L4A"	"EPB41L4B"	"EPB41L5"	"EPB42"	"EPC1"	"EPC2"	"EPCAM"	"EPDR1"	"EPG5"	"EPGN"	"EPHA1"	"EPHA10"	"EPHA2"	"EPHA3"	"EPHA4"	"EPHA5"	"EPHA6"	"EPHA7"	"EPHA8"	"EPHB1"	"EPHB2"	"EPHB3"	"EPHB4"	"EPHB6"	"EPHX1"	"EPHX2"	"EPHX3"	"EPHX4"	"EPM2A"	"EPM2AIP1"	"EPN1"	"EPN2"	"EPN3"	"EPO"	"EPOR"	"EPPIN"	"EPPIN-WFDC6"	"EPPK1"	"EPRS"	"EPS15"	"EPS15L1"	"EPS8"	"EPS8L1"	"EPS8L2"	"EPS8L3"	"EPSTI1"	"EPT1"	"EPX"	"EPYC"	"EQTN"	"ERAL1"	"ERAP1"	"ERAP2"	"ERAS"	"ERBB2"	"ERBB2IP"	"ERBB3"	"ERBB4"	"ERC1"	"ERC2"	"ERCC1"	"ERCC2"	"ERCC3"	"ERCC4"	"ERCC5"	"ERCC6"	"ERCC6-PGBD3"	"ERCC6L"	"ERCC6L2"	"ERCC8"	"EREG"	"ERF"	"ERG"	"ERGIC1"	"ERGIC2"	"ERGIC3"	"ERH"	"ERI1"	"ERI2"	"ERI3"	"ERICH1"	"ERICH2"	"ERICH3"	"ERICH4"	"ERICH5"	"ERICH6"	"ERICH6B"	"ERLEC1"	"ERLIN1"	"ERLIN2"	"ERMAP"	"ERMARD"	"ERMN"	"ERMP1"	"ERN1"	"ERN2"	"ERO1L"	"ERO1LB"	"ERP27"	"ERP29"	"ERP44"	"ERRFI1"	"ERV3-1"	"ERVFRD-1"	"ERVMER34-1"	"ERVV-1"	"ERVV-2"	"ERVW-1"	"ESAM"	"ESCO1"	"ESCO2"	"ESD"	"ESF1"	"ESM1"	"ESPL1"	"ESPN"	"ESPNL"	"ESR1"	"ESR2"	"ESRP1"	"ESRP2"	"ESRRA"	"ESRRB"	"ESRRG"	"ESX1"	"ESYT1"	"ESYT2"	"ESYT3"	"ETAA1"	"ETF1"	"ETFA"	"ETFB"	"ETFDH"	"ETHE1"	"ETNK1"	"ETNK2"	"ETNPPL"	"ETS1"	"ETS2"	"ETV1"	"ETV2"	"ETV3"	"ETV3L"	"ETV4"	"ETV5"	"ETV6"	"ETV7"	"EVA1A"	"EVA1B"	"EVA1C"	"EVC"	"EVC2"	"EVI2A"	"EVI2B"	"EVI5"	"EVI5L"	"EVL"	"EVPL"	"EVPLL"	"EVX1"	"EVX2"	"EWSR1"	"EXD1"	"EXD2"	"EXD3"	"EXO1"	"EXO5"	"EXOC1"	"EXOC2"	"EXOC3"	"EXOC3L1"	"EXOC3L2"	"EXOC3L4"	"EXOC4"	"EXOC5"	"EXOC6"	"EXOC6B"	"EXOC7"	"EXOC8"	"EXOG"	"EXOSC1"	"EXOSC10"	"EXOSC2"	"EXOSC3"	"EXOSC4"	"EXOSC5"	"EXOSC6"	"EXOSC7"	"EXOSC8"	"EXOSC9"	"EXPH5"	"EXT1"	"EXT2"	"EXTL1"	"EXTL2"	"EXTL3"	"EYA1"	"EYA2"	"EYA3"	"EYA4"	"EYS"	"EZH1"	"EZH2"	"EZR"	"F10"	"F11"	"F11R"	"F12"	"F13A1"	"F13B"	"F2"	"F2R"	"F2RL1"	"F2RL2"	"F2RL3"	"F3"	"F5"	"F7"	"F8"	"F8A1"	"F8A2"	"F8A3"	"F9"	"FA2H"	"FAAH"	"FAAH2"	"FABP1"	"FABP12"	"FABP2"	"FABP3"	"FABP4"	"FABP5"	"FABP6"	"FABP7"	"FABP9"	"FADD"	"FADS1"	"FADS2"	"FADS3"	"FADS6"	"FAF1"	"FAF2"	"FAH"	"FAHD1"	"FAHD2A"	"FAHD2B"	"FAIM"	"FAIM2"	"FAIM3"	"FAM101A"	"FAM101B"	"FAM102A"	"FAM102B"	"FAM103A1"	"FAM104A"	"FAM104B"	"FAM105A"	"FAM106A"	"FAM107A"	"FAM107B"	"FAM109A"	"FAM109B"	"FAM110A"	"FAM110B"	"FAM110C"	"FAM110D"	"FAM111A"	"FAM111B"	"FAM114A1"	"FAM114A2"	"FAM117A"	"FAM117B"	"FAM118A"	"FAM118B"	"FAM120A"	"FAM120AOS"	"FAM120B"	"FAM120C"	"FAM122A"	"FAM122B"	"FAM122C"	"FAM124A"	"FAM124B"	"FAM126A"	"FAM126B"	"FAM127A"	"FAM127B"	"FAM127C"	"FAM129A"	"FAM129B"	"FAM129C"	"FAM131A"	"FAM131B"	"FAM131C"	"FAM132A"	"FAM132B"	"FAM133A"	"FAM133B"	"FAM134A"	"FAM134B"	"FAM134C"	"FAM135A"	"FAM135B"	"FAM136A"	"FAM13A"	"FAM13B"	"FAM13C"	"FAM149A"	"FAM149B1"	"FAM150A"	"FAM150B"	"FAM151A"	"FAM151B"	"FAM153A"	"FAM153B"	"FAM153C"	"FAM154A"	"FAM154B"	"FAM155A"	"FAM155B"	"FAM156A"	"FAM156B"	"FAM159A"	"FAM159B"	"FAM160A1"	"FAM160A2"	"FAM160B1"	"FAM160B2"	"FAM161A"	"FAM161B"	"FAM162A"	"FAM162B"	"FAM163A"	"FAM163B"	"FAM166A"	"FAM166B"	"FAM167A"	"FAM167B"	"FAM168A"	"FAM168B"	"FAM169A"	"FAM169B"	"FAM170A"	"FAM170B"	"FAM171A1"	"FAM171A2"	"FAM171B"	"FAM172A"	"FAM173A"	"FAM173B"	"FAM174A"	"FAM174B"	"FAM175A"	"FAM175B"	"FAM177A1"	"FAM177B"	"FAM178A"	"FAM178B"	"FAM179A"	"FAM179B"	"FAM180A"	"FAM180B"	"FAM181A"	"FAM181B"	"FAM182B"	"FAM183A"	"FAM183B"	"FAM184A"	"FAM184B"	"FAM185A"	"FAM186A"	"FAM186B"	"FAM187A"	"FAM187B"	"FAM188A"	"FAM188B"	"FAM189A1"	"FAM189A2"	"FAM189B"	"FAM192A"	"FAM193A"	"FAM193B"	"FAM195A"	"FAM195B"	"FAM196A"	"FAM196B"	"FAM198A"	"FAM198B"	"FAM199X"	"FAM19A1"	"FAM19A2"	"FAM19A3"	"FAM19A4"	"FAM19A5"	"FAM200A"	"FAM200B"	"FAM204A"	"FAM205A"	"FAM206A"	"FAM207A"	"FAM208A"	"FAM208B"	"FAM209A"	"FAM209B"	"FAM20A"	"FAM20B"	"FAM20C"	"FAM210A"	"FAM210B"	"FAM212A"	"FAM212B"	"FAM213A"	"FAM213B"	"FAM214A"	"FAM214B"	"FAM215A"	"FAM216A"	"FAM216B"	"FAM217A"	"FAM217B"	"FAM218A"	"FAM219A"	"FAM219B"	"FAM21A"	"FAM21C"	"FAM220A"	"FAM221A"	"FAM221B"	"FAM222A"	"FAM222B"	"FAM227A"	"FAM227B"	"FAM228A"	"FAM228B"	"FAM229A"	"FAM229B"	"FAM231A"	"FAM231C"	"FAM231D"	"FAM24A"	"FAM24B"	"FAM25A"	"FAM25E"	"FAM26D"	"FAM26E"	"FAM26F"	"FAM27C"	"FAM32A"	"FAM35A"	"FAM3A"	"FAM3B"	"FAM3C"	"FAM3D"	"FAM43A"	"FAM43B"	"FAM45A"	"FAM46A"	"FAM46B"	"FAM46C"	"FAM46D"	"FAM47A"	"FAM47B"	"FAM47C"	"FAM47E"	"FAM47E-STBD1"	"FAM49A"	"FAM49B"	"FAM50A"	"FAM50B"	"FAM53A"	"FAM53B"	"FAM53C"	"FAM57A"	"FAM57B"	"FAM58A"	"FAM60A"	"FAM63A"	"FAM63B"	"FAM64A"	"FAM65A"	"FAM65B"	"FAM65C"	"FAM69A"	"FAM69B"	"FAM69C"	"FAM71A"	"FAM71B"	"FAM71C"	"FAM71D"	"FAM71E1"	"FAM71E2"	"FAM71F1"	"FAM71F2"	"FAM72A"	"FAM72B"	"FAM72C"	"FAM72D"	"FAM73A"	"FAM73B"	"FAM76A"	"FAM76B"	"FAM78A"	"FAM78B"	"FAM81A"	"FAM81B"	"FAM83A"	"FAM83B"	"FAM83C"	"FAM83D"	"FAM83E"	"FAM83F"	"FAM83G"	"FAM83H"	"FAM84A"	"FAM84B"	"FAM86B1"	"FAM86B2"	"FAM86C1"	"FAM89A"	"FAM89B"	"FAM8A1"	"FAM90A1"	"FAM90A26"	"FAM91A1"	"FAM92A1"	"FAM92B"	"FAM96A"	"FAM96B"	"FAM98A"	"FAM98B"	"FAM98C"	"FAM9A"	"FAM9B"	"FAM9C"	"FAN1"	"FANCA"	"FANCB"	"FANCC"	"FANCD2"	"FANCD2OS"	"FANCE"	"FANCF"	"FANCG"	"FANCI"	"FANCL"	"FANCM"	"FANK1"	"FAP"	"FAR1"	"FAR2"	"FARP1"	"FARP2"	"FARS2"	"FARSA"	"FARSB"	"FAS"	"FASLG"	"FASN"	"FASTK"	"FASTKD1"	"FASTKD2"	"FASTKD3"	"FASTKD5"	"FAT1"	"FAT2"	"FAT3"	"FAT4"	"FATE1"	"FAU"	"FAXC"	"FAXDC2"	"FBF1"	"FBL"	"FBLIM1"	"FBLL1"	"FBLN1"	"FBLN2"	"FBLN5"	"FBLN7"	"FBN1"	"FBN2"	"FBN3"	"FBP1"	"FBP2"	"FBRS"	"FBRSL1"	"FBXL12"	"FBXL13"	"FBXL14"	"FBXL15"	"FBXL16"	"FBXL17"	"FBXL18"	"FBXL19"	"FBXL2"	"FBXL20"	"FBXL22"	"FBXL3"	"FBXL4"	"FBXL5"	"FBXL6"	"FBXL7"	"FBXL8"	"FBXO10"	"FBXO11"	"FBXO15"	"FBXO16"	"FBXO17"	"FBXO18"	"FBXO2"	"FBXO21"	"FBXO22"	"FBXO24"	"FBXO25"	"FBXO27"	"FBXO28"	"FBXO3"	"FBXO30"	"FBXO31"	"FBXO32"	"FBXO33"	"FBXO34"	"FBXO36"	"FBXO38"	"FBXO39"	"FBXO4"	"FBXO40"	"FBXO41"	"FBXO42"	"FBXO43"	"FBXO44"	"FBXO45"	"FBXO46"	"FBXO47"	"FBXO48"	"FBXO5"	"FBXO6"	"FBXO7"	"FBXO8"	"FBXO9"	"FBXW10"	"FBXW11"	"FBXW12"	"FBXW2"	"FBXW4"	"FBXW5"	"FBXW7"	"FBXW8"	"FBXW9"	"FCAMR"	"FCAR"	"FCER1A"	"FCER1G"	"FCER2"	"FCF1"	"FCGBP"	"FCGR1A"	"FCGR1B"	"FCGR2A"	"FCGR2B"	"FCGR3A"	"FCGR3B"	"FCGRT"	"FCHO1"	"FCHO2"	"FCHSD1"	"FCHSD2"	"FCN1"	"FCN2"	"FCN3"	"FCRL1"	"FCRL2"	"FCRL3"	"FCRL4"	"FCRL5"	"FCRL6"	"FCRLA"	"FCRLB"	"FDCSP"	"FDFT1"	"FDPS"	"FDX1"	"FDX1L"	"FDXACB1"	"FDXR"	"FECH"	"FEM1A"	"FEM1B"	"FEM1C"	"FEN1"	"FER"	"FER1L5"	"FER1L6"	"FERD3L"	"FERMT1"	"FERMT2"	"FERMT3"	"FES"	"FETUB"	"FEV"	"FEZ1"	"FEZ2"	"FEZF1"	"FEZF2"	"FFAR1"	"FFAR2"	"FFAR3"	"FFAR4"	"FGA"	"FGB"	"FGD1"	"FGD2"	"FGD3"	"FGD4"	"FGD5"	"FGD6"	"FGF1"	"FGF10"	"FGF11"	"FGF12"	"FGF13"	"FGF14"	"FGF16"	"FGF17"	"FGF18"	"FGF19"	"FGF2"	"FGF20"	"FGF21"	"FGF22"	"FGF23"	"FGF3"	"FGF4"	"FGF5"	"FGF6"	"FGF7"	"FGF8"	"FGF9"	"FGFBP1"	"FGFBP2"	"FGFBP3"	"FGFR1"	"FGFR1OP"	"FGFR1OP2"	"FGFR2"	"FGFR3"	"FGFR4"	"FGFRL1"	"FGG"	"FGGY"	"FGL1"	"FGL2"	"FGR"	"FH"	"FHAD1"	"FHDC1"	"FHIT"	"FHL1"	"FHL2"	"FHL3"	"FHL5"	"FHOD1"	"FHOD3"	"FIBCD1"	"FIBIN"	"FIBP"	"FICD"	"FIG4"	"FIGF"	"FIGLA"	"FIGN"	"FIGNL1"	"FILIP1"	"FILIP1L"	"FIP1L1"	"FIS1"	"FITM1"	"FITM2"	"FIZ1"	"FJX1"	"FKBP10"	"FKBP11"	"FKBP14"	"FKBP15"	"FKBP1A"	"FKBP1B"	"FKBP1C"	"FKBP2"	"FKBP3"	"FKBP4"	"FKBP5"	"FKBP6"	"FKBP7"	"FKBP8"	"FKBP9"	"FKBPL"	"FKRP"	"FKTN"	"FLAD1"	"FLCN"	"FLG"	"FLG2"	"FLI1"	"FLII"	"FLNA"	"FLNB"	"FLNC"	"FLOT1"	"FLOT2"	"FLRT1"	"FLRT2"	"FLRT3"	"FLT1"	"FLT3"	"FLT3LG"	"FLT4"	"FLVCR1"	"FLVCR2"	"FLYWCH1"	"FLYWCH2"	"FMN1"	"FMN2"	"FMNL1"	"FMNL2"	"FMNL3"	"FMO1"	"FMO2"	"FMO3"	"FMO4"	"FMO5"	"FMO6P"	"FMOD"	"FMR1"	"FMR1NB"	"FN1"	"FN3K"	"FN3KRP"	"FNBP1"	"FNBP1L"	"FNBP4"	"FNDC1"	"FNDC3A"	"FNDC3B"	"FNDC4"	"FNDC5"	"FNDC7"	"FNDC8"	"FNDC9"	"FNIP1"	"FNIP2"	"FNTA"	"FNTB"	"FOCAD"	"FOLH1"	"FOLR1"	"FOLR2"	"FOLR3"	"FOPNL"	"FOS"	"FOSB"	"FOSL1"	"FOSL2"	"FOXA1"	"FOXA2"	"FOXA3"	"FOXB1"	"FOXB2"	"FOXC1"	"FOXC2"	"FOXD1"	"FOXD2"	"FOXD3"	"FOXD4"	"FOXD4L1"	"FOXD4L3"	"FOXD4L4"	"FOXD4L5"	"FOXD4L6"	"FOXE1"	"FOXE3"	"FOXF1"	"FOXF2"	"FOXG1"	"FOXH1"	"FOXI1"	"FOXI2"	"FOXI3"	"FOXJ1"	"FOXJ2"	"FOXJ3"	"FOXK1"	"FOXK2"	"FOXL1"	"FOXL2"	"FOXL2NB"	"FOXM1"	"FOXN1"	"FOXN2"	"FOXN3"	"FOXN4"	"FOXO1"	"FOXO3"	"FOXO4"	"FOXO6"	"FOXP1"	"FOXP2"	"FOXP3"	"FOXP4"	"FOXQ1"	"FOXR1"	"FOXR2"	"FOXRED1"	"FOXRED2"	"FOXS1"	"FPGS"	"FPGT"	"FPGT-TNNI3K"	"FPR1"	"FPR2"	"FPR3"	"FRA10AC1"	"FRAS1"	"FRAT1"	"FRAT2"	"FREM1"	"FREM2"	"FREM3"	"FRG1"	"FRG1B"	"FRG2"	"FRG2B"	"FRG2C"	"FRK"	"FRMD1"	"FRMD3"	"FRMD4A"	"FRMD4B"	"FRMD5"	"FRMD6"	"FRMD7"	"FRMD8"	"FRMPD1"	"FRMPD2"	"FRMPD3"	"FRMPD4"	"FRRS1"	"FRRS1L"	"FRS2"	"FRS3"	"FRY"	"FRYL"	"FRZB"	"FSBP"	"FSCB"	"FSCN1"	"FSCN2"	"FSCN3"	"FSD1"	"FSD1L"	"FSD2"	"FSHB"	"FSHR"	"FSIP1"	"FSIP2"	"FST"	"FSTL1"	"FSTL3"	"FSTL4"	"FSTL5"	"FTCD"	"FTCDNL1"	"FTH1"	"FTHL17"	"FTL"	"FTMT"	"FTO"	"FTSJ1"	"FTSJ2"	"FTSJ3"	"FUBP1"	"FUBP3"	"FUCA1"	"FUCA2"	"FUK"	"FUNDC1"	"FUNDC2"	"FUOM"	"FURIN"	"FUS"	"FUT1"	"FUT10"	"FUT11"	"FUT2"	"FUT3"	"FUT4"	"FUT5"	"FUT6"	"FUT7"	"FUT8"	"FUT9"	"FUZ"	"FXN"	"FXR1"	"FXR2"	"FXYD1"	"FXYD2"	"FXYD3"	"FXYD4"	"FXYD5"	"FXYD6"	"FXYD6-FXYD2"	"FXYD7"	"FYB"	"FYCO1"	"FYN"	"FYTTD1"	"FZD1"	"FZD10"	"FZD2"	"FZD3"	"FZD4"	"FZD5"	"FZD6"	"FZD7"	"FZD8"	"FZD9"	"FZR1"	"G0S2"	"G2E3"	"G3BP1"	"G3BP2"	"G6PC"	"G6PC2"	"G6PC3"	"G6PD"	"GAA"	"GAB1"	"GAB2"	"GAB3"	"GAB4"	"GABARAP"	"GABARAPL1"	"GABARAPL2"	"GABBR1"	"GABBR2"	"GABPA"	"GABPB1"	"GABPB2"	"GABRA1"	"GABRA2"	"GABRA3"	"GABRA4"	"GABRA5"	"GABRA6"	"GABRB1"	"GABRB2"	"GABRB3"	"GABRD"	"GABRE"	"GABRG1"	"GABRG2"	"GABRG3"	"GABRP"	"GABRQ"	"GABRR1"	"GABRR2"	"GABRR3"	"GAD1"	"GAD2"	"GADD45A"	"GADD45B"	"GADD45G"	"GADD45GIP1"	"GADL1"	"GAGE1"	"GAGE10"	"GAGE12B"	"GAGE12C"	"GAGE12D"	"GAGE12E"	"GAGE12F"	"GAGE12G"	"GAGE12H"	"GAGE12J"	"GAGE13"	"GAGE2A"	"GAGE2E"	"GAK"	"GAL"	"GAL3ST1"	"GAL3ST2"	"GAL3ST3"	"GAL3ST4"	"GALC"	"GALE"	"GALK1"	"GALK2"	"GALM"	"GALNS"	"GALNT1"	"GALNT10"	"GALNT11"	"GALNT12"	"GALNT13"	"GALNT14"	"GALNT15"	"GALNT16"	"GALNT18"	"GALNT2"	"GALNT3"	"GALNT4"	"GALNT5"	"GALNT6"	"GALNT7"	"GALNT8"	"GALNT9"	"GALNTL5"	"GALNTL6"	"GALP"	"GALR1"	"GALR2"	"GALR3"	"GALT"	"GAMT"	"GAN"	"GANAB"	"GANC"	"GAP43"	"GAPDH"	"GAPDHS"	"GAPT"	"GAPVD1"	"GAR1"	"GAREM"	"GAREML"	"GARNL3"	"GARS"	"GART"	"GAS1"	"GAS2"	"GAS2L1"	"GAS2L2"	"GAS2L3"	"GAS6"	"GAS7"	"GAS8"	"GAST"	"GATA1"	"GATA2"	"GATA3"	"GATA4"	"GATA5"	"GATA6"	"GATAD1"	"GATAD2A"	"GATAD2B"	"GATB"	"GATC"	"GATM"	"GATS"	"GATSL2"	"GATSL3"	"GBA"	"GBA2"	"GBAS"	"GBE1"	"GBF1"	"GBGT1"	"GBP1"	"GBP2"	"GBP3"	"GBP4"	"GBP5"	"GBP6"	"GBP7"	"GBX1"	"GBX2"	"GC"	"GCA"	"GCAT"	"GCC1"	"GCC2"	"GCDH"	"GCFC2"	"GCG"	"GCGR"	"GCH1"	"GCHFR"	"GCK"	"GCKR"	"GCLC"	"GCLM"	"GCM1"	"GCM2"	"GCN1L1"	"GCNT1"	"GCNT2"	"GCNT3"	"GCNT4"	"GCNT7"	"GCOM1"	"GCSAM"	"GCSAML"	"GCSH"	"GDA"	"GDAP1"	"GDAP1L1"	"GDAP2"	"GDE1"	"GDF1"	"GDF10"	"GDF11"	"GDF15"	"GDF2"	"GDF3"	"GDF5"	"GDF5OS"	"GDF6"	"GDF7"	"GDF9"	"GDI1"	"GDI2"	"GDNF"	"GDPD1"	"GDPD2"	"GDPD3"	"GDPD4"	"GDPD5"	"GDPGP1"	"GEM"	"GEMIN2"	"GEMIN4"	"GEMIN5"	"GEMIN6"	"GEMIN7"	"GEMIN8"	"GEN1"	"GET4"	"GFAP"	"GFER"	"GFI1"	"GFI1B"	"GFM1"	"GFM2"	"GFOD1"	"GFOD2"	"GFPT1"	"GFPT2"	"GFRA1"	"GFRA2"	"GFRA3"	"GFRA4"	"GFRAL"	"GFY"	"GGA1"	"GGA2"	"GGA3"	"GGACT"	"GGCT"	"GGCX"	"GGH"	"GGN"	"GGNBP2"	"GGPS1"	"GGT1"	"GGT2"	"GGT5"	"GGT6"	"GGT7"	"GGTLC1"	"GGTLC2"	"GGTLC3"	"GH1"	"GH2"	"GHDC"	"GHITM"	"GHR"	"GHRH"	"GHRHR"	"GHRL"	"GHSR"	"GID4"	"GID8"	"GIF"	"GIGYF1"	"GIGYF2"	"GIMAP1"	"GIMAP2"	"GIMAP4"	"GIMAP5"	"GIMAP6"	"GIMAP7"	"GIMAP8"	"GIN1"	"GINM1"	"GINS1"	"GINS2"	"GINS3"	"GINS4"	"GIP"	"GIPC1"	"GIPC2"	"GIPC3"	"GIPR"	"GIT1"	"GIT2"	"GJA1"	"GJA10"	"GJA3"	"GJA4"	"GJA5"	"GJA8"	"GJA9"	"GJB1"	"GJB2"	"GJB3"	"GJB4"	"GJB5"	"GJB6"	"GJB7"	"GJC1"	"GJC2"	"GJC3"	"GJD2"	"GJD3"	"GJD4"	"GJE1"	"GK"	"GK2"	"GK5"	"GKAP1"	"GKN1"	"GKN2"	"GLA"	"GLB1"	"GLB1L"	"GLB1L2"	"GLB1L3"	"GLCCI1"	"GLCE"	"GLDC"	"GLDN"	"GLE1"	"GLG1"	"GLI1"	"GLI2"	"GLI3"	"GLI4"	"GLIPR1"	"GLIPR1L1"	"GLIPR1L2"	"GLIPR2"	"GLIS1"	"GLIS2"	"GLIS3"	"GLMN"	"GLO1"	"GLOD4"	"GLOD5"	"GLP1R"	"GLP2R"	"GLRA1"	"GLRA2"	"GLRA3"	"GLRA4"	"GLRB"	"GLRX"	"GLRX2"	"GLRX3"	"GLRX5"	"GLS"	"GLS2"	"GLT1D1"	"GLT6D1"	"GLT8D1"	"GLT8D2"	"GLTP"	"GLTPD2"	"GLTSCR1"	"GLTSCR1L"	"GLTSCR2"	"GLUD1"	"GLUD2"	"GLUL"	"GLYAT"	"GLYATL1"	"GLYATL2"	"GLYATL3"	"GLYCTK"	"GLYR1"	"GM2A"	"GMCL1"	"GMDS"	"GMEB1"	"GMEB2"	"GMFB"	"GMFG"	"GMIP"	"GML"	"GMNC"	"GMNN"	"GMPPA"	"GMPPB"	"GMPR"	"GMPR2"	"GMPS"	"GNA11"	"GNA12"	"GNA13"	"GNA14"	"GNA15"	"GNAI1"	"GNAI2"	"GNAI3"	"GNAL"	"GNAO1"	"GNAQ"	"GNAS"	"GNAT1"	"GNAT2"	"GNAT3"	"GNAZ"	"GNB1"	"GNB1L"	"GNB2"	"GNB2L1"	"GNB3"	"GNB4"	"GNB5"	"GNE"	"GNG10"	"GNG11"	"GNG12"	"GNG13"	"GNG2"	"GNG3"	"GNG4"	"GNG5"	"GNG7"	"GNG8"	"GNGT1"	"GNGT2"	"GNL1"	"GNL2"	"GNL3"	"GNL3L"	"GNLY"	"GNMT"	"GNPAT"	"GNPDA1"	"GNPDA2"	"GNPNAT1"	"GNPTAB"	"GNPTG"	"GNRH1"	"GNRH2"	"GNRHR"	"GNS"	"GOLGA1"	"GOLGA2"	"GOLGA3"	"GOLGA4"	"GOLGA5"	"GOLGA6A"	"GOLGA6B"	"GOLGA6C"	"GOLGA6D"	"GOLGA6L1"	"GOLGA6L10"	"GOLGA6L2"	"GOLGA6L22"	"GOLGA6L4"	"GOLGA6L6"	"GOLGA6L9"	"GOLGA7"	"GOLGA7B"	"GOLGA8A"	"GOLGA8B"	"GOLGA8F"	"GOLGA8G"	"GOLGA8H"	"GOLGA8J"	"GOLGA8K"	"GOLGA8M"	"GOLGA8N"	"GOLGA8O"	"GOLGA8Q"	"GOLGA8R"	"GOLGA8S"	"GOLGA8T"	"GOLGB1"	"GOLIM4"	"GOLM1"	"GOLPH3"	"GOLPH3L"	"GOLT1A"	"GOLT1B"	"GON4L"	"GOPC"	"GORAB"	"GORASP1"	"GORASP2"	"GOSR1"	"GOSR2"	"GOT1"	"GOT1L1"	"GOT2"	"GP1BA"	"GP1BB"	"GP2"	"GP5"	"GP6"	"GP9"	"GPA33"	"GPAA1"	"GPALPP1"	"GPAM"	"GPANK1"	"GPAT2"	"GPATCH1"	"GPATCH11"	"GPATCH2"	"GPATCH2L"	"GPATCH3"	"GPATCH4"	"GPATCH8"	"GPBAR1"	"GPBP1"	"GPBP1L1"	"GPC1"	"GPC2"	"GPC3"	"GPC4"	"GPC5"	"GPC6"	"GPCPD1"	"GPD1"	"GPD1L"	"GPD2"	"GPER1"	"GPHA2"	"GPHB5"	"GPHN"	"GPI"	"GPIHBP1"	"GPKOW"	"GPLD1"	"GPM6A"	"GPM6B"	"GPN1"	"GPN2"	"GPN3"	"GPNMB"	"GPR1"	"GPR101"	"GPR107"	"GPR108"	"GPR110"	"GPR111"	"GPR112"	"GPR113"	"GPR114"	"GPR115"	"GPR116"	"GPR119"	"GPR12"	"GPR123"	"GPR124"	"GPR125"	"GPR126"	"GPR128"	"GPR132"	"GPR133"	"GPR135"	"GPR137"	"GPR137B"	"GPR137C"	"GPR139"	"GPR141"	"GPR142"	"GPR143"	"GPR144"	"GPR146"	"GPR148"	"GPR149"	"GPR15"	"GPR150"	"GPR151"	"GPR152"	"GPR153"	"GPR155"	"GPR156"	"GPR157"	"GPR158"	"GPR160"	"GPR161"	"GPR162"	"GPR17"	"GPR171"	"GPR173"	"GPR174"	"GPR176"	"GPR179"	"GPR18"	"GPR180"	"GPR182"	"GPR183"	"GPR19"	"GPR20"	"GPR21"	"GPR22"	"GPR25"	"GPR26"	"GPR27"	"GPR3"	"GPR31"	"GPR32"	"GPR33"	"GPR34"	"GPR35"	"GPR37"	"GPR37L1"	"GPR39"	"GPR4"	"GPR42"	"GPR45"	"GPR50"	"GPR52"	"GPR55"	"GPR56"	"GPR6"	"GPR61"	"GPR62"	"GPR63"	"GPR64"	"GPR65"	"GPR68"	"GPR75"	"GPR75-ASB3"	"GPR78"	"GPR82"	"GPR83"	"GPR84"	"GPR85"	"GPR87"	"GPR88"	"GPR89A"	"GPR89B"	"GPR97"	"GPR98"	"GPRASP1"	"GPRASP2"	"GPRC5A"	"GPRC5B"	"GPRC5C"	"GPRC5D"	"GPRC6A"	"GPRIN1"	"GPRIN2"	"GPRIN3"	"GPS1"	"GPS2"	"GPSM1"	"GPSM2"	"GPSM3"	"GPT"	"GPT2"	"GPX1"	"GPX2"	"GPX3"	"GPX4"	"GPX5"	"GPX6"	"GPX7"	"GPX8"	"GRAMD1A"	"GRAMD1B"	"GRAMD1C"	"GRAMD2"	"GRAMD3"	"GRAMD4"	"GRAP"	"GRAP2"	"GRAPL"	"GRASP"	"GRB10"	"GRB14"	"GRB2"	"GRB7"	"GREB1"	"GREB1L"	"GREM1"	"GREM2"	"GRHL1"	"GRHL2"	"GRHL3"	"GRHPR"	"GRIA1"	"GRIA2"	"GRIA3"	"GRIA4"	"GRID1"	"GRID2"	"GRID2IP"	"GRIFIN"	"GRIK1"	"GRIK2"	"GRIK3"	"GRIK4"	"GRIK5"	"GRIN1"	"GRIN2A"	"GRIN2B"	"GRIN2C"	"GRIN2D"	"GRIN3A"	"GRIN3B"	"GRINA"	"GRIP1"	"GRIP2"	"GRIPAP1"	"GRK1"	"GRK4"	"GRK5"	"GRK6"	"GRK7"	"GRM1"	"GRM2"	"GRM3"	"GRM4"	"GRM5"	"GRM6"	"GRM7"	"GRM8"	"GRN"	"GRP"	"GRPEL1"	"GRPEL2"	"GRPR"	"GRSF1"	"GRTP1"	"GRWD1"	"GRXCR1"	"GRXCR2"	"GS1-259H13.10"	"GSAP"	"GSC"	"GSC2"	"GSDMA"	"GSDMB"	"GSDMC"	"GSDMD"	"GSE1"	"GSG1"	"GSG1L"	"GSG2"	"GSK3A"	"GSK3B"	"GSKIP"	"GSN"	"GSPT1"	"GSPT2"	"GSR"	"GSS"	"GSTA1"	"GSTA2"	"GSTA3"	"GSTA4"	"GSTA5"	"GSTCD"	"GSTK1"	"GSTM1"	"GSTM2"	"GSTM3"	"GSTM4"	"GSTM5"	"GSTO1"	"GSTO2"	"GSTP1"	"GSTT2B"	"GSTZ1"	"GSX1"	"GSX2"	"GTDC1"	"GTF2A1"	"GTF2A1L"	"GTF2A2"	"GTF2B"	"GTF2E1"	"GTF2E2"	"GTF2F1"	"GTF2F2"	"GTF2H1"	"GTF2H2"	"GTF2H2C"	"GTF2H3"	"GTF2H4"	"GTF2H5"	"GTF2I"	"GTF2IRD1"	"GTF2IRD2"	"GTF2IRD2B"	"GTF3A"	"GTF3C1"	"GTF3C2"	"GTF3C3"	"GTF3C4"	"GTF3C5"	"GTF3C6"	"GTPBP1"	"GTPBP10"	"GTPBP2"	"GTPBP3"	"GTPBP4"	"GTPBP6"	"GTPBP8"	"GTSE1"	"GTSF1"	"GTSF1L"	"GUCA1A"	"GUCA1B"	"GUCA1C"	"GUCA2A"	"GUCA2B"	"GUCD1"	"GUCY1A2"	"GUCY1A3"	"GUCY1B3"	"GUCY2C"	"GUCY2D"	"GUCY2F"	"GUF1"	"GUK1"	"GULP1"	"GUSB"	"GVQW1"	"GXYLT1"	"GXYLT2"	"GYG1"	"GYG2"	"GYLTL1B"	"GYPA"	"GYPB"	"GYPC"	"GYPE"	"GYS1"	"GYS2"	"GZF1"	"GZMA"	"GZMB"	"GZMH"	"GZMK"	"GZMM"	"H1F0"	"H1FNT"	"H1FOO"	"H1FX"	"H2AFB1"	"H2AFB2"	"H2AFB3"	"H2AFJ"	"H2AFV"	"H2AFX"	"H2AFY"	"H2AFY2"	"H2AFZ"	"H2BFM"	"H2BFS"	"H2BFWT"	"H3F3A"	"H3F3B"	"H3F3C"	"H6PD"	"HAAO"	"HABP2"	"HABP4"	"HACE1"	"HACL1"	"HADH"	"HADHA"	"HADHB"	"HAGH"	"HAGHL"	"HAL"	"HAMP"	"HAND1"	"HAND2"	"HAO1"	"HAO2"	"HAP1"	"HAPLN1"	"HAPLN2"	"HAPLN3"	"HAPLN4"	"HARBI1"	"HARS"	"HARS2"	"HAS1"	"HAS2"	"HAS3"	"HAT1"	"HAUS1"	"HAUS2"	"HAUS3"	"HAUS4"	"HAUS5"	"HAUS6"	"HAUS7"	"HAUS8"	"HAVCR1"	"HAVCR2"	"HAX1"	"HBA1"	"HBA2"	"HBB"	"HBD"	"HBE1"	"HBEGF"	"HBG1"	"HBG2"	"HBM"	"HBP1"	"HBQ1"	"HBS1L"	"HBZ"	"HCAR1"	"HCAR2"	"HCAR3"	"HCCS"	"HCFC1"	"HCFC1R1"	"HCFC2"	"HCG27"	"HCK"	"HCLS1"	"HCN1"	"HCN2"	"HCN3"	"HCN4"	"HCRT"	"HCRTR1"	"HCRTR2"	"HCST"	"HDAC1"	"HDAC10"	"HDAC11"	"HDAC2"	"HDAC3"	"HDAC4"	"HDAC5"	"HDAC6"	"HDAC7"	"HDAC8"	"HDAC9"	"HDC"	"HDDC2"	"HDDC3"	"HDGF"	"HDGFL1"	"HDGFRP2"	"HDGFRP3"	"HDHD1"	"HDHD2"	"HDHD3"	"HDLBP"	"HDX"	"HEATR1"	"HEATR3"	"HEATR4"	"HEATR5A"	"HEATR5B"	"HEATR6"	"HEATR9"	"HEBP1"	"HEBP2"	"HECA"	"HECTD1"	"HECTD2"	"HECTD3"	"HECTD4"	"HECW1"	"HECW2"	"HEG1"	"HELB"	"HELLS"	"HELQ"	"HELT"	"HELZ"	"HELZ2"	"HEMGN"	"HEMK1"	"HENMT1"	"HEPACAM"	"HEPACAM2"	"HEPH"	"HEPHL1"	"HEPN1"	"HERC1"	"HERC2"	"HERC3"	"HERC4"	"HERC5"	"HERC6"	"HERPUD1"	"HERPUD2"	"HES1"	"HES2"	"HES3"	"HES4"	"HES5"	"HES6"	"HES7"	"HESX1"	"HEXA"	"HEXB"	"HEXDC"	"HEXIM1"	"HEXIM2"	"HEY1"	"HEY2"	"HEYL"	"HFE"	"HFE2"	"HFM1"	"HGD"	"HGF"	"HGFAC"	"HGH1"	"HGS"	"HGSNAT"	"HHAT"	"HHATL"	"HHEX"	"HHIP"	"HHIPL1"	"HHIPL2"	"HHLA1"	"HHLA2"	"HHLA3"	"HIAT1"	"HIATL1"	"HIATL2"	"HIBADH"	"HIBCH"	"HIC1"	"HIC2"	"HID1"	"HIF1A"	"HIF1AN"	"HIF3A"	"HIGD1A"	"HIGD1B"	"HIGD1C"	"HIGD2A"	"HIGD2B"	"HILPDA"	"HINFP"	"HINT1"	"HINT2"	"HINT3"	"HIP1"	"HIP1R"	"HIPK1"	"HIPK2"	"HIPK3"	"HIPK4"	"HIRA"	"HIRIP3"	"HIST1H1A"	"HIST1H1B"	"HIST1H1C"	"HIST1H1D"	"HIST1H1E"	"HIST1H1T"	"HIST1H2AA"	"HIST1H2AB"	"HIST1H2AC"	"HIST1H2AD"	"HIST1H2AE"	"HIST1H2AG"	"HIST1H2AH"	"HIST1H2AI"	"HIST1H2AJ"	"HIST1H2AK"	"HIST1H2AL"	"HIST1H2AM"	"HIST1H2BA"	"HIST1H2BB"	"HIST1H2BC"	"HIST1H2BD"	"HIST1H2BE"	"HIST1H2BF"	"HIST1H2BG"	"HIST1H2BH"	"HIST1H2BI"	"HIST1H2BJ"	"HIST1H2BK"	"HIST1H2BL"	"HIST1H2BM"	"HIST1H2BN"	"HIST1H2BO"	"HIST1H3A"	"HIST1H3B"	"HIST1H3C"	"HIST1H3D"	"HIST1H3E"	"HIST1H3F"	"HIST1H3G"	"HIST1H3H"	"HIST1H3I"	"HIST1H3J"	"HIST1H4A"	"HIST1H4B"	"HIST1H4C"	"HIST1H4D"	"HIST1H4E"	"HIST1H4F"	"HIST1H4G"	"HIST1H4H"	"HIST1H4I"	"HIST1H4J"	"HIST1H4K"	"HIST1H4L"	"HIST2H2AA4"	"HIST2H2AB"	"HIST2H2AC"	"HIST2H2BE"	"HIST2H2BF"	"HIST2H3A"	"HIST2H3C"	"HIST2H3D"	"HIST2H3PS2"	"HIST2H4A"	"HIST2H4B"	"HIST3H2A"	"HIST3H2BB"	"HIST3H3"	"HIST4H4"	"HIVEP1"	"HIVEP2"	"HIVEP3"	"HJURP"	"HK1"	"HK2"	"HK3"	"HKDC1"	"HKR1"	"HLA-A"	"HLA-B"	"HLA-C"	"HLA-DMA"	"HLA-DMB"	"HLA-DOA"	"HLA-DOB"	"HLA-DPA1"	"HLA-DPB1"	"HLA-DQA1"	"HLA-DQA2"	"HLA-DQB1"	"HLA-DQB2"	"HLA-DRA"	"HLA-DRB1"	"HLA-DRB5"	"HLA-E"	"HLA-F"	"HLA-G"	"HLCS"	"HLF"	"HLTF"	"HLX"	"HM13"	"HMBOX1"	"HMBS"	"HMCES"	"HMCN1"	"HMCN2"	"HMG20A"	"HMG20B"	"HMGA1"	"HMGA2"	"HMGB1"	"HMGB2"	"HMGB3"	"HMGB4"	"HMGCL"	"HMGCLL1"	"HMGCR"	"HMGCS1"	"HMGCS2"	"HMGN1"	"HMGN2"	"HMGN3"	"HMGN4"	"HMGN5"	"HMGXB3"	"HMGXB4"	"HMHA1"	"HMHB1"	"HMMR"	"HMOX1"	"HMOX2"	"HMP19"	"HMSD"	"HMX1"	"HMX2"	"HMX3"	"HN1"	"HN1L"	"HNF1A"	"HNF1B"	"HNF4A"	"HNF4G"	"HNMT"	"HNRNPA0"	"HNRNPA1"	"HNRNPA1L2"	"HNRNPA2B1"	"HNRNPA3"	"HNRNPAB"	"HNRNPC"	"HNRNPCL1"	"HNRNPCL2"	"HNRNPD"	"HNRNPDL"	"HNRNPF"	"HNRNPH1"	"HNRNPH2"	"HNRNPH3"	"HNRNPK"	"HNRNPL"	"HNRNPLL"	"HNRNPM"	"HNRNPR"	"HNRNPU"	"HNRNPUL1"	"HNRNPUL2"	"HNRNPUL2-BSCL2"	"HOGA1"	"HOMER1"	"HOMER2"	"HOMER3"	"HOMEZ"	"HOOK1"	"HOOK2"	"HOOK3"	"HOPX"	"HORMAD1"	"HORMAD2"	"HOXA1"	"HOXA10"	"HOXA10-HOXA9"	"HOXA11"	"HOXA13"	"HOXA2"	"HOXA3"	"HOXA4"	"HOXA5"	"HOXA6"	"HOXA7"	"HOXA9"	"HOXB1"	"HOXB13"	"HOXB2"	"HOXB3"	"HOXB4"	"HOXB5"	"HOXB6"	"HOXB7"	"HOXB8"	"HOXB9"	"HOXC10"	"HOXC11"	"HOXC12"	"HOXC13"	"HOXC4"	"HOXC5"	"HOXC6"	"HOXC8"	"HOXC9"	"HOXD1"	"HOXD10"	"HOXD11"	"HOXD12"	"HOXD13"	"HOXD3"	"HOXD4"	"HOXD8"	"HOXD9"	"HP"	"HP1BP3"	"HPCA"	"HPCAL1"	"HPCAL4"	"HPD"	"HPDL"	"HPGD"	"HPGDS"	"HPN"	"HPR"	"HPRT1"	"HPS1"	"HPS3"	"HPS4"	"HPS5"	"HPS6"	"HPSE"	"HPSE2"	"HPX"	"HR"	"HRAS"	"HRASLS"	"HRASLS2"	"HRASLS5"	"HRC"	"HRCT1"	"HRG"	"HRH1"	"HRH2"	"HRH3"	"HRH4"	"HRK"	"HRNR"	"HRSP12"	"HS1BP3"	"HS2ST1"	"HS3ST1"	"HS3ST2"	"HS3ST3A1"	"HS3ST3B1"	"HS3ST4"	"HS3ST5"	"HS3ST6"	"HS6ST1"	"HS6ST2"	"HS6ST3"	"HSBP1"	"HSBP1L1"	"HSCB"	"HSD11B1"	"HSD11B1L"	"HSD11B2"	"HSD17B1"	"HSD17B10"	"HSD17B11"	"HSD17B12"	"HSD17B13"	"HSD17B14"	"HSD17B2"	"HSD17B3"	"HSD17B4"	"HSD17B6"	"HSD17B7"	"HSD17B8"	"HSD3B1"	"HSD3B2"	"HSD3B7"	"HSDL1"	"HSDL2"	"HSF1"	"HSF2"	"HSF2BP"	"HSF4"	"HSF5"	"HSFX1"	"HSFX2"	"HSFY1"	"HSFY2"	"HSH2D"	"HSP90AA1"	"HSP90AB1"	"HSP90B1"	"HSPA12A"	"HSPA12B"	"HSPA13"	"HSPA14"	"HSPA1A"	"HSPA1B"	"HSPA1L"	"HSPA2"	"HSPA4"	"HSPA4L"	"HSPA5"	"HSPA6"	"HSPA8"	"HSPA9"	"HSPB1"	"HSPB11"	"HSPB2"	"HSPB2-C11orf52"	"HSPB3"	"HSPB6"	"HSPB7"	"HSPB8"	"HSPB9"	"HSPBAP1"	"HSPBP1"	"HSPD1"	"HSPE1"	"HSPE1-MOB4"	"HSPG2"	"HSPH1"	"HTATIP2"	"HTATSF1"	"HTN1"	"HTN3"	"HTR1A"	"HTR1B"	"HTR1D"	"HTR1E"	"HTR1F"	"HTR2A"	"HTR2B"	"HTR2C"	"HTR3A"	"HTR3B"	"HTR3C"	"HTR3D"	"HTR3E"	"HTR4"	"HTR5A"	"HTR6"	"HTR7"	"HTRA1"	"HTRA2"	"HTRA3"	"HTRA4"	"HTT"	"HUNK"	"HUS1"	"HUS1B"	"HUWE1"	"HVCN1"	"HYAL1"	"HYAL2"	"HYAL3"	"HYAL4"	"HYDIN"	"HYI"	"HYKK"	"HYLS1"	"HYOU1"	"HYPK"	"HYPM"	"IAH1"	"IAPP"	"IARS"	"IARS2"	"IBA57"	"IBSP"	"IBTK"	"ICA1"	"ICA1L"	"ICAM1"	"ICAM2"	"ICAM3"	"ICAM4"	"ICAM5"	"ICE1"	"ICE2"	"ICK"	"ICMT"	"ICOS"	"ICOSLG"	"ICT1"	"ID1"	"ID2"	"ID3"	"ID4"	"IDE"	"IDH1"	"IDH2"	"IDH3A"	"IDH3B"	"IDH3G"	"IDI1"	"IDI2"	"IDNK"	"IDO1"	"IDO2"	"IDS"	"IDUA"	"IER2"	"IER3"	"IER3IP1"	"IER5"	"IER5L"	"IFFO1"	"IFFO2"	"IFI16"	"IFI27"	"IFI27L1"	"IFI27L2"	"IFI30"	"IFI35"	"IFI44"	"IFI44L"	"IFI6"	"IFIH1"	"IFIT1"	"IFIT1B"	"IFIT2"	"IFIT3"	"IFIT5"	"IFITM1"	"IFITM10"	"IFITM2"	"IFITM3"	"IFITM5"	"IFNA1"	"IFNA10"	"IFNA13"	"IFNA14"	"IFNA16"	"IFNA17"	"IFNA2"	"IFNA21"	"IFNA4"	"IFNA5"	"IFNA6"	"IFNA7"	"IFNA8"	"IFNAR1"	"IFNAR2"	"IFNB1"	"IFNE"	"IFNG"	"IFNGR1"	"IFNGR2"	"IFNK"	"IFNL1"	"IFNL2"	"IFNL3"	"IFNLR1"	"IFNW1"	"IFRD1"	"IFRD2"	"IFT122"	"IFT140"	"IFT172"	"IFT20"	"IFT22"	"IFT27"	"IFT43"	"IFT46"	"IFT52"	"IFT57"	"IFT74"	"IFT80"	"IFT81"	"IFT88"	"IGBP1"	"IGDCC3"	"IGDCC4"	"IGF1"	"IGF1R"	"IGF2"	"IGF2BP1"	"IGF2BP2"	"IGF2BP3"	"IGF2R"	"IGFALS"	"IGFBP1"	"IGFBP2"	"IGFBP3"	"IGFBP4"	"IGFBP5"	"IGFBP6"	"IGFBP7"	"IGFBPL1"	"IGFL1"	"IGFL2"	"IGFL3"	"IGFL4"	"IGFLR1"	"IGFN1"	"IGHMBP2"	"IGIP"	"IGJ"	"IGLL1"	"IGLL5"	"IGLON5"	"IGSF1"	"IGSF10"	"IGSF11"	"IGSF21"	"IGSF22"	"IGSF23"	"IGSF3"	"IGSF5"	"IGSF6"	"IGSF8"	"IGSF9"	"IGSF9B"	"IHH"	"IK"	"IKBIP"	"IKBKAP"	"IKBKB"	"IKBKE"	"IKBKG"	"IKZF1"	"IKZF2"	"IKZF3"	"IKZF4"	"IKZF5"	"IL10"	"IL10RA"	"IL10RB"	"IL11"	"IL11RA"	"IL12A"	"IL12B"	"IL12RB1"	"IL12RB2"	"IL13"	"IL13RA1"	"IL13RA2"	"IL15"	"IL15RA"	"IL16"	"IL17A"	"IL17B"	"IL17C"	"IL17D"	"IL17F"	"IL17RA"	"IL17RB"	"IL17RC"	"IL17RD"	"IL17RE"	"IL17REL"	"IL18"	"IL18BP"	"IL18R1"	"IL18RAP"	"IL19"	"IL1A"	"IL1B"	"IL1F10"	"IL1R1"	"IL1R2"	"IL1RAP"	"IL1RAPL1"	"IL1RAPL2"	"IL1RL1"	"IL1RL2"	"IL1RN"	"IL2"	"IL20"	"IL20RA"	"IL20RB"	"IL21"	"IL21R"	"IL22"	"IL22RA1"	"IL22RA2"	"IL23A"	"IL23R"	"IL24"	"IL25"	"IL26"	"IL27"	"IL27RA"	"IL2RA"	"IL2RB"	"IL2RG"	"IL3"	"IL31"	"IL31RA"	"IL32"	"IL33"	"IL34"	"IL36A"	"IL36B"	"IL36G"	"IL36RN"	"IL37"	"IL3RA"	"IL4"	"IL4I1"	"IL4R"	"IL5"	"IL5RA"	"IL6"	"IL6R"	"IL6ST"	"IL7"	"IL7R"	"IL9"	"IL9R"	"ILDR1"	"ILDR2"	"ILF2"	"ILF3"	"ILK"	"ILKAP"	"ILVBL"	"IMMP1L"	"IMMP2L"	"IMMT"	"IMP3"	"IMP4"	"IMPA1"	"IMPA2"	"IMPACT"	"IMPAD1"	"IMPDH1"	"IMPDH2"	"IMPG1"	"IMPG2"	"INA"	"INADL"	"INAFM1"	"INCA1"	"INCENP"	"INF2"	"ING1"	"ING2"	"ING3"	"ING4"	"ING5"	"INHA"	"INHBA"	"INHBB"	"INHBC"	"INHBE"	"INIP"	"INMT"	"INMT-FAM188B"	"INO80"	"INO80B"	"INO80B-WBP1"	"INO80C"	"INO80D"	"INO80E"	"INPP1"	"INPP4A"	"INPP4B"	"INPP5A"	"INPP5B"	"INPP5D"	"INPP5E"	"INPP5F"	"INPP5J"	"INPP5K"	"INPPL1"	"INS"	"INS-IGF2"	"INSC"	"INSIG1"	"INSIG2"	"INSL3"	"INSL4"	"INSL5"	"INSL6"	"INSM1"	"INSM2"	"INSR"	"INSRR"	"INTS1"	"INTS10"	"INTS12"	"INTS2"	"INTS3"	"INTS4"	"INTS5"	"INTS6"	"INTS7"	"INTS8"	"INTS9"	"INTU"	"INVS"	"IP6K1"	"IP6K2"	"IP6K3"	"IPCEF1"	"IPMK"	"IPO11"	"IPO13"	"IPO4"	"IPO5"	"IPO7"	"IPO8"	"IPO9"	"IPP"	"IPPK"	"IQCA1"	"IQCB1"	"IQCC"	"IQCD"	"IQCE"	"IQCF1"	"IQCF2"	"IQCF3"	"IQCF5"	"IQCF6"	"IQCG"	"IQCH"	"IQCJ"	"IQCJ-SCHIP1"	"IQCK"	"IQGAP1"	"IQGAP2"	"IQGAP3"	"IQSEC1"	"IQSEC2"	"IQSEC3"	"IQUB"	"IRAK1"	"IRAK1BP1"	"IRAK2"	"IRAK3"	"IRAK4"	"IREB2"	"IRF1"	"IRF2"	"IRF2BP1"	"IRF2BP2"	"IRF2BPL"	"IRF3"	"IRF4"	"IRF5"	"IRF6"	"IRF7"	"IRF8"	"IRF9"	"IRG1"	"IRGC"	"IRGM"	"IRGQ"	"IRS1"	"IRS2"	"IRS4"	"IRX1"	"IRX2"	"IRX3"	"IRX4"	"IRX5"	"IRX6"	"ISCA1"	"ISCA2"	"ISCU"	"ISG15"	"ISG20"	"ISG20L2"	"ISL1"	"ISL2"	"ISLR"	"ISLR2"	"ISM1"	"ISM2"	"ISOC1"	"ISOC2"	"ISPD"	"IST1"	"ISX"	"ISY1"	"ISY1-RAB43"	"ISYNA1"	"ITCH"	"ITFG1"	"ITFG2"	"ITFG3"	"ITGA1"	"ITGA10"	"ITGA11"	"ITGA2"	"ITGA2B"	"ITGA3"	"ITGA4"	"ITGA5"	"ITGA6"	"ITGA7"	"ITGA8"	"ITGA9"	"ITGAD"	"ITGAE"	"ITGAL"	"ITGAM"	"ITGAV"	"ITGAX"	"ITGB1"	"ITGB1BP1"	"ITGB1BP2"	"ITGB2"	"ITGB3"	"ITGB3BP"	"ITGB4"	"ITGB5"	"ITGB6"	"ITGB7"	"ITGB8"	"ITGBL1"	"ITIH1"	"ITIH2"	"ITIH3"	"ITIH4"	"ITIH5"	"ITIH6"	"ITK"	"ITLN1"	"ITLN2"	"ITM2A"	"ITM2B"	"ITM2C"	"ITPA"	"ITPK1"	"ITPKA"	"ITPKB"	"ITPKC"	"ITPR1"	"ITPR2"	"ITPR3"	"ITPRIP"	"ITPRIPL1"	"ITPRIPL2"	"ITSN1"	"ITSN2"	"IVD"	"IVL"	"IVNS1ABP"	"IWS1"	"IYD"	"IZUMO1"	"IZUMO2"	"IZUMO3"	"IZUMO4"	"JADE1"	"JADE2"	"JADE3"	"JAG1"	"JAG2"	"JAGN1"	"JAK1"	"JAK2"	"JAK3"	"JAKMIP1"	"JAKMIP2"	"JAKMIP3"	"JAM2"	"JAM3"	"JARID2"	"JAZF1"	"JDP2"	"JKAMP"	"JMJD1C"	"JMJD4"	"JMJD6"	"JMJD7"	"JMJD7-PLA2G4B"	"JMJD8"	"JMY"	"JOSD1"	"JOSD2"	"JPH1"	"JPH2"	"JPH3"	"JPH4"	"JRK"	"JRKL"	"JSRP1"	"JTB"	"JUN"	"JUNB"	"JUND"	"JUP"	"KAAG1"	"KAL1"	"KALRN"	"KANK1"	"KANK2"	"KANK3"	"KANK4"	"KANSL1"	"KANSL1L"	"KANSL2"	"KANSL3"	"KARS"	"KAT2A"	"KAT2B"	"KAT5"	"KAT6A"	"KAT6B"	"KAT7"	"KAT8"	"KATNA1"	"KATNAL1"	"KATNAL2"	"KATNB1"	"KATNBL1"	"KAZALD1"	"KAZN"	"KBTBD11"	"KBTBD12"	"KBTBD13"	"KBTBD2"	"KBTBD3"	"KBTBD4"	"KBTBD6"	"KBTBD7"	"KBTBD8"	"KCMF1"	"KCNA1"	"KCNA10"	"KCNA2"	"KCNA3"	"KCNA4"	"KCNA5"	"KCNA6"	"KCNA7"	"KCNAB1"	"KCNAB2"	"KCNAB3"	"KCNB1"	"KCNB2"	"KCNC1"	"KCNC2"	"KCNC3"	"KCNC4"	"KCND1"	"KCND2"	"KCND3"	"KCNE1"	"KCNE2"	"KCNE3"	"KCNE4"	"KCNF1"	"KCNG1"	"KCNG2"	"KCNG3"	"KCNG4"	"KCNH1"	"KCNH2"	"KCNH3"	"KCNH4"	"KCNH5"	"KCNH6"	"KCNH7"	"KCNH8"	"KCNIP1"	"KCNIP2"	"KCNIP3"	"KCNIP4"	"KCNJ1"	"KCNJ10"	"KCNJ11"	"KCNJ12"	"KCNJ13"	"KCNJ14"	"KCNJ15"	"KCNJ16"	"KCNJ18"	"KCNJ2"	"KCNJ3"	"KCNJ4"	"KCNJ5"	"KCNJ6"	"KCNJ8"	"KCNJ9"	"KCNK1"	"KCNK10"	"KCNK12"	"KCNK13"	"KCNK15"	"KCNK16"	"KCNK17"	"KCNK18"	"KCNK2"	"KCNK3"	"KCNK4"	"KCNK5"	"KCNK6"	"KCNK7"	"KCNK9"	"KCNMA1"	"KCNMB1"	"KCNMB2"	"KCNMB3"	"KCNMB4"	"KCNN1"	"KCNN2"	"KCNN3"	"KCNN4"	"KCNQ1"	"KCNQ2"	"KCNQ3"	"KCNQ4"	"KCNQ5"	"KCNRG"	"KCNS1"	"KCNS2"	"KCNS3"	"KCNT1"	"KCNT2"	"KCNU1"	"KCNV1"	"KCNV2"	"KCP"	"KCTD1"	"KCTD10"	"KCTD11"	"KCTD12"	"KCTD13"	"KCTD14"	"KCTD15"	"KCTD16"	"KCTD17"	"KCTD18"	"KCTD19"	"KCTD2"	"KCTD20"	"KCTD21"	"KCTD3"	"KCTD4"	"KCTD5"	"KCTD6"	"KCTD7"	"KCTD8"	"KCTD9"	"KDELC1"	"KDELC2"	"KDELR1"	"KDELR2"	"KDELR3"	"KDF1"	"KDM1A"	"KDM1B"	"KDM2A"	"KDM2B"	"KDM3A"	"KDM3B"	"KDM4A"	"KDM4B"	"KDM4C"	"KDM4D"	"KDM4E"	"KDM5A"	"KDM5B"	"KDM5C"	"KDM5D"	"KDM6A"	"KDM6B"	"KDM7A"	"KDM8"	"KDR"	"KDSR"	"KEAP1"	"KEL"	"KERA"	"KHDC1"	"KHDC1L"	"KHDC3L"	"KHDRBS1"	"KHDRBS2"	"KHDRBS3"	"KHK"	"KHNYN"	"KHSRP"	"KIAA0020"	"KIAA0040"	"KIAA0100"	"KIAA0101"	"KIAA0141"	"KIAA0195"	"KIAA0196"	"KIAA0226"	"KIAA0226L"	"KIAA0232"	"KIAA0319"	"KIAA0319L"	"KIAA0355"	"KIAA0368"	"KIAA0391"	"KIAA0408"	"KIAA0430"	"KIAA0513"	"KIAA0556"	"KIAA0586"	"KIAA0753"	"KIAA0825"	"KIAA0895"	"KIAA0895L"	"KIAA0907"	"KIAA0922"	"KIAA0930"	"KIAA1024"	"KIAA1024L"	"KIAA1033"	"KIAA1045"	"KIAA1107"	"KIAA1109"	"KIAA1143"	"KIAA1147"	"KIAA1161"	"KIAA1191"	"KIAA1210"	"KIAA1211"	"KIAA1211L"	"KIAA1217"	"KIAA1244"	"KIAA1257"	"KIAA1279"	"KIAA1324"	"KIAA1324L"	"KIAA1328"	"KIAA1377"	"KIAA1407"	"KIAA1429"	"KIAA1456"	"KIAA1462"	"KIAA1467"	"KIAA1468"	"KIAA1522"	"KIAA1524"	"KIAA1549"	"KIAA1549L"	"KIAA1551"	"KIAA1586"	"KIAA1598"	"KIAA1614"	"KIAA1644"	"KIAA1671"	"KIAA1683"	"KIAA1715"	"KIAA1731NL"	"KIAA1755"	"KIAA1841"	"KIAA1875"	"KIAA1919"	"KIAA1958"	"KIAA2013"	"KIAA2018"	"KIAA2022"	"KIAA2026"	"KIDINS220"	"KIF11"	"KIF12"	"KIF13A"	"KIF13B"	"KIF14"	"KIF15"	"KIF16B"	"KIF17"	"KIF18A"	"KIF18B"	"KIF19"	"KIF1A"	"KIF1B"	"KIF1C"	"KIF20A"	"KIF20B"	"KIF21A"	"KIF21B"	"KIF22"	"KIF23"	"KIF24"	"KIF25"	"KIF26A"	"KIF26B"	"KIF27"	"KIF2A"	"KIF2B"	"KIF2C"	"KIF3A"	"KIF3B"	"KIF3C"	"KIF4A"	"KIF4B"	"KIF5A"	"KIF5B"	"KIF5C"	"KIF6"	"KIF7"	"KIF9"	"KIFAP3"	"KIFC1"	"KIFC2"	"KIFC3"	"KIN"	"KIR2DL1"	"KIR2DL3"	"KIR2DL4"	"KIR3DL1"	"KIR3DL2"	"KIR3DL3"	"KIR3DX1"	"KIRREL"	"KIRREL2"	"KIRREL3"	"KISS1"	"KISS1R"	"KIT"	"KITLG"	"KIZ"	"KL"	"KLB"	"KLC1"	"KLC2"	"KLC3"	"KLC4"	"KLF1"	"KLF10"	"KLF11"	"KLF12"	"KLF13"	"KLF14"	"KLF15"	"KLF16"	"KLF17"	"KLF2"	"KLF3"	"KLF4"	"KLF5"	"KLF6"	"KLF7"	"KLF8"	"KLF9"	"KLHDC1"	"KLHDC10"	"KLHDC2"	"KLHDC3"	"KLHDC4"	"KLHDC7A"	"KLHDC7B"	"KLHDC8A"	"KLHDC8B"	"KLHDC9"	"KLHL1"	"KLHL10"	"KLHL11"	"KLHL12"	"KLHL13"	"KLHL14"	"KLHL15"	"KLHL17"	"KLHL18"	"KLHL2"	"KLHL20"	"KLHL21"	"KLHL22"	"KLHL23"	"KLHL24"	"KLHL25"	"KLHL26"	"KLHL28"	"KLHL29"	"KLHL3"	"KLHL30"	"KLHL31"	"KLHL32"	"KLHL33"	"KLHL34"	"KLHL35"	"KLHL36"	"KLHL38"	"KLHL4"	"KLHL40"	"KLHL41"	"KLHL42"	"KLHL5"	"KLHL6"	"KLHL7"	"KLHL8"	"KLHL9"	"KLK1"	"KLK10"	"KLK11"	"KLK12"	"KLK13"	"KLK14"	"KLK15"	"KLK2"	"KLK3"	"KLK4"	"KLK5"	"KLK6"	"KLK7"	"KLK8"	"KLK9"	"KLKB1"	"KLLN"	"KLRB1"	"KLRC1"	"KLRC2"	"KLRC3"	"KLRC4"	"KLRC4-KLRK1"	"KLRD1"	"KLRF1"	"KLRF2"	"KLRG1"	"KLRG2"	"KLRK1"	"KMO"	"KMT2A"	"KMT2B"	"KMT2C"	"KMT2D"	"KMT2E"	"KNCN"	"KNDC1"	"KNG1"	"KNOP1"	"KNSTRN"	"KNTC1"	"KPNA1"	"KPNA2"	"KPNA3"	"KPNA4"	"KPNA5"	"KPNA6"	"KPNA7"	"KPNB1"	"KPRP"	"KPTN"	"KRAS"	"KRBA1"	"KRBA2"	"KRBOX1"	"KRBOX4"	"KRCC1"	"KREMEN1"	"KREMEN2"	"KRI1"	"KRIT1"	"KRR1"	"KRT1"	"KRT10"	"KRT12"	"KRT13"	"KRT14"	"KRT15"	"KRT16"	"KRT17"	"KRT18"	"KRT19"	"KRT2"	"KRT20"	"KRT222"	"KRT23"	"KRT24"	"KRT25"	"KRT26"	"KRT27"	"KRT28"	"KRT3"	"KRT31"	"KRT32"	"KRT33A"	"KRT33B"	"KRT34"	"KRT35"	"KRT36"	"KRT37"	"KRT38"	"KRT39"	"KRT4"	"KRT40"	"KRT5"	"KRT6A"	"KRT6B"	"KRT6C"	"KRT7"	"KRT71"	"KRT72"	"KRT73"	"KRT74"	"KRT75"	"KRT76"	"KRT77"	"KRT78"	"KRT79"	"KRT8"	"KRT80"	"KRT81"	"KRT82"	"KRT83"	"KRT84"	"KRT85"	"KRT86"	"KRT9"	"KRTAP1-1"	"KRTAP1-3"	"KRTAP1-4"	"KRTAP1-5"	"KRTAP10-1"	"KRTAP10-10"	"KRTAP10-11"	"KRTAP10-12"	"KRTAP10-2"	"KRTAP10-3"	"KRTAP10-4"	"KRTAP10-5"	"KRTAP10-6"	"KRTAP10-7"	"KRTAP10-8"	"KRTAP10-9"	"KRTAP11-1"	"KRTAP12-1"	"KRTAP12-2"	"KRTAP12-3"	"KRTAP12-4"	"KRTAP13-1"	"KRTAP13-2"	"KRTAP13-3"	"KRTAP13-4"	"KRTAP15-1"	"KRTAP16-1"	"KRTAP17-1"	"KRTAP19-1"	"KRTAP19-2"	"KRTAP19-3"	"KRTAP19-4"	"KRTAP19-5"	"KRTAP19-6"	"KRTAP19-7"	"KRTAP19-8"	"KRTAP2-1"	"KRTAP2-2"	"KRTAP2-3"	"KRTAP2-4"	"KRTAP20-1"	"KRTAP20-2"	"KRTAP20-3"	"KRTAP20-4"	"KRTAP21-1"	"KRTAP21-2"	"KRTAP21-3"	"KRTAP22-1"	"KRTAP22-2"	"KRTAP23-1"	"KRTAP24-1"	"KRTAP25-1"	"KRTAP26-1"	"KRTAP27-1"	"KRTAP29-1"	"KRTAP3-1"	"KRTAP3-2"	"KRTAP3-3"	"KRTAP4-1"	"KRTAP4-11"	"KRTAP4-12"	"KRTAP4-16P"	"KRTAP4-2"	"KRTAP4-3"	"KRTAP4-4"	"KRTAP4-5"	"KRTAP4-6"	"KRTAP4-7"	"KRTAP4-8"	"KRTAP4-9"	"KRTAP5-1"	"KRTAP5-10"	"KRTAP5-11"	"KRTAP5-2"	"KRTAP5-3"	"KRTAP5-4"	"KRTAP5-5"	"KRTAP5-6"	"KRTAP5-7"	"KRTAP5-8"	"KRTAP5-9"	"KRTAP6-1"	"KRTAP6-2"	"KRTAP6-3"	"KRTAP7-1"	"KRTAP8-1"	"KRTAP9-1"	"KRTAP9-2"	"KRTAP9-3"	"KRTAP9-4"	"KRTAP9-6"	"KRTAP9-7"	"KRTAP9-8"	"KRTAP9-9"	"KRTCAP2"	"KRTCAP3"	"KRTDAP"	"KSR1"	"KSR2"	"KTI12"	"KTN1"	"KXD1"	"KY"	"KYNU"	"L1CAM"	"L1TD1"	"L2HGDH"	"L34079.2"	"L3HYPDH"	"L3MBTL1"	"L3MBTL2"	"L3MBTL3"	"L3MBTL4"	"LA16c-306E5.2"	"LA16c-431H6.6"	"LACC1"	"LACE1"	"LACRT"	"LACTB"	"LACTB2"	"LACTBL1"	"LAD1"	"LAG3"	"LAGE3"	"LAIR1"	"LAIR2"	"LALBA"	"LAMA1"	"LAMA2"	"LAMA3"	"LAMA4"	"LAMA5"	"LAMB1"	"LAMB2"	"LAMB3"	"LAMB4"	"LAMC1"	"LAMC2"	"LAMC3"	"LAMP1"	"LAMP2"	"LAMP3"	"LAMP5"	"LAMTOR1"	"LAMTOR2"	"LAMTOR3"	"LAMTOR4"	"LAMTOR5"	"LANCL1"	"LANCL2"	"LANCL3"	"LAP3"	"LAPTM4A"	"LAPTM4B"	"LAPTM5"	"LARGE"	"LARP1"	"LARP1B"	"LARP4"	"LARP4B"	"LARP6"	"LARP7"	"LARS"	"LARS2"	"LAS1L"	"LASP1"	"LAT"	"LAT2"	"LATS1"	"LATS2"	"LAX1"	"LAYN"	"LBH"	"LBP"	"LBR"	"LBX1"	"LBX2"	"LCA5"	"LCA5L"	"LCAT"	"LCE1A"	"LCE1B"	"LCE1C"	"LCE1D"	"LCE1E"	"LCE1F"	"LCE2A"	"LCE2B"	"LCE2C"	"LCE2D"	"LCE3A"	"LCE3B"	"LCE3C"	"LCE3D"	"LCE3E"	"LCE4A"	"LCE5A"	"LCE6A"	"LCK"	"LCLAT1"	"LCMT1"	"LCMT2"	"LCN1"	"LCN10"	"LCN12"	"LCN15"	"LCN2"	"LCN6"	"LCN8"	"LCN9"	"LCNL1"	"LCOR"	"LCORL"	"LCP1"	"LCP2"	"LCT"	"LCTL"	"LDB1"	"LDB2"	"LDB3"	"LDHA"	"LDHAL6A"	"LDHAL6B"	"LDHB"	"LDHC"	"LDHD"	"LDLR"	"LDLRAD1"	"LDLRAD2"	"LDLRAD3"	"LDLRAD4"	"LDLRAP1"	"LDOC1"	"LDOC1L"	"LEAP2"	"LECT1"	"LECT2"	"LEF1"	"LEFTY1"	"LEFTY2"	"LEKR1"	"LELP1"	"LEMD1"	"LEMD2"	"LEMD3"	"LENEP"	"LENG1"	"LENG8"	"LENG9"	"LEO1"	"LEP"	"LEPR"	"LEPROT"	"LEPROTL1"	"LETM1"	"LETM2"	"LETMD1"	"LEUTX"	"LFNG"	"LGALS1"	"LGALS12"	"LGALS13"	"LGALS14"	"LGALS16"	"LGALS2"	"LGALS3"	"LGALS3BP"	"LGALS4"	"LGALS7"	"LGALS7B"	"LGALS8"	"LGALS9"	"LGALS9B"	"LGALS9C"	"LGALSL"	"LGI1"	"LGI2"	"LGI3"	"LGI4"	"LGMN"	"LGR4"	"LGR5"	"LGR6"	"LGSN"	"LHB"	"LHCGR"	"LHFP"	"LHFPL1"	"LHFPL2"	"LHFPL3"	"LHFPL4"	"LHFPL5"	"LHPP"	"LHX1"	"LHX2"	"LHX3"	"LHX4"	"LHX4-AS1"	"LHX5"	"LHX6"	"LHX8"	"LHX9"	"LIAS"	"LIF"	"LIFR"	"LIG1"	"LIG3"	"LIG4"	"LILRA1"	"LILRA2"	"LILRA4"	"LILRA5"	"LILRA6"	"LILRB1"	"LILRB2"	"LILRB3"	"LILRB4"	"LILRB5"	"LIM2"	"LIMA1"	"LIMCH1"	"LIMD1"	"LIMD2"	"LIME1"	"LIMK1"	"LIMK2"	"LIMS1"	"LIMS2"	"LIMS3"	"LIMS3L"	"LIN28A"	"LIN28B"	"LIN37"	"LIN52"	"LIN54"	"LIN7A"	"LIN7B"	"LIN7C"	"LIN9"	"LINC00116"	"LINC00493"	"LINGO1"	"LINGO2"	"LINGO3"	"LINGO4"	"LINS"	"LIPA"	"LIPC"	"LIPE"	"LIPF"	"LIPG"	"LIPH"	"LIPI"	"LIPJ"	"LIPK"	"LIPM"	"LIPN"	"LIPT1"	"LIPT2"	"LITAF"	"LIX1"	"LIX1L"	"LKAAEAR1"	"LLGL1"	"LLGL2"	"LLPH"	"LLfos-48D6.2"	"LMAN1"	"LMAN1L"	"LMAN2"	"LMAN2L"	"LMBR1"	"LMBR1L"	"LMBRD1"	"LMBRD2"	"LMCD1"	"LMF1"	"LMF2"	"LMLN"	"LMNA"	"LMNB1"	"LMNB2"	"LMNTD1"	"LMNTD2"	"LMO1"	"LMO2"	"LMO3"	"LMO4"	"LMO7"	"LMO7DN"	"LMOD1"	"LMOD2"	"LMOD3"	"LMTK2"	"LMTK3"	"LMX1A"	"LMX1B"	"LNP1"	"LNPEP"	"LNX1"	"LNX2"	"LOH12CR1"	"LONP1"	"LONP2"	"LONRF1"	"LONRF2"	"LONRF3"	"LOR"	"LOX"	"LOXHD1"	"LOXL1"	"LOXL2"	"LOXL3"	"LOXL4"	"LPA"	"LPAR1"	"LPAR2"	"LPAR3"	"LPAR4"	"LPAR5"	"LPAR6"	"LPCAT1"	"LPCAT2"	"LPCAT3"	"LPCAT4"	"LPGAT1"	"LPHN1"	"LPHN2"	"LPHN3"	"LPIN1"	"LPIN2"	"LPIN3"	"LPL"	"LPO"	"LPP"	"LPPR2"	"LPPR3"	"LPPR4"	"LPPR5"	"LPXN"	"LRAT"	"LRBA"	"LRCH1"	"LRCH2"	"LRCH3"	"LRCH4"	"LRCOL1"	"LRFN1"	"LRFN2"	"LRFN3"	"LRFN4"	"LRFN5"	"LRG1"	"LRGUK"	"LRIF1"	"LRIG1"	"LRIG2"	"LRIG3"	"LRIT1"	"LRIT2"	"LRIT3"	"LRMP"	"LRP1"	"LRP10"	"LRP11"	"LRP12"	"LRP1B"	"LRP2"	"LRP2BP"	"LRP3"	"LRP4"	"LRP5"	"LRP5L"	"LRP6"	"LRP8"	"LRPAP1"	"LRPPRC"	"LRR1"	"LRRC1"	"LRRC10"	"LRRC10B"	"LRRC14"	"LRRC14B"	"LRRC15"	"LRRC16A"	"LRRC16B"	"LRRC17"	"LRRC18"	"LRRC19"	"LRRC2"	"LRRC20"	"LRRC23"	"LRRC24"	"LRRC25"	"LRRC26"	"LRRC27"	"LRRC28"	"LRRC29"	"LRRC3"	"LRRC30"	"LRRC31"	"LRRC32"	"LRRC34"	"LRRC36"	"LRRC37A"	"LRRC37A2"	"LRRC37A3"	"LRRC37B"	"LRRC38"	"LRRC39"	"LRRC3B"	"LRRC3C"	"LRRC4"	"LRRC40"	"LRRC41"	"LRRC42"	"LRRC43"	"LRRC45"	"LRRC46"	"LRRC47"	"LRRC48"	"LRRC49"	"LRRC4B"	"LRRC4C"	"LRRC52"	"LRRC53"	"LRRC55"	"LRRC56"	"LRRC57"	"LRRC58"	"LRRC59"	"LRRC6"	"LRRC61"	"LRRC63"	"LRRC66"	"LRRC69"	"LRRC7"	"LRRC70"	"LRRC71"	"LRRC72"	"LRRC73"	"LRRC74A"	"LRRC74B"	"LRRC75A"	"LRRC75B"	"LRRC8A"	"LRRC8B"	"LRRC8C"	"LRRC8D"	"LRRC8E"	"LRRC9"	"LRRCC1"	"LRRD1"	"LRRFIP1"	"LRRFIP2"	"LRRIQ1"	"LRRIQ3"	"LRRIQ4"	"LRRK1"	"LRRK2"	"LRRN1"	"LRRN2"	"LRRN3"	"LRRN4"	"LRRN4CL"	"LRRTM1"	"LRRTM2"	"LRRTM3"	"LRRTM4"	"LRSAM1"	"LRTM1"	"LRTM2"	"LRTOMT"	"LRWD1"	"LSAMP"	"LSG1"	"LSM1"	"LSM10"	"LSM11"	"LSM12"	"LSM14A"	"LSM14B"	"LSM2"	"LSM3"	"LSM4"	"LSM5"	"LSM6"	"LSM7"	"LSM8"	"LSMEM1"	"LSMEM2"	"LSP1"	"LSR"	"LSS"	"LST1"	"LTA"	"LTA4H"	"LTB"	"LTB4R"	"LTB4R2"	"LTBP1"	"LTBP2"	"LTBP3"	"LTBP4"	"LTBR"	"LTC4S"	"LTF"	"LTK"	"LTN1"	"LTV1"	"LUC7L"	"LUC7L2"	"LUC7L3"	"LUM"	"LURAP1"	"LURAP1L"	"LUZP1"	"LUZP2"	"LUZP4"	"LUZP6"	"LXN"	"LY6D"	"LY6E"	"LY6G5B"	"LY6G5C"	"LY6G6C"	"LY6G6D"	"LY6G6E"	"LY6G6F"	"LY6H"	"LY6K"	"LY75"	"LY75-CD302"	"LY86"	"LY9"	"LY96"	"LYAR"	"LYG1"	"LYG2"	"LYL1"	"LYN"	"LYNX1"	"LYPD1"	"LYPD2"	"LYPD3"	"LYPD4"	"LYPD5"	"LYPD6"	"LYPD6B"	"LYPD8"	"LYPLA1"	"LYPLA2"	"LYPLAL1"	"LYRM1"	"LYRM2"	"LYRM4"	"LYRM5"	"LYRM7"	"LYRM9"	"LYSMD1"	"LYSMD2"	"LYSMD3"	"LYSMD4"	"LYST"	"LYVE1"	"LYZ"	"LYZL1"	"LYZL2"	"LYZL4"	"LYZL6"	"LZIC"	"LZTFL1"	"LZTR1"	"LZTS1"	"LZTS2"	"LZTS3"	"M1AP"	"M6PR"	"MAATS1"	"MAB21L1"	"MAB21L2"	"MAB21L3"	"MACC1"	"MACF1"	"MACROD1"	"MACROD2"	"MAD1L1"	"MAD2L1"	"MAD2L1BP"	"MAD2L2"	"MADCAM1"	"MADD"	"MAEA"	"MAEL"	"MAF"	"MAF1"	"MAFA"	"MAFB"	"MAFF"	"MAFG"	"MAFK"	"MAG"	"MAGEA1"	"MAGEA10"	"MAGEA11"	"MAGEA12"	"MAGEA2"	"MAGEA2B"	"MAGEA3"	"MAGEA4"	"MAGEA6"	"MAGEA8"	"MAGEA9"	"MAGEA9B"	"MAGEB1"	"MAGEB10"	"MAGEB16"	"MAGEB17"	"MAGEB18"	"MAGEB2"	"MAGEB3"	"MAGEB4"	"MAGEB5"	"MAGEB6"	"MAGEC1"	"MAGEC2"	"MAGEC3"	"MAGED1"	"MAGED2"	"MAGED4"	"MAGED4B"	"MAGEE1"	"MAGEE2"	"MAGEF1"	"MAGEH1"	"MAGEL2"	"MAGI1"	"MAGI2"	"MAGI3"	"MAGIX"	"MAGOH"	"MAGOHB"	"MAGT1"	"MAK"	"MAK16"	"MAL"	"MAL2"	"MALL"	"MALRD1"	"MALSU1"	"MALT1"	"MAMDC2"	"MAMDC4"	"MAML1"	"MAML2"	"MAML3"	"MAMLD1"	"MAMSTR"	"MAN1A1"	"MAN1A2"	"MAN1B1"	"MAN1C1"	"MAN2A1"	"MAN2A2"	"MAN2B1"	"MAN2B2"	"MAN2C1"	"MANBA"	"MANBAL"	"MANEA"	"MANEAL"	"MANF"	"MANSC1"	"MANSC4"	"MAOA"	"MAOB"	"MAP10"	"MAP1A"	"MAP1B"	"MAP1LC3A"	"MAP1LC3B"	"MAP1LC3B2"	"MAP1LC3C"	"MAP1S"	"MAP2"	"MAP2K1"	"MAP2K2"	"MAP2K3"	"MAP2K4"	"MAP2K5"	"MAP2K6"	"MAP2K7"	"MAP3K1"	"MAP3K10"	"MAP3K11"	"MAP3K12"	"MAP3K13"	"MAP3K14"	"MAP3K15"	"MAP3K19"	"MAP3K2"	"MAP3K3"	"MAP3K4"	"MAP3K5"	"MAP3K6"	"MAP3K7"	"MAP3K7CL"	"MAP3K8"	"MAP3K9"	"MAP4"	"MAP4K1"	"MAP4K2"	"MAP4K3"	"MAP4K4"	"MAP4K5"	"MAP6"	"MAP6D1"	"MAP7"	"MAP7D1"	"MAP7D2"	"MAP7D3"	"MAP9"	"MAPK1"	"MAPK10"	"MAPK11"	"MAPK12"	"MAPK13"	"MAPK14"	"MAPK15"	"MAPK1IP1L"	"MAPK3"	"MAPK4"	"MAPK6"	"MAPK7"	"MAPK8"	"MAPK8IP1"	"MAPK8IP2"	"MAPK8IP3"	"MAPK9"	"MAPKAP1"	"MAPKAPK2"	"MAPKAPK3"	"MAPKAPK5"	"MAPKBP1"	"MAPRE1"	"MAPRE2"	"MAPRE3"	"MAPT"	"MARC1"	"MARC2"	"MARCH1"	"MARCH10"	"MARCH11"	"MARCH2"	"MARCH3"	"MARCH4"	"MARCH5"	"MARCH6"	"MARCH7"	"MARCH8"	"MARCH9"	"MARCKS"	"MARCKSL1"	"MARCO"	"MARK1"	"MARK2"	"MARK3"	"MARK4"	"MARS"	"MARS2"	"MARVELD1"	"MARVELD2"	"MARVELD3"	"MAS1"	"MAS1L"	"MASP1"	"MASP2"	"MAST1"	"MAST2"	"MAST3"	"MAST4"	"MASTL"	"MAT1A"	"MAT2A"	"MAT2B"	"MATK"	"MATN1"	"MATN2"	"MATN3"	"MATN4"	"MATR3"	"MAU2"	"MAVS"	"MAX"	"MAZ"	"MB"	"MB21D1"	"MB21D2"	"MBD1"	"MBD2"	"MBD3"	"MBD3L1"	"MBD3L2"	"MBD3L3"	"MBD3L4"	"MBD3L5"	"MBD4"	"MBD5"	"MBD6"	"MBIP"	"MBL2"	"MBLAC1"	"MBLAC2"	"MBNL1"	"MBNL2"	"MBNL3"	"MBOAT1"	"MBOAT2"	"MBOAT4"	"MBOAT7"	"MBP"	"MBTD1"	"MBTPS1"	"MBTPS2"	"MC1R"	"MC2R"	"MC3R"	"MC4R"	"MC5R"	"MCAM"	"MCAT"	"MCC"	"MCCC1"	"MCCC2"	"MCCD1"	"MCEE"	"MCEMP1"	"MCF2"	"MCF2L"	"MCF2L2"	"MCFD2"	"MCHR1"	"MCHR2"	"MCIDAS"	"MCL1"	"MCM10"	"MCM2"	"MCM3"	"MCM3AP"	"MCM4"	"MCM5"	"MCM6"	"MCM7"	"MCM8"	"MCM9"	"MCMBP"	"MCMDC2"	"MCOLN1"	"MCOLN2"	"MCOLN3"	"MCPH1"	"MCRS1"	"MCTP1"	"MCTP2"	"MCTS1"	"MCU"	"MCUR1"	"MDC1"	"MDFI"	"MDFIC"	"MDGA1"	"MDGA2"	"MDH1"	"MDH1B"	"MDH2"	"MDK"	"MDM1"	"MDM2"	"MDM4"	"MDN1"	"MDP1"	"MDS2"	"ME1"	"ME2"	"ME3"	"MEA1"	"MEAF6"	"MECOM"	"MECP2"	"MECR"	"MED1"	"MED10"	"MED11"	"MED12"	"MED12L"	"MED13"	"MED13L"	"MED14"	"MED15"	"MED16"	"MED17"	"MED18"	"MED19"	"MED20"	"MED21"	"MED22"	"MED23"	"MED24"	"MED25"	"MED26"	"MED27"	"MED28"	"MED29"	"MED30"	"MED31"	"MED4"	"MED6"	"MED7"	"MED8"	"MED9"	"MEDAG"	"MEF2A"	"MEF2B"	"MEF2BNB"	"MEF2BNB-MEF2B"	"MEF2C"	"MEF2D"	"MEFV"	"MEGF10"	"MEGF11"	"MEGF6"	"MEGF8"	"MEGF9"	"MEI1"	"MEI4"	"MEIG1"	"MEIOB"	"MEIS1"	"MEIS2"	"MEIS3"	"MELK"	"MEMO1"	"MEN1"	"MEOX1"	"MEOX2"	"MEP1A"	"MEP1B"	"MEPCE"	"MEPE"	"MERTK"	"MESDC1"	"MESDC2"	"MESP1"	"MESP2"	"MEST"	"MET"	"METAP1"	"METAP1D"	"METAP2"	"METRN"	"METRNL"	"METTL1"	"METTL10"	"METTL11B"	"METTL12"	"METTL13"	"METTL14"	"METTL15"	"METTL16"	"METTL17"	"METTL18"	"METTL20"	"METTL21A"	"METTL21B"	"METTL21C"	"METTL22"	"METTL23"	"METTL24"	"METTL25"	"METTL2A"	"METTL2B"	"METTL3"	"METTL4"	"METTL5"	"METTL6"	"METTL7A"	"METTL7B"	"METTL8"	"METTL9"	"MEX3A"	"MEX3B"	"MEX3C"	"MEX3D"	"MFAP1"	"MFAP2"	"MFAP3"	"MFAP3L"	"MFAP4"	"MFAP5"	"MFF"	"MFGE8"	"MFHAS1"	"MFI2"	"MFN1"	"MFN2"	"MFNG"	"MFRP"	"MFSD1"	"MFSD10"	"MFSD11"	"MFSD12"	"MFSD2A"	"MFSD2B"	"MFSD3"	"MFSD4"	"MFSD5"	"MFSD6"	"MFSD6L"	"MFSD7"	"MFSD8"	"MFSD9"	"MGA"	"MGAM"	"MGARP"	"MGAT1"	"MGAT2"	"MGAT3"	"MGAT4A"	"MGAT4B"	"MGAT4C"	"MGAT4D"	"MGAT5"	"MGAT5B"	"MGC50722"	"MGEA5"	"MGLL"	"MGME1"	"MGMT"	"MGP"	"MGRN1"	"MGST1"	"MGST2"	"MGST3"	"MIA"	"MIA-RAB4B"	"MIA2"	"MIA3"	"MIB1"	"MIB2"	"MICA"	"MICAL1"	"MICAL2"	"MICAL3"	"MICALCL"	"MICALL1"	"MICALL2"	"MICB"	"MICU1"	"MICU2"	"MICU3"	"MID1"	"MID1IP1"	"MID2"	"MIDN"	"MIEF1"	"MIEF2"	"MIEN1"	"MIER1"	"MIER2"	"MIER3"	"MIF"	"MIF4GD"	"MIIP"	"MILR1"	"MINA"	"MINK1"	"MINOS1"	"MINOS1-NBL1"	"MINPP1"	"MIOS"	"MIOX"	"MIP"	"MIPEP"	"MIPOL1"	"MIS12"	"MIS18A"	"MIS18BP1"	"MISP"	"MITD1"	"MITF"	"MIXL1"	"MKI67"	"MKKS"	"MKL1"	"MKL2"	"MKLN1"	"MKNK1"	"MKNK2"	"MKRN1"	"MKRN2"	"MKRN2OS"	"MKRN3"	"MKS1"	"MKX"	"MLANA"	"MLC1"	"MLEC"	"MLF1"	"MLF2"	"MLH1"	"MLH3"	"MLIP"	"MLK4"	"MLKL"	"MLLT1"	"MLLT10"	"MLLT11"	"MLLT3"	"MLLT4"	"MLLT6"	"MLN"	"MLNR"	"MLPH"	"MLST8"	"MLX"	"MLXIP"	"MLXIPL"	"MLYCD"	"MMAA"	"MMAB"	"MMACHC"	"MMADHC"	"MMD"	"MMD2"	"MME"	"MMEL1"	"MMGT1"	"MMP1"	"MMP10"	"MMP11"	"MMP12"	"MMP13"	"MMP14"	"MMP15"	"MMP16"	"MMP17"	"MMP19"	"MMP2"	"MMP20"	"MMP21"	"MMP23B"	"MMP24"	"MMP25"	"MMP26"	"MMP27"	"MMP28"	"MMP3"	"MMP7"	"MMP8"	"MMP9"	"MMRN1"	"MMRN2"	"MMS19"	"MMS22L"	"MN1"	"MNAT1"	"MND1"	"MNDA"	"MNS1"	"MNT"	"MNX1"	"MOAP1"	"MOB1A"	"MOB1B"	"MOB2"	"MOB3A"	"MOB3B"	"MOB3C"	"MOB4"	"MOBP"	"MOCOS"	"MOCS1"	"MOCS2"	"MOCS3"	"MOG"	"MOGAT1"	"MOGAT2"	"MOGAT3"	"MOGS"	"MOK"	"MON1A"	"MON1B"	"MON2"	"MORC1"	"MORC2"	"MORC3"	"MORC4"	"MORF4L1"	"MORF4L2"	"MORN1"	"MORN2"	"MORN3"	"MORN4"	"MORN5"	"MOS"	"MOSPD1"	"MOSPD2"	"MOSPD3"	"MOV10"	"MOV10L1"	"MOXD1"	"MPC1"	"MPC2"	"MPDU1"	"MPDZ"	"MPEG1"	"MPG"	"MPHOSPH10"	"MPHOSPH6"	"MPHOSPH8"	"MPHOSPH9"	"MPI"	"MPL"	"MPLKIP"	"MPND"	"MPO"	"MPP1"	"MPP2"	"MPP3"	"MPP4"	"MPP5"	"MPP6"	"MPP7"	"MPPE1"	"MPPED1"	"MPPED2"	"MPRIP"	"MPST"	"MPV17"	"MPV17L"	"MPV17L2"	"MPZ"	"MPZL1"	"MPZL2"	"MPZL3"	"MR1"	"MRAP"	"MRAP2"	"MRAS"	"MRC1"	"MRC2"	"MRE11A"	"MREG"	"MRFAP1"	"MRFAP1L1"	"MRGBP"	"MRGPRD"	"MRGPRE"	"MRGPRF"	"MRGPRG"	"MRGPRX1"	"MRGPRX2"	"MRGPRX3"	"MRGPRX4"	"MRI1"	"MRM1"	"MRO"	"MROH1"	"MROH2A"	"MROH2B"	"MROH6"	"MROH7"	"MROH7-TTC4"	"MROH8"	"MROH9"	"MRPL1"	"MRPL10"	"MRPL11"	"MRPL12"	"MRPL13"	"MRPL14"	"MRPL15"	"MRPL16"	"MRPL17"	"MRPL18"	"MRPL19"	"MRPL2"	"MRPL20"	"MRPL21"	"MRPL22"	"MRPL23"	"MRPL24"	"MRPL27"	"MRPL28"	"MRPL3"	"MRPL30"	"MRPL32"	"MRPL33"	"MRPL34"	"MRPL35"	"MRPL36"	"MRPL37"	"MRPL38"	"MRPL39"	"MRPL4"	"MRPL40"	"MRPL41"	"MRPL42"	"MRPL43"	"MRPL44"	"MRPL45"	"MRPL46"	"MRPL47"	"MRPL48"	"MRPL49"	"MRPL50"	"MRPL51"	"MRPL52"	"MRPL53"	"MRPL54"	"MRPL55"	"MRPL57"	"MRPL9"	"MRPS10"	"MRPS11"	"MRPS12"	"MRPS14"	"MRPS15"	"MRPS16"	"MRPS17"	"MRPS18A"	"MRPS18B"	"MRPS18C"	"MRPS2"	"MRPS21"	"MRPS22"	"MRPS23"	"MRPS24"	"MRPS25"	"MRPS26"	"MRPS27"	"MRPS28"	"MRPS30"	"MRPS31"	"MRPS33"	"MRPS34"	"MRPS35"	"MRPS36"	"MRPS5"	"MRPS6"	"MRPS7"	"MRPS9"	"MRRF"	"MRS2"	"MRTO4"	"MRVI1"	"MS4A1"	"MS4A10"	"MS4A12"	"MS4A13"	"MS4A14"	"MS4A15"	"MS4A18"	"MS4A2"	"MS4A3"	"MS4A4A"	"MS4A4E"	"MS4A5"	"MS4A6A"	"MS4A6E"	"MS4A7"	"MS4A8"	"MSANTD1"	"MSANTD2"	"MSANTD3"	"MSANTD3-TMEFF1"	"MSANTD4"	"MSC"	"MSGN1"	"MSH2"	"MSH3"	"MSH4"	"MSH5"	"MSH5-SAPCD1"	"MSH6"	"MSI1"	"MSI2"	"MSL1"	"MSL2"	"MSL3"	"MSLN"	"MSLNL"	"MSMB"	"MSMO1"	"MSMP"	"MSN"	"MSR1"	"MSRA"	"MSRB1"	"MSRB2"	"MSRB3"	"MSS51"	"MST1"	"MST1R"	"MSTN"	"MSTO1"	"MSX1"	"MSX2"	"MT1A"	"MT1B"	"MT1E"	"MT1F"	"MT1G"	"MT1H"	"MT1HL1"	"MT1M"	"MT1X"	"MT2A"	"MT3"	"MT4"	"MTA1"	"MTA2"	"MTA3"	"MTAP"	"MTBP"	"MTCH1"	"MTCH2"	"MTCL1"	"MTCP1"	"MTDH"	"MTERF1"	"MTERF2"	"MTERF3"	"MTERF4"	"MTF1"	"MTF2"	"MTFMT"	"MTFP1"	"MTFR1"	"MTFR1L"	"MTFR2"	"MTG1"	"MTG2"	"MTHFD1"	"MTHFD1L"	"MTHFD2"	"MTHFD2L"	"MTHFR"	"MTHFS"	"MTHFSD"	"MTIF2"	"MTIF3"	"MTL5"	"MTM1"	"MTMR1"	"MTMR10"	"MTMR11"	"MTMR12"	"MTMR14"	"MTMR2"	"MTMR3"	"MTMR4"	"MTMR6"	"MTMR7"	"MTMR8"	"MTMR9"	"MTNR1A"	"MTNR1B"	"MTO1"	"MTOR"	"MTPAP"	"MTPN"	"MTR"	"MTRF1"	"MTRF1L"	"MTRNR2L1"	"MTRNR2L10"	"MTRNR2L11"	"MTRNR2L12"	"MTRNR2L13"	"MTRNR2L3"	"MTRNR2L4"	"MTRNR2L5"	"MTRNR2L6"	"MTRNR2L7"	"MTRNR2L8"	"MTRNR2L9"	"MTRR"	"MTSS1"	"MTSS1L"	"MTTP"	"MTURN"	"MTUS1"	"MTUS2"	"MTX1"	"MTX2"	"MTX3"	"MUC1"	"MUC12"	"MUC13"	"MUC15"	"MUC16"	"MUC17"	"MUC20"	"MUC21"	"MUC22"	"MUC3A"	"MUC4"	"MUC5AC"	"MUC5B"	"MUC6"	"MUC7"	"MUCL1"	"MUL1"	"MUM1"	"MUM1L1"	"MURC"	"MUS81"	"MUSK"	"MUSTN1"	"MUT"	"MUTYH"	"MVB12A"	"MVB12B"	"MVD"	"MVK"	"MVP"	"MX1"	"MX2"	"MXD1"	"MXD3"	"MXD4"	"MXI1"	"MXRA5"	"MXRA7"	"MXRA8"	"MYADM"	"MYADML2"	"MYB"	"MYBBP1A"	"MYBL1"	"MYBL2"	"MYBPC1"	"MYBPC2"	"MYBPC3"	"MYBPH"	"MYBPHL"	"MYC"	"MYCBP"	"MYCBP2"	"MYCBPAP"	"MYCL"	"MYCN"	"MYCT1"	"MYD88"	"MYEF2"	"MYEOV"	"MYEOV2"	"MYF5"	"MYF6"	"MYH1"	"MYH10"	"MYH11"	"MYH13"	"MYH14"	"MYH15"	"MYH2"	"MYH3"	"MYH4"	"MYH6"	"MYH7"	"MYH7B"	"MYH8"	"MYH9"	"MYL1"	"MYL10"	"MYL12A"	"MYL12B"	"MYL2"	"MYL3"	"MYL4"	"MYL5"	"MYL6"	"MYL6B"	"MYL7"	"MYL9"	"MYLIP"	"MYLK"	"MYLK2"	"MYLK3"	"MYLK4"	"MYLPF"	"MYNN"	"MYO10"	"MYO15A"	"MYO16"	"MYO18A"	"MYO18B"	"MYO19"	"MYO1A"	"MYO1B"	"MYO1C"	"MYO1D"	"MYO1E"	"MYO1F"	"MYO1G"	"MYO1H"	"MYO3A"	"MYO3B"	"MYO5A"	"MYO5B"	"MYO5C"	"MYO6"	"MYO7A"	"MYO7B"	"MYO9A"	"MYO9B"	"MYOC"	"MYOCD"	"MYOD1"	"MYOF"	"MYOG"	"MYOM1"	"MYOM2"	"MYOM3"	"MYOT"	"MYOZ1"	"MYOZ2"	"MYOZ3"	"MYPN"	"MYPOP"	"MYRF"	"MYRFL"	"MYRIP"	"MYSM1"	"MYT1"	"MYT1L"	"MYZAP"	"MZB1"	"MZF1"	"MZT1"	"MZT2A"	"MZT2B"	"N4BP1"	"N4BP2"	"N4BP2L1"	"N4BP2L2"	"N4BP3"	"N6AMT2"	"NAA10"	"NAA11"	"NAA15"	"NAA16"	"NAA20"	"NAA25"	"NAA30"	"NAA35"	"NAA38"	"NAA40"	"NAA50"	"NAA60"	"NAAA"	"NAALAD2"	"NAALADL1"	"NAALADL2"	"NAB1"	"NAB2"	"NABP1"	"NABP2"	"NACA"	"NACA2"	"NACAD"	"NACC1"	"NACC2"	"NADK"	"NADK2"	"NADSYN1"	"NAE1"	"NAF1"	"NAGA"	"NAGK"	"NAGLU"	"NAGPA"	"NAGS"	"NAIF1"	"NAIP"	"NALCN"	"NAMPT"	"NANOG"	"NANOGNB"	"NANOS1"	"NANOS2"	"NANOS3"	"NANP"	"NANS"	"NAP1L1"	"NAP1L2"	"NAP1L3"	"NAP1L4"	"NAP1L5"	"NAP1L6"	"NAPA"	"NAPB"	"NAPEPLD"	"NAPG"	"NAPRT"	"NAPSA"	"NARF"	"NARFL"	"NARS"	"NARS2"	"NASP"	"NAT1"	"NAT10"	"NAT14"	"NAT16"	"NAT2"	"NAT6"	"NAT8"	"NAT8L"	"NAT9"	"NATD1"	"NAV1"	"NAV2"	"NAV3"	"NBAS"	"NBEA"	"NBEAL1"	"NBEAL2"	"NBL1"	"NBN"	"NBPF1"	"NBPF10"	"NBPF11"	"NBPF12"	"NBPF14"	"NBPF15"	"NBPF3"	"NBPF4"	"NBPF6"	"NBPF8"	"NBPF9"	"NBR1"	"NCALD"	"NCAM1"	"NCAM2"	"NCAN"	"NCAPD2"	"NCAPD3"	"NCAPG"	"NCAPG2"	"NCAPH"	"NCAPH2"	"NCBP1"	"NCBP2"	"NCBP2L"	"NCCRP1"	"NCDN"	"NCEH1"	"NCF1"	"NCF2"	"NCF4"	"NCK1"	"NCK2"	"NCKAP1"	"NCKAP1L"	"NCKAP5"	"NCKAP5L"	"NCKIPSD"	"NCL"	"NCLN"	"NCMAP"	"NCOA1"	"NCOA2"	"NCOA3"	"NCOA4"	"NCOA5"	"NCOA6"	"NCOA7"	"NCOR1"	"NCOR2"	"NCR1"	"NCR2"	"NCR3"	"NCR3LG1"	"NCS1"	"NCSTN"	"NDC1"	"NDC80"	"NDE1"	"NDEL1"	"NDFIP1"	"NDFIP2"	"NDN"	"NDNF"	"NDNL2"	"NDOR1"	"NDP"	"NDRG1"	"NDRG2"	"NDRG3"	"NDRG4"	"NDST1"	"NDST2"	"NDST3"	"NDST4"	"NDUFA1"	"NDUFA10"	"NDUFA11"	"NDUFA12"	"NDUFA13"	"NDUFA2"	"NDUFA3"	"NDUFA4"	"NDUFA4L2"	"NDUFA5"	"NDUFA6"	"NDUFA7"	"NDUFA8"	"NDUFA9"	"NDUFAB1"	"NDUFAF1"	"NDUFAF2"	"NDUFAF3"	"NDUFAF4"	"NDUFAF5"	"NDUFAF6"	"NDUFAF7"	"NDUFB1"	"NDUFB10"	"NDUFB11"	"NDUFB2"	"NDUFB3"	"NDUFB4"	"NDUFB5"	"NDUFB6"	"NDUFB7"	"NDUFB8"	"NDUFB9"	"NDUFC1"	"NDUFC2"	"NDUFC2-KCTD14"	"NDUFS1"	"NDUFS2"	"NDUFS3"	"NDUFS4"	"NDUFS5"	"NDUFS6"	"NDUFS7"	"NDUFS8"	"NDUFV1"	"NDUFV2"	"NDUFV3"	"NEB"	"NEBL"	"NECAB1"	"NECAB2"	"NECAB3"	"NECAP1"	"NECAP2"	"NEDD1"	"NEDD4"	"NEDD4L"	"NEDD8"	"NEDD8-MDP1"	"NEDD9"	"NEFH"	"NEFL"	"NEFM"	"NEGR1"	"NEIL1"	"NEIL2"	"NEIL3"	"NEK1"	"NEK10"	"NEK11"	"NEK2"	"NEK3"	"NEK4"	"NEK5"	"NEK6"	"NEK7"	"NEK8"	"NEK9"	"NELFA"	"NELFB"	"NELFCD"	"NELFE"	"NELL1"	"NELL2"	"NEMF"	"NENF"	"NEO1"	"NES"	"NET1"	"NETO1"	"NETO2"	"NEU1"	"NEU2"	"NEU3"	"NEU4"	"NEURL1"	"NEURL1B"	"NEURL2"	"NEURL3"	"NEURL4"	"NEUROD1"	"NEUROD2"	"NEUROD4"	"NEUROD6"	"NEUROG1"	"NEUROG2"	"NEUROG3"	"NEXN"	"NF1"	"NF2"	"NFAM1"	"NFASC"	"NFAT5"	"NFATC1"	"NFATC2"	"NFATC2IP"	"NFATC3"	"NFATC4"	"NFE2"	"NFE2L1"	"NFE2L2"	"NFE2L3"	"NFIA"	"NFIB"	"NFIC"	"NFIL3"	"NFIX"	"NFKB1"	"NFKB2"	"NFKBIA"	"NFKBIB"	"NFKBID"	"NFKBIE"	"NFKBIL1"	"NFKBIZ"	"NFRKB"	"NFS1"	"NFU1"	"NFX1"	"NFXL1"	"NFYA"	"NFYB"	"NFYC"	"NGB"	"NGDN"	"NGEF"	"NGF"	"NGFR"	"NGFRAP1"	"NGLY1"	"NGRN"	"NHEJ1"	"NHLH1"	"NHLH2"	"NHLRC1"	"NHLRC2"	"NHLRC3"	"NHLRC4"	"NHP2"	"NHP2L1"	"NHS"	"NHSL1"	"NHSL2"	"NICN1"	"NID1"	"NID2"	"NIF3L1"	"NIFK"	"NIM1K"	"NIN"	"NINJ1"	"NINJ2"	"NINL"	"NIP7"	"NIPA1"	"NIPA2"	"NIPAL1"	"NIPAL2"	"NIPAL3"	"NIPAL4"	"NIPBL"	"NIPSNAP1"	"NIPSNAP3A"	"NIPSNAP3B"	"NISCH"	"NIT1"	"NIT2"	"NKAIN1"	"NKAIN2"	"NKAIN3"	"NKAIN4"	"NKAP"	"NKAPL"	"NKD1"	"NKD2"	"NKG7"	"NKIRAS1"	"NKIRAS2"	"NKPD1"	"NKRF"	"NKTR"	"NKX1-1"	"NKX1-2"	"NKX2-1"	"NKX2-2"	"NKX2-3"	"NKX2-4"	"NKX2-5"	"NKX2-6"	"NKX2-8"	"NKX3-1"	"NKX3-2"	"NKX6-1"	"NKX6-2"	"NKX6-3"	"NLE1"	"NLGN1"	"NLGN2"	"NLGN3"	"NLGN4X"	"NLGN4Y"	"NLK"	"NLN"	"NLRC3"	"NLRC4"	"NLRC5"	"NLRP1"	"NLRP10"	"NLRP11"	"NLRP12"	"NLRP13"	"NLRP14"	"NLRP2"	"NLRP3"	"NLRP4"	"NLRP5"	"NLRP6"	"NLRP7"	"NLRP8"	"NLRP9"	"NLRX1"	"NMB"	"NMBR"	"NMD3"	"NME1"	"NME1-NME2"	"NME2"	"NME3"	"NME4"	"NME5"	"NME6"	"NME7"	"NME8"	"NME9"	"NMI"	"NMNAT1"	"NMNAT2"	"NMNAT3"	"NMRAL1"	"NMRK1"	"NMRK2"	"NMS"	"NMT1"	"NMT2"	"NMU"	"NMUR1"	"NMUR2"	"NNAT"	"NNMT"	"NNT"	"NOA1"	"NOB1"	"NOBOX"	"NOC2L"	"NOC3L"	"NOC4L"	"NOD1"	"NOD2"	"NODAL"	"NOG"	"NOL10"	"NOL11"	"NOL12"	"NOL3"	"NOL4"	"NOL4L"	"NOL6"	"NOL7"	"NOL8"	"NOL9"	"NOLC1"	"NOM1"	"NOMO1"	"NOMO2"	"NOMO3"	"NONO"	"NOP10"	"NOP14"	"NOP16"	"NOP2"	"NOP56"	"NOP58"	"NOP9"	"NOS1"	"NOS1AP"	"NOS2"	"NOS3"	"NOSIP"	"NOSTRIN"	"NOTCH1"	"NOTCH2"	"NOTCH2NL"	"NOTCH3"	"NOTCH4"	"NOTO"	"NOTUM"	"NOV"	"NOVA1"	"NOVA2"	"NOX1"	"NOX3"	"NOX4"	"NOX5"	"NOXA1"	"NOXO1"	"NOXRED1"	"NPAP1"	"NPAS1"	"NPAS2"	"NPAS3"	"NPAS4"	"NPAT"	"NPB"	"NPBWR1"	"NPBWR2"	"NPC1"	"NPC1L1"	"NPC2"	"NPDC1"	"NPEPL1"	"NPEPPS"	"NPFF"	"NPFFR1"	"NPFFR2"	"NPHP1"	"NPHP3"	"NPHP3-ACAD11"	"NPHP4"	"NPHS1"	"NPHS2"	"NPIPA1"	"NPIPA2"	"NPIPA3"	"NPIPA5"	"NPIPA7"	"NPIPA8"	"NPIPB11"	"NPIPB15"	"NPIPB3"	"NPIPB4"	"NPIPB5"	"NPIPB6"	"NPIPB7"	"NPIPB8"	"NPIPB9"	"NPL"	"NPLOC4"	"NPM1"	"NPM2"	"NPM3"	"NPNT"	"NPPA"	"NPPB"	"NPPC"	"NPR1"	"NPR2"	"NPR3"	"NPRL2"	"NPRL3"	"NPS"	"NPSR1"	"NPTN"	"NPTX1"	"NPTX2"	"NPTXR"	"NPVF"	"NPW"	"NPY"	"NPY1R"	"NPY2R"	"NPY4R"	"NPY5R"	"NQO1"	"NQO2"	"NR0B1"	"NR0B2"	"NR1D1"	"NR1D2"	"NR1H2"	"NR1H3"	"NR1H4"	"NR1I2"	"NR1I3"	"NR2C1"	"NR2C2"	"NR2C2AP"	"NR2E1"	"NR2E3"	"NR2F1"	"NR2F2"	"NR2F6"	"NR3C1"	"NR3C2"	"NR4A1"	"NR4A2"	"NR4A3"	"NR5A1"	"NR5A2"	"NR6A1"	"NRAP"	"NRARP"	"NRAS"	"NRBF2"	"NRBP1"	"NRBP2"	"NRCAM"	"NRD1"	"NRDE2"	"NREP"	"NRF1"	"NRG1"	"NRG2"	"NRG3"	"NRG4"	"NRGN"	"NRIP1"	"NRIP2"	"NRIP3"	"NRK"	"NRL"	"NRM"	"NRN1"	"NRN1L"	"NRP1"	"NRP2"	"NRROS"	"NRSN1"	"NRSN2"	"NRTN"	"NRXN1"	"NRXN2"	"NRXN3"	"NSA2"	"NSD1"	"NSDHL"	"NSF"	"NSFL1C"	"NSL1"	"NSMAF"	"NSMCE1"	"NSMCE2"	"NSMCE4A"	"NSMF"	"NSRP1"	"NSUN2"	"NSUN3"	"NSUN4"	"NSUN5"	"NSUN6"	"NSUN7"	"NT5C"	"NT5C1A"	"NT5C1B"	"NT5C1B-RDH14"	"NT5C2"	"NT5C3A"	"NT5C3B"	"NT5DC1"	"NT5DC2"	"NT5DC3"	"NT5DC4"	"NT5E"	"NT5M"	"NTAN1"	"NTF3"	"NTF4"	"NTHL1"	"NTM"	"NTMT1"	"NTN1"	"NTN3"	"NTN4"	"NTN5"	"NTNG1"	"NTNG2"	"NTPCR"	"NTRK1"	"NTRK2"	"NTRK3"	"NTS"	"NTSR1"	"NTSR2"	"NUAK1"	"NUAK2"	"NUB1"	"NUBP1"	"NUBP2"	"NUBPL"	"NUCB1"	"NUCB2"	"NUCKS1"	"NUDC"	"NUDCD1"	"NUDCD2"	"NUDCD3"	"NUDT1"	"NUDT10"	"NUDT11"	"NUDT12"	"NUDT13"	"NUDT14"	"NUDT15"	"NUDT16"	"NUDT16L1"	"NUDT17"	"NUDT18"	"NUDT19"	"NUDT2"	"NUDT21"	"NUDT22"	"NUDT3"	"NUDT4"	"NUDT5"	"NUDT6"	"NUDT7"	"NUDT8"	"NUDT9"	"NUF2"	"NUFIP1"	"NUFIP2"	"NUGGC"	"NUMA1"	"NUMB"	"NUMBL"	"NUP107"	"NUP133"	"NUP153"	"NUP155"	"NUP160"	"NUP188"	"NUP205"	"NUP210"	"NUP210L"	"NUP214"	"NUP35"	"NUP37"	"NUP43"	"NUP50"	"NUP54"	"NUP62"	"NUP62CL"	"NUP85"	"NUP88"	"NUP93"	"NUP98"	"NUPL1"	"NUPL2"	"NUPR1"	"NUPR1L"	"NUS1"	"NUSAP1"	"NUTF2"	"NUTM1"	"NUTM2A"	"NUTM2B"	"NUTM2D"	"NUTM2E"	"NUTM2F"	"NUTM2G"	"NVL"	"NWD1"	"NWD2"	"NXF1"	"NXF2"	"NXF2B"	"NXF3"	"NXF5"	"NXN"	"NXNL1"	"NXNL2"	"NXPE1"	"NXPE2"	"NXPE3"	"NXPE4"	"NXPH1"	"NXPH2"	"NXPH3"	"NXPH4"	"NXT1"	"NXT2"	"NYAP1"	"NYAP2"	"NYNRIN"	"NYX"	"OAF"	"OARD1"	"OAS1"	"OAS2"	"OAS3"	"OASL"	"OAT"	"OAZ1"	"OAZ2"	"OAZ3"	"OBFC1"	"OBP2A"	"OBP2B"	"OBSCN"	"OBSL1"	"OC90"	"OCA2"	"OCEL1"	"OCIAD1"	"OCIAD2"	"OCLM"	"OCLN"	"OCM"	"OCM2"	"OCRL"	"OCSTAMP"	"ODAM"	"ODC1"	"ODF1"	"ODF2"	"ODF2L"	"ODF3"	"ODF3B"	"ODF3L1"	"ODF3L2"	"ODF4"	"OFCC1"	"OFD1"	"OGDH"	"OGDHL"	"OGFOD1"	"OGFOD2"	"OGFOD3"	"OGFR"	"OGFRL1"	"OGG1"	"OGN"	"OGT"	"OIP5"	"OIT3"	"OLA1"	"OLAH"	"OLFM1"	"OLFM2"	"OLFM3"	"OLFM4"	"OLFML1"	"OLFML2A"	"OLFML2B"	"OLFML3"	"OLIG1"	"OLIG2"	"OLIG3"	"OLR1"	"OMA1"	"OMD"	"OMG"	"OMP"	"ONECUT1"	"ONECUT2"	"ONECUT3"	"OOEP"	"OOSP2"	"OPA1"	"OPA3"	"OPALIN"	"OPCML"	"OPHN1"	"OPLAH"	"OPN1LW"	"OPN1MW"	"OPN1MW2"	"OPN1SW"	"OPN3"	"OPN4"	"OPN5"	"OPRD1"	"OPRK1"	"OPRL1"	"OPRM1"	"OPTC"	"OPTN"	"OR10A2"	"OR10A3"	"OR10A4"	"OR10A5"	"OR10A7"	"OR10AD1"	"OR10AG1"	"OR10D3"	"OR10G2"	"OR10G3"	"OR10G4"	"OR10G6"	"OR10G7"	"OR10G8"	"OR10G9"	"OR10H1"	"OR10H2"	"OR10H3"	"OR10H4"	"OR10H5"	"OR10J1"	"OR10J3"	"OR10J5"	"OR10K1"	"OR10K2"	"OR10P1"	"OR10Q1"	"OR10R2"	"OR10S1"	"OR10T2"	"OR10V1"	"OR10W1"	"OR10Z1"	"OR11A1"	"OR11G2"	"OR11H1"	"OR11H12"	"OR11H2"	"OR11H4"	"OR11H6"	"OR11L1"	"OR12D3"	"OR13A1"	"OR13C2"	"OR13C3"	"OR13C4"	"OR13C5"	"OR13C8"	"OR13C9"	"OR13D1"	"OR13F1"	"OR13G1"	"OR13H1"	"OR13J1"	"OR14A16"	"OR14A2"	"OR14C36"	"OR14I1"	"OR14J1"	"OR14K1"	"OR1A1"	"OR1A2"	"OR1C1"	"OR1D2"	"OR1D5"	"OR1E1"	"OR1E2"	"OR1F1"	"OR1G1"	"OR1I1"	"OR1J1"	"OR1J2"	"OR1J4"	"OR1K1"	"OR1L1"	"OR1L3"	"OR1L4"	"OR1L6"	"OR1L8"	"OR1M1"	"OR1N1"	"OR1N2"	"OR1Q1"	"OR1S2"	"OR2A1"	"OR2A12"	"OR2A14"	"OR2A2"	"OR2A25"	"OR2A4"	"OR2A42"	"OR2A5"	"OR2A7"	"OR2AE1"	"OR2AG2"	"OR2AJ1"	"OR2AK2"	"OR2AP1"	"OR2AT4"	"OR2B11"	"OR2B2"	"OR2B3"	"OR2B6"	"OR2C1"	"OR2C3"	"OR2D2"	"OR2D3"	"OR2F2"	"OR2G2"	"OR2G3"	"OR2G6"	"OR2H1"	"OR2H2"	"OR2J2"	"OR2J3"	"OR2K2"	"OR2L13"	"OR2L2"	"OR2L3"	"OR2L5"	"OR2M2"	"OR2M3"	"OR2M4"	"OR2M5"	"OR2M7"	"OR2T1"	"OR2T10"	"OR2T12"	"OR2T2"	"OR2T27"	"OR2T29"	"OR2T3"	"OR2T33"	"OR2T34"	"OR2T35"	"OR2T4"	"OR2T5"	"OR2T6"	"OR2T7"	"OR2T8"	"OR2V1"	"OR2V2"	"OR2W1"	"OR2W3"	"OR2Y1"	"OR2Z1"	"OR3A1"	"OR3A2"	"OR3A3"	"OR4A15"	"OR4A16"	"OR4A47"	"OR4A5"	"OR4B1"	"OR4C11"	"OR4C12"	"OR4C13"	"OR4C15"	"OR4C3"	"OR4C46"	"OR4C5"	"OR4C6"	"OR4D1"	"OR4D10"	"OR4D11"	"OR4D2"	"OR4D5"	"OR4D6"	"OR4D9"	"OR4E2"	"OR4F15"	"OR4F16"	"OR4F17"	"OR4F21"	"OR4F29"	"OR4F3"	"OR4F4"	"OR4F5"	"OR4F6"	"OR4K1"	"OR4K13"	"OR4K14"	"OR4K15"	"OR4K17"	"OR4K2"	"OR4K5"	"OR4L1"	"OR4M1"	"OR4M2"	"OR4N2"	"OR4N4"	"OR4N5"	"OR4P4"	"OR4Q3"	"OR4S1"	"OR4S2"	"OR51A2"	"OR51A4"	"OR51A7"	"OR51B4"	"OR51B5"	"OR51B6"	"OR51D1"	"OR51E1"	"OR51E2"	"OR51F2"	"OR51G2"	"OR51I1"	"OR51I2"	"OR51J1"	"OR51L1"	"OR51M1"	"OR51Q1"	"OR51S1"	"OR51T1"	"OR51V1"	"OR52A1"	"OR52A5"	"OR52B2"	"OR52B6"	"OR52D1"	"OR52E2"	"OR52E4"	"OR52E5"	"OR52E6"	"OR52E8"	"OR52H1"	"OR52I1"	"OR52I2"	"OR52J3"	"OR52K1"	"OR52K2"	"OR52L1"	"OR52M1"	"OR52N1"	"OR52N2"	"OR52N4"	"OR52N5"	"OR52W1"	"OR56A1"	"OR56A3"	"OR56A4"	"OR56A5"	"OR56B1"	"OR56B4"	"OR5A1"	"OR5A2"	"OR5AC2"	"OR5AK2"	"OR5AN1"	"OR5AP2"	"OR5AS1"	"OR5AU1"	"OR5B12"	"OR5B17"	"OR5B2"	"OR5B21"	"OR5B3"	"OR5C1"	"OR5D14"	"OR5D16"	"OR5D18"	"OR5F1"	"OR5H1"	"OR5H14"	"OR5H15"	"OR5H2"	"OR5I1"	"OR5J2"	"OR5K1"	"OR5K2"	"OR5K3"	"OR5K4"	"OR5L2"	"OR5M1"	"OR5M10"	"OR5M11"	"OR5M3"	"OR5M8"	"OR5M9"	"OR5P2"	"OR5P3"	"OR5T1"	"OR5T2"	"OR5T3"	"OR5V1"	"OR5W2"	"OR6A2"	"OR6B1"	"OR6B2"	"OR6B3"	"OR6C1"	"OR6C2"	"OR6C3"	"OR6C4"	"OR6C6"	"OR6C65"	"OR6C68"	"OR6C70"	"OR6C74"	"OR6C75"	"OR6C76"	"OR6F1"	"OR6J1"	"OR6K2"	"OR6K3"	"OR6K6"	"OR6M1"	"OR6N1"	"OR6N2"	"OR6P1"	"OR6S1"	"OR6T1"	"OR6V1"	"OR6X1"	"OR6Y1"	"OR7A10"	"OR7A17"	"OR7A5"	"OR7C1"	"OR7C2"	"OR7D2"	"OR7D4"	"OR7E24"	"OR7G1"	"OR7G2"	"OR7G3"	"OR8A1"	"OR8B12"	"OR8B2"	"OR8B3"	"OR8B8"	"OR8D1"	"OR8D4"	"OR8G1"	"OR8G5"	"OR8H1"	"OR8H2"	"OR8H3"	"OR8I2"	"OR8J1"	"OR8J3"	"OR8K1"	"OR8K5"	"OR8S1"	"OR8U1"	"OR9A2"	"OR9A4"	"OR9G1"	"OR9G4"	"OR9I1"	"OR9K2"	"OR9Q1"	"OR9Q2"	"ORAI1"	"ORAI2"	"ORAI3"	"ORAOV1"	"ORC1"	"ORC2"	"ORC3"	"ORC4"	"ORC5"	"ORC6"	"ORM1"	"ORM2"	"ORMDL1"	"ORMDL2"	"ORMDL3"	"OS9"	"OSBP"	"OSBP2"	"OSBPL10"	"OSBPL11"	"OSBPL1A"	"OSBPL2"	"OSBPL3"	"OSBPL5"	"OSBPL6"	"OSBPL7"	"OSBPL8"	"OSBPL9"	"OSCAR"	"OSCP1"	"OSER1"	"OSGEP"	"OSGEPL1"	"OSGIN1"	"OSGIN2"	"OSM"	"OSMR"	"OSR1"	"OSR2"	"OST4"	"OSTC"	"OSTF1"	"OSTM1"	"OSTN"	"OTC"	"OTOA"	"OTOF"	"OTOG"	"OTOGL"	"OTOL1"	"OTOP1"	"OTOP2"	"OTOP3"	"OTOR"	"OTOS"	"OTP"	"OTUB1"	"OTUB2"	"OTUD1"	"OTUD3"	"OTUD4"	"OTUD5"	"OTUD6A"	"OTUD6B"	"OTUD7A"	"OTUD7B"	"OTULIN"	"OTX1"	"OTX2"	"OVCA2"	"OVCH1"	"OVCH2"	"OVGP1"	"OVOL1"	"OVOL2"	"OVOL3"	"OXA1L"	"OXCT1"	"OXCT2"	"OXER1"	"OXGR1"	"OXLD1"	"OXNAD1"	"OXR1"	"OXSM"	"OXSR1"	"OXT"	"OXTR"	"P2RX1"	"P2RX2"	"P2RX3"	"P2RX4"	"P2RX5"	"P2RX5-TAX1BP3"	"P2RX6"	"P2RX7"	"P2RY1"	"P2RY10"	"P2RY11"	"P2RY12"	"P2RY13"	"P2RY14"	"P2RY2"	"P2RY4"	"P2RY6"	"P2RY8"	"P4HA1"	"P4HA2"	"P4HA3"	"P4HB"	"P4HTM"	"PA2G4"	"PAAF1"	"PABPC1"	"PABPC1L"	"PABPC1L2A"	"PABPC1L2B"	"PABPC3"	"PABPC4"	"PABPC4L"	"PABPC5"	"PABPN1"	"PABPN1L"	"PACRG"	"PACRGL"	"PACS1"	"PACS2"	"PACSIN1"	"PACSIN2"	"PACSIN3"	"PADI1"	"PADI2"	"PADI3"	"PADI4"	"PADI6"	"PAEP"	"PAF1"	"PAFAH1B1"	"PAFAH1B2"	"PAFAH1B3"	"PAFAH2"	"PAG1"	"PAGE1"	"PAGE2"	"PAGE2B"	"PAGE3"	"PAGE4"	"PAGE5"	"PAGR1"	"PAH"	"PAICS"	"PAIP1"	"PAIP2"	"PAIP2B"	"PAK1"	"PAK1IP1"	"PAK2"	"PAK3"	"PAK4"	"PAK6"	"PAK7"	"PALB2"	"PALD1"	"PALLD"	"PALM"	"PALM2"	"PALM2-AKAP2"	"PALM3"	"PALMD"	"PAM"	"PAM16"	"PAMR1"	"PAN2"	"PAN3"	"PANK1"	"PANK2"	"PANK3"	"PANK4"	"PANX1"	"PANX2"	"PANX3"	"PAOX"	"PAPD4"	"PAPD5"	"PAPD7"	"PAPL"	"PAPLN"	"PAPOLA"	"PAPOLB"	"PAPOLG"	"PAPPA"	"PAPPA2"	"PAPSS1"	"PAPSS2"	"PAQR3"	"PAQR4"	"PAQR5"	"PAQR6"	"PAQR7"	"PAQR8"	"PAQR9"	"PARD3"	"PARD3B"	"PARD6A"	"PARD6B"	"PARD6G"	"PARG"	"PARK2"	"PARK7"	"PARL"	"PARM1"	"PARN"	"PARP1"	"PARP10"	"PARP11"	"PARP12"	"PARP14"	"PARP15"	"PARP16"	"PARP2"	"PARP3"	"PARP4"	"PARP6"	"PARP8"	"PARP9"	"PARPBP"	"PARS2"	"PARVA"	"PARVB"	"PARVG"	"PASD1"	"PASK"	"PATE1"	"PATE2"	"PATE3"	"PATE4"	"PATL1"	"PATL2"	"PATZ1"	"PAWR"	"PAX1"	"PAX2"	"PAX3"	"PAX4"	"PAX5"	"PAX6"	"PAX7"	"PAX8"	"PAX9"	"PAXBP1"	"PAXIP1"	"PBDC1"	"PBK"	"PBLD"	"PBOV1"	"PBRM1"	"PBX1"	"PBX2"	"PBX3"	"PBX4"	"PBXIP1"	"PC"	"PCBD1"	"PCBD2"	"PCBP1"	"PCBP2"	"PCBP3"	"PCBP4"	"PCCA"	"PCCB"	"PCDH1"	"PCDH10"	"PCDH11X"	"PCDH11Y"	"PCDH12"	"PCDH15"	"PCDH17"	"PCDH18"	"PCDH19"	"PCDH20"	"PCDH7"	"PCDH8"	"PCDH9"	"PCDHA1"	"PCDHA10"	"PCDHA11"	"PCDHA12"	"PCDHA13"	"PCDHA2"	"PCDHA3"	"PCDHA4"	"PCDHA5"	"PCDHA6"	"PCDHA7"	"PCDHA8"	"PCDHA9"	"PCDHAC1"	"PCDHAC2"	"PCDHB1"	"PCDHB10"	"PCDHB11"	"PCDHB12"	"PCDHB13"	"PCDHB14"	"PCDHB15"	"PCDHB16"	"PCDHB2"	"PCDHB3"	"PCDHB4"	"PCDHB5"	"PCDHB6"	"PCDHB7"	"PCDHB8"	"PCDHB9"	"PCDHGA1"	"PCDHGA10"	"PCDHGA11"	"PCDHGA12"	"PCDHGA2"	"PCDHGA3"	"PCDHGA4"	"PCDHGA5"	"PCDHGA6"	"PCDHGA7"	"PCDHGA8"	"PCDHGA9"	"PCDHGB1"	"PCDHGB2"	"PCDHGB3"	"PCDHGB4"	"PCDHGB5"	"PCDHGB6"	"PCDHGB7"	"PCDHGC3"	"PCDHGC4"	"PCDHGC5"	"PCED1A"	"PCED1B"	"PCF11"	"PCGF1"	"PCGF2"	"PCGF3"	"PCGF5"	"PCGF6"	"PCID2"	"PCIF1"	"PCK1"	"PCK2"	"PCLO"	"PCM1"	"PCMT1"	"PCMTD1"	"PCMTD2"	"PCNA"	"PCNP"	"PCNT"	"PCNX"	"PCNXL2"	"PCNXL3"	"PCNXL4"	"PCOLCE"	"PCOLCE2"	"PCP2"	"PCP4"	"PCP4L1"	"PCSK1"	"PCSK1N"	"PCSK2"	"PCSK4"	"PCSK5"	"PCSK6"	"PCSK7"	"PCSK9"	"PCTP"	"PCYOX1"	"PCYOX1L"	"PCYT1A"	"PCYT1B"	"PCYT2"	"PDAP1"	"PDC"	"PDCD1"	"PDCD10"	"PDCD11"	"PDCD1LG2"	"PDCD2"	"PDCD2L"	"PDCD4"	"PDCD5"	"PDCD6"	"PDCD6IP"	"PDCD7"	"PDCL"	"PDCL2"	"PDCL3"	"PDDC1"	"PDE10A"	"PDE11A"	"PDE12"	"PDE1A"	"PDE1B"	"PDE1C"	"PDE2A"	"PDE3A"	"PDE3B"	"PDE4A"	"PDE4B"	"PDE4C"	"PDE4D"	"PDE4DIP"	"PDE5A"	"PDE6A"	"PDE6B"	"PDE6C"	"PDE6D"	"PDE6G"	"PDE6H"	"PDE7A"	"PDE7B"	"PDE8A"	"PDE8B"	"PDE9A"	"PDF"	"PDGFA"	"PDGFB"	"PDGFC"	"PDGFD"	"PDGFRA"	"PDGFRB"	"PDGFRL"	"PDHA1"	"PDHA2"	"PDHB"	"PDHX"	"PDIA2"	"PDIA3"	"PDIA4"	"PDIA5"	"PDIA6"	"PDIK1L"	"PDILT"	"PDK1"	"PDK2"	"PDK3"	"PDK4"	"PDLIM1"	"PDLIM2"	"PDLIM3"	"PDLIM4"	"PDLIM5"	"PDLIM7"	"PDP1"	"PDP2"	"PDPK1"	"PDPN"	"PDPR"	"PDRG1"	"PDS5A"	"PDS5B"	"PDSS1"	"PDSS2"	"PDX1"	"PDXDC1"	"PDXK"	"PDXP"	"PDYN"	"PDZD11"	"PDZD2"	"PDZD3"	"PDZD4"	"PDZD7"	"PDZD8"	"PDZD9"	"PDZK1"	"PDZK1IP1"	"PDZRN3"	"PDZRN4"	"PEA15"	"PEAK1"	"PEAR1"	"PEBP1"	"PEBP4"	"PECAM1"	"PECR"	"PEF1"	"PEG10"	"PEG3"	"PELI1"	"PELI2"	"PELI3"	"PELO"	"PELP1"	"PEMT"	"PENK"	"PEPD"	"PER1"	"PER2"	"PER3"	"PERM1"	"PERP"	"PES1"	"PET100"	"PET117"	"PEX1"	"PEX10"	"PEX11A"	"PEX11B"	"PEX11G"	"PEX12"	"PEX13"	"PEX14"	"PEX16"	"PEX19"	"PEX2"	"PEX26"	"PEX3"	"PEX5"	"PEX5L"	"PEX6"	"PEX7"	"PF4"	"PF4V1"	"PFAS"	"PFDN1"	"PFDN2"	"PFDN4"	"PFDN5"	"PFDN6"	"PFKFB1"	"PFKFB2"	"PFKFB3"	"PFKFB4"	"PFKL"	"PFKM"	"PFKP"	"PFN1"	"PFN2"	"PFN3"	"PFN4"	"PGA3"	"PGA4"	"PGA5"	"PGAM1"	"PGAM2"	"PGAM4"	"PGAM5"	"PGAP1"	"PGAP2"	"PGAP3"	"PGBD1"	"PGBD2"	"PGBD3"	"PGBD4"	"PGBD5"	"PGC"	"PGD"	"PGF"	"PGGT1B"	"PGK1"	"PGK2"	"PGLS"	"PGLYRP1"	"PGLYRP2"	"PGLYRP3"	"PGLYRP4"	"PGM1"	"PGM2"	"PGM2L1"	"PGM3"	"PGM5"	"PGP"	"PGPEP1"	"PGPEP1L"	"PGR"	"PGRMC1"	"PGRMC2"	"PGS1"	"PHACTR1"	"PHACTR2"	"PHACTR3"	"PHACTR4"	"PHAX"	"PHB"	"PHB2"	"PHC1"	"PHC2"	"PHC3"	"PHEX"	"PHF1"	"PHF10"	"PHF11"	"PHF12"	"PHF13"	"PHF14"	"PHF19"	"PHF2"	"PHF20"	"PHF20L1"	"PHF21A"	"PHF21B"	"PHF23"	"PHF3"	"PHF5A"	"PHF6"	"PHF7"	"PHF8"	"PHGDH"	"PHGR1"	"PHIP"	"PHKA1"	"PHKA2"	"PHKB"	"PHKG1"	"PHKG2"	"PHLDA1"	"PHLDA2"	"PHLDA3"	"PHLDB1"	"PHLDB2"	"PHLDB3"	"PHLPP1"	"PHLPP2"	"PHOSPHO1"	"PHOSPHO2"	"PHOX2A"	"PHOX2B"	"PHPT1"	"PHRF1"	"PHTF1"	"PHTF2"	"PHYH"	"PHYHD1"	"PHYHIP"	"PHYHIPL"	"PHYKPL"	"PI15"	"PI16"	"PI3"	"PI4K2A"	"PI4K2B"	"PI4KA"	"PI4KB"	"PIANP"	"PIAS1"	"PIAS2"	"PIAS3"	"PIAS4"	"PIBF1"	"PICALM"	"PICK1"	"PID1"	"PIDD1"	"PIEZO1"	"PIEZO2"	"PIF1"	"PIFO"	"PIGA"	"PIGB"	"PIGBOS1"	"PIGC"	"PIGF"	"PIGG"	"PIGH"	"PIGK"	"PIGL"	"PIGM"	"PIGN"	"PIGO"	"PIGP"	"PIGQ"	"PIGR"	"PIGS"	"PIGT"	"PIGU"	"PIGV"	"PIGW"	"PIGX"	"PIGY"	"PIGZ"	"PIH1D1"	"PIH1D2"	"PIH1D3"	"PIK3AP1"	"PIK3C2A"	"PIK3C2B"	"PIK3C2G"	"PIK3C3"	"PIK3CA"	"PIK3CB"	"PIK3CD"	"PIK3CG"	"PIK3IP1"	"PIK3R1"	"PIK3R2"	"PIK3R3"	"PIK3R4"	"PIK3R5"	"PIK3R6"	"PIKFYVE"	"PILRA"	"PILRB"	"PIM1"	"PIM2"	"PIM3"	"PIN1"	"PIN4"	"PINK1"	"PINLYP"	"PINX1"	"PIP"	"PIP4K2A"	"PIP4K2B"	"PIP4K2C"	"PIP5K1A"	"PIP5K1B"	"PIP5K1C"	"PIP5KL1"	"PIPOX"	"PIR"	"PIRT"	"PISD"	"PITHD1"	"PITPNA"	"PITPNB"	"PITPNC1"	"PITPNM1"	"PITPNM2"	"PITPNM3"	"PITRM1"	"PITX1"	"PITX2"	"PITX3"	"PIWIL1"	"PIWIL2"	"PIWIL3"	"PIWIL4"	"PJA1"	"PJA2"	"PKD1"	"PKD1L1"	"PKD1L3"	"PKD2"	"PKD2L1"	"PKD2L2"	"PKDCC"	"PKDREJ"	"PKHD1"	"PKHD1L1"	"PKIA"	"PKIB"	"PKIG"	"PKLR"	"PKM"	"PKMYT1"	"PKN1"	"PKN2"	"PKN3"	"PKNOX1"	"PKNOX2"	"PKP1"	"PKP2"	"PKP3"	"PKP4"	"PLA1A"	"PLA2G10"	"PLA2G12A"	"PLA2G12B"	"PLA2G15"	"PLA2G16"	"PLA2G1B"	"PLA2G2A"	"PLA2G2C"	"PLA2G2D"	"PLA2G2E"	"PLA2G2F"	"PLA2G3"	"PLA2G4A"	"PLA2G4B"	"PLA2G4C"	"PLA2G4D"	"PLA2G4E"	"PLA2G4F"	"PLA2G5"	"PLA2G6"	"PLA2G7"	"PLA2R1"	"PLAA"	"PLAC1"	"PLAC8"	"PLAC8L1"	"PLAC9"	"PLAG1"	"PLAGL1"	"PLAGL2"	"PLAT"	"PLAU"	"PLAUR"	"PLB1"	"PLBD1"	"PLBD2"	"PLCB1"	"PLCB2"	"PLCB3"	"PLCB4"	"PLCD1"	"PLCD3"	"PLCD4"	"PLCE1"	"PLCG1"	"PLCG2"	"PLCH1"	"PLCH2"	"PLCL1"	"PLCL2"	"PLCXD1"	"PLCXD2"	"PLCXD3"	"PLCZ1"	"PLD1"	"PLD2"	"PLD3"	"PLD4"	"PLD5"	"PLD6"	"PLEC"	"PLEK"	"PLEK2"	"PLEKHA1"	"PLEKHA2"	"PLEKHA3"	"PLEKHA4"	"PLEKHA5"	"PLEKHA6"	"PLEKHA7"	"PLEKHA8"	"PLEKHB1"	"PLEKHB2"	"PLEKHD1"	"PLEKHF1"	"PLEKHF2"	"PLEKHG1"	"PLEKHG2"	"PLEKHG3"	"PLEKHG4"	"PLEKHG4B"	"PLEKHG5"	"PLEKHG6"	"PLEKHG7"	"PLEKHH1"	"PLEKHH2"	"PLEKHH3"	"PLEKHJ1"	"PLEKHM1"	"PLEKHM2"	"PLEKHM3"	"PLEKHN1"	"PLEKHO1"	"PLEKHO2"	"PLEKHS1"	"PLET1"	"PLG"	"PLGLB1"	"PLGLB2"	"PLGRKT"	"PLIN1"	"PLIN2"	"PLIN3"	"PLIN4"	"PLIN5"	"PLK1"	"PLK2"	"PLK3"	"PLK4"	"PLK5"	"PLLP"	"PLN"	"PLOD1"	"PLOD2"	"PLOD3"	"PLP1"	"PLP2"	"PLRG1"	"PLS1"	"PLS3"	"PLSCR1"	"PLSCR2"	"PLSCR4"	"PLSCR5"	"PLTP"	"PLVAP"	"PLXDC1"	"PLXDC2"	"PLXNA1"	"PLXNA2"	"PLXNA3"	"PLXNA4"	"PLXNB1"	"PLXNB2"	"PLXNB3"	"PLXNC1"	"PLXND1"	"PM20D1"	"PM20D2"	"PMAIP1"	"PMCH"	"PMEL"	"PMEPA1"	"PMF1"	"PMF1-BGLAP"	"PMFBP1"	"PML"	"PMM1"	"PMM2"	"PMP2"	"PMP22"	"PMPCA"	"PMPCB"	"PMS1"	"PMS2"	"PMVK"	"PNCK"	"PNISR"	"PNKD"	"PNKP"	"PNLDC1"	"PNLIP"	"PNLIPRP1"	"PNLIPRP3"	"PNMA1"	"PNMA2"	"PNMA3"	"PNMA5"	"PNMA6A"	"PNMAL1"	"PNMAL2"	"PNMT"	"PNN"	"PNO1"	"PNOC"	"PNP"	"PNPLA1"	"PNPLA2"	"PNPLA3"	"PNPLA4"	"PNPLA5"	"PNPLA6"	"PNPLA7"	"PNPLA8"	"PNPO"	"PNPT1"	"PNRC1"	"PNRC2"	"POC1A"	"POC1B"	"POC1B-GALNT4"	"POC5"	"PODN"	"PODNL1"	"PODXL"	"PODXL2"	"POF1B"	"POFUT1"	"POFUT2"	"POGK"	"POGLUT1"	"POGZ"	"POLA1"	"POLA2"	"POLB"	"POLD1"	"POLD2"	"POLD3"	"POLD4"	"POLDIP2"	"POLDIP3"	"POLE"	"POLE2"	"POLE3"	"POLE4"	"POLG"	"POLG2"	"POLH"	"POLI"	"POLK"	"POLL"	"POLM"	"POLN"	"POLQ"	"POLR1A"	"POLR1B"	"POLR1C"	"POLR1D"	"POLR1E"	"POLR2A"	"POLR2B"	"POLR2C"	"POLR2D"	"POLR2E"	"POLR2F"	"POLR2G"	"POLR2H"	"POLR2I"	"POLR2J"	"POLR2J2"	"POLR2J3"	"POLR2K"	"POLR2L"	"POLR2M"	"POLR3A"	"POLR3B"	"POLR3C"	"POLR3D"	"POLR3E"	"POLR3F"	"POLR3G"	"POLR3GL"	"POLR3H"	"POLR3K"	"POLRMT"	"POM121"	"POM121C"	"POM121L12"	"POM121L2"	"POM121L7"	"POMC"	"POMGNT1"	"POMGNT2"	"POMK"	"POMP"	"POMT1"	"POMT2"	"POMZP3"	"PON1"	"PON2"	"PON3"	"POP1"	"POP4"	"POP5"	"POP7"	"POPDC2"	"POPDC3"	"POR"	"PORCN"	"POSTN"	"POT1"	"POTEB"	"POTEB2"	"POTEC"	"POTED"	"POTEE"	"POTEF"	"POTEG"	"POTEH"	"POTEI"	"POTEJ"	"POTEM"	"POU1F1"	"POU2AF1"	"POU2F1"	"POU2F2"	"POU2F3"	"POU3F1"	"POU3F2"	"POU3F3"	"POU3F4"	"POU4F1"	"POU4F2"	"POU4F3"	"POU5F1"	"POU5F1B"	"POU5F2"	"POU6F1"	"POU6F2"	"PP2D1"	"PPA1"	"PPA2"	"PPAN"	"PPAN-P2RY11"	"PPAP2A"	"PPAP2B"	"PPAP2C"	"PPAPDC1A"	"PPAPDC1B"	"PPAPDC2"	"PPAPDC3"	"PPARA"	"PPARD"	"PPARG"	"PPARGC1A"	"PPARGC1B"	"PPAT"	"PPBP"	"PPCDC"	"PPCS"	"PPDPF"	"PPEF1"	"PPEF2"	"PPFIA1"	"PPFIA2"	"PPFIA3"	"PPFIA4"	"PPFIBP1"	"PPFIBP2"	"PPHLN1"	"PPIA"	"PPIAL4B"	"PPIAL4C"	"PPIAL4D"	"PPIAL4F"	"PPIAL4G"	"PPIB"	"PPIC"	"PPID"	"PPIE"	"PPIF"	"PPIG"	"PPIH"	"PPIL1"	"PPIL2"	"PPIL3"	"PPIL4"	"PPIL6"	"PPIP5K1"	"PPIP5K2"	"PPL"	"PPM1A"	"PPM1B"	"PPM1D"	"PPM1E"	"PPM1F"	"PPM1G"	"PPM1H"	"PPM1J"	"PPM1K"	"PPM1L"	"PPM1M"	"PPM1N"	"PPME1"	"PPOX"	"PPP1CA"	"PPP1CB"	"PPP1CC"	"PPP1R10"	"PPP1R11"	"PPP1R12A"	"PPP1R12B"	"PPP1R12C"	"PPP1R13B"	"PPP1R13L"	"PPP1R14A"	"PPP1R14B"	"PPP1R14C"	"PPP1R14D"	"PPP1R15A"	"PPP1R15B"	"PPP1R16A"	"PPP1R16B"	"PPP1R17"	"PPP1R18"	"PPP1R1A"	"PPP1R1B"	"PPP1R1C"	"PPP1R2"	"PPP1R21"	"PPP1R26"	"PPP1R27"	"PPP1R32"	"PPP1R35"	"PPP1R36"	"PPP1R37"	"PPP1R3A"	"PPP1R3B"	"PPP1R3C"	"PPP1R3D"	"PPP1R3E"	"PPP1R3F"	"PPP1R3G"	"PPP1R42"	"PPP1R7"	"PPP1R8"	"PPP1R9A"	"PPP1R9B"	"PPP2CA"	"PPP2CB"	"PPP2R1A"	"PPP2R1B"	"PPP2R2A"	"PPP2R2B"	"PPP2R2C"	"PPP2R2D"	"PPP2R3A"	"PPP2R3B"	"PPP2R3C"	"PPP2R4"	"PPP2R5A"	"PPP2R5B"	"PPP2R5C"	"PPP2R5D"	"PPP2R5E"	"PPP3CA"	"PPP3CB"	"PPP3CC"	"PPP3R1"	"PPP3R2"	"PPP4C"	"PPP4R1"	"PPP4R2"	"PPP4R4"	"PPP5C"	"PPP5D1"	"PPP6C"	"PPP6R1"	"PPP6R2"	"PPP6R3"	"PPRC1"	"PPT1"	"PPT2"	"PPT2-EGFL8"	"PPTC7"	"PPWD1"	"PPY"	"PQBP1"	"PQLC1"	"PQLC2"	"PQLC3"	"PRAC1"	"PRAC2"	"PRADC1"	"PRAF2"	"PRAM1"	"PRAME"	"PRAMEF1"	"PRAMEF10"	"PRAMEF11"	"PRAMEF12"	"PRAMEF14"	"PRAMEF17"	"PRAMEF19"	"PRAMEF2"	"PRAMEF20"	"PRAMEF25"	"PRAMEF26"	"PRAMEF4"	"PRAMEF5"	"PRAMEF6"	"PRAMEF7"	"PRAMEF8"	"PRAMEF9"	"PRAP1"	"PRB1"	"PRB2"	"PRB3"	"PRB4"	"PRC1"	"PRCC"	"PRCD"	"PRCP"	"PRDM1"	"PRDM10"	"PRDM11"	"PRDM12"	"PRDM13"	"PRDM14"	"PRDM15"	"PRDM16"	"PRDM2"	"PRDM4"	"PRDM5"	"PRDM6"	"PRDM7"	"PRDM8"	"PRDM9"	"PRDX1"	"PRDX2"	"PRDX3"	"PRDX4"	"PRDX5"	"PRDX6"	"PREB"	"PRELID1"	"PRELID2"	"PRELP"	"PREP"	"PREPL"	"PREX1"	"PREX2"	"PRF1"	"PRG2"	"PRG3"	"PRG4"	"PRH1"	"PRH2"	"PRICKLE1"	"PRICKLE2"	"PRICKLE3"	"PRICKLE4"	"PRIM1"	"PRIM2"	"PRIMA1"	"PRIMPOL"	"PRKAA1"	"PRKAA2"	"PRKAB1"	"PRKAB2"	"PRKACA"	"PRKACB"	"PRKACG"	"PRKAG1"	"PRKAG2"	"PRKAG3"	"PRKAR1A"	"PRKAR1B"	"PRKAR2A"	"PRKAR2B"	"PRKCA"	"PRKCB"	"PRKCD"	"PRKCDBP"	"PRKCE"	"PRKCG"	"PRKCH"	"PRKCI"	"PRKCQ"	"PRKCSH"	"PRKCZ"	"PRKD1"	"PRKD2"	"PRKD3"	"PRKDC"	"PRKG1"	"PRKG2"	"PRKRA"	"PRKRIP1"	"PRKRIR"	"PRKX"	"PRL"	"PRLH"	"PRLHR"	"PRLR"	"PRM1"	"PRM2"	"PRM3"	"PRMT1"	"PRMT2"	"PRMT3"	"PRMT5"	"PRMT6"	"PRMT7"	"PRMT8"	"PRMT9"	"PRND"	"PRNP"	"PRNT"	"PROB1"	"PROC"	"PROCA1"	"PROCR"	"PRODH"	"PRODH2"	"PROK1"	"PROK2"	"PROKR1"	"PROKR2"	"PROL1"	"PROM1"	"PROM2"	"PROP1"	"PRORY"	"PROS1"	"PROSC"	"PROSER1"	"PROSER2"	"PROSER3"	"PROX1"	"PROX2"	"PROZ"	"PRPF18"	"PRPF19"	"PRPF3"	"PRPF31"	"PRPF38A"	"PRPF38B"	"PRPF39"	"PRPF4"	"PRPF40A"	"PRPF40B"	"PRPF4B"	"PRPF6"	"PRPF8"	"PRPH"	"PRPH2"	"PRPS1"	"PRPS1L1"	"PRPS2"	"PRPSAP1"	"PRPSAP2"	"PRR11"	"PRR12"	"PRR13"	"PRR14"	"PRR14L"	"PRR15"	"PRR15L"	"PRR16"	"PRR18"	"PRR19"	"PRR20A"	"PRR20B"	"PRR20C"	"PRR20D"	"PRR20E"	"PRR21"	"PRR22"	"PRR23A"	"PRR23B"	"PRR23C"	"PRR23D1"	"PRR23D2"	"PRR25"	"PRR26"	"PRR27"	"PRR29"	"PRR3"	"PRR30"	"PRR32"	"PRR33"	"PRR34"	"PRR35"	"PRR4"	"PRR5"	"PRR5-ARHGAP8"	"PRR5L"	"PRR7"	"PRR9"	"PRRC1"	"PRRC2A"	"PRRC2B"	"PRRC2C"	"PRRG1"	"PRRG2"	"PRRG3"	"PRRG4"	"PRRT1"	"PRRT2"	"PRRT3"	"PRRT4"	"PRRX1"	"PRRX2"	"PRSS1"	"PRSS12"	"PRSS16"	"PRSS21"	"PRSS22"	"PRSS23"	"PRSS27"	"PRSS3"	"PRSS33"	"PRSS35"	"PRSS36"	"PRSS37"	"PRSS38"	"PRSS42"	"PRSS45"	"PRSS46"	"PRSS48"	"PRSS50"	"PRSS53"	"PRSS54"	"PRSS55"	"PRSS56"	"PRSS57"	"PRSS58"	"PRSS8"	"PRTFDC1"	"PRTG"	"PRTN3"	"PRUNE"	"PRUNE2"	"PRX"	"PRY"	"PRY2"	"PSAP"	"PSAPL1"	"PSAT1"	"PSCA"	"PSD"	"PSD2"	"PSD3"	"PSD4"	"PSEN1"	"PSEN2"	"PSENEN"	"PSG1"	"PSG11"	"PSG2"	"PSG3"	"PSG4"	"PSG5"	"PSG6"	"PSG7"	"PSG8"	"PSG9"	"PSIP1"	"PSKH1"	"PSKH2"	"PSMA1"	"PSMA2"	"PSMA3"	"PSMA4"	"PSMA5"	"PSMA6"	"PSMA7"	"PSMA8"	"PSMB1"	"PSMB10"	"PSMB11"	"PSMB2"	"PSMB3"	"PSMB4"	"PSMB5"	"PSMB6"	"PSMB7"	"PSMB8"	"PSMB9"	"PSMC1"	"PSMC2"	"PSMC3"	"PSMC3IP"	"PSMC4"	"PSMC5"	"PSMC6"	"PSMD1"	"PSMD10"	"PSMD11"	"PSMD12"	"PSMD13"	"PSMD14"	"PSMD2"	"PSMD3"	"PSMD4"	"PSMD5"	"PSMD6"	"PSMD7"	"PSMD8"	"PSMD9"	"PSME1"	"PSME2"	"PSME3"	"PSME4"	"PSMF1"	"PSMG1"	"PSMG2"	"PSMG3"	"PSMG4"	"PSORS1C1"	"PSORS1C2"	"PSPC1"	"PSPH"	"PSPN"	"PSRC1"	"PSTK"	"PSTPIP1"	"PSTPIP2"	"PTAFR"	"PTAR1"	"PTBP1"	"PTBP2"	"PTBP3"	"PTCD1"	"PTCD2"	"PTCD3"	"PTCH1"	"PTCH2"	"PTCHD1"	"PTCHD2"	"PTCHD3"	"PTCHD4"	"PTCRA"	"PTDSS1"	"PTDSS2"	"PTEN"	"PTER"	"PTF1A"	"PTGDR"	"PTGDR2"	"PTGDS"	"PTGER1"	"PTGER2"	"PTGER3"	"PTGER4"	"PTGES"	"PTGES2"	"PTGES3"	"PTGES3L"	"PTGES3L-AARSD1"	"PTGFR"	"PTGFRN"	"PTGIR"	"PTGIS"	"PTGR1"	"PTGR2"	"PTGS1"	"PTGS2"	"PTH"	"PTH1R"	"PTH2"	"PTH2R"	"PTHLH"	"PTK2"	"PTK2B"	"PTK6"	"PTK7"	"PTMA"	"PTMS"	"PTN"	"PTOV1"	"PTP4A1"	"PTP4A2"	"PTP4A3"	"PTPDC1"	"PTPLA"	"PTPLAD1"	"PTPLAD2"	"PTPLB"	"PTPMT1"	"PTPN1"	"PTPN11"	"PTPN12"	"PTPN13"	"PTPN14"	"PTPN18"	"PTPN2"	"PTPN20A"	"PTPN21"	"PTPN22"	"PTPN23"	"PTPN3"	"PTPN4"	"PTPN5"	"PTPN6"	"PTPN7"	"PTPN9"	"PTPRA"	"PTPRB"	"PTPRC"	"PTPRCAP"	"PTPRD"	"PTPRE"	"PTPRF"	"PTPRG"	"PTPRH"	"PTPRJ"	"PTPRK"	"PTPRM"	"PTPRN"	"PTPRN2"	"PTPRO"	"PTPRQ"	"PTPRR"	"PTPRS"	"PTPRT"	"PTPRU"	"PTPRZ1"	"PTRF"	"PTRH1"	"PTRH2"	"PTRHD1"	"PTS"	"PTTG1"	"PTTG1IP"	"PTTG2"	"PTX3"	"PTX4"	"PUF60"	"PUM1"	"PUM2"	"PURA"	"PURB"	"PURG"	"PUS1"	"PUS10"	"PUS3"	"PUS7"	"PUS7L"	"PUSL1"	"PVALB"	"PVR"	"PVRIG"	"PVRL1"	"PVRL2"	"PVRL3"	"PVRL4"	"PWP1"	"PWP2"	"PWWP2A"	"PWWP2B"	"PXDC1"	"PXDN"	"PXDNL"	"PXK"	"PXMP2"	"PXMP4"	"PXN"	"PXT1"	"PXYLP1"	"PYCARD"	"PYCR1"	"PYCR2"	"PYCRL"	"PYDC1"	"PYDC2"	"PYGB"	"PYGL"	"PYGM"	"PYGO1"	"PYGO2"	"PYHIN1"	"PYROXD1"	"PYROXD2"	"PYURF"	"PYY"	"PZP"	"QARS"	"QDPR"	"QKI"	"QPCT"	"QPCTL"	"QPRT"	"QRFP"	"QRFPR"	"QRICH1"	"QRICH2"	"QRSL1"	"QSER1"	"QSOX1"	"QSOX2"	"QTRT1"	"QTRTD1"	"R3HCC1"	"R3HCC1L"	"R3HDM1"	"R3HDM2"	"R3HDM4"	"R3HDML"	"RAB10"	"RAB11A"	"RAB11B"	"RAB11FIP1"	"RAB11FIP2"	"RAB11FIP3"	"RAB11FIP4"	"RAB11FIP5"	"RAB12"	"RAB13"	"RAB14"	"RAB15"	"RAB17"	"RAB18"	"RAB19"	"RAB1A"	"RAB1B"	"RAB20"	"RAB21"	"RAB22A"	"RAB23"	"RAB24"	"RAB25"	"RAB26"	"RAB27A"	"RAB27B"	"RAB28"	"RAB29"	"RAB2A"	"RAB2B"	"RAB30"	"RAB31"	"RAB32"	"RAB33A"	"RAB33B"	"RAB34"	"RAB35"	"RAB36"	"RAB37"	"RAB38"	"RAB39A"	"RAB39B"	"RAB3A"	"RAB3B"	"RAB3C"	"RAB3D"	"RAB3GAP1"	"RAB3GAP2"	"RAB3IL1"	"RAB3IP"	"RAB40A"	"RAB40AL"	"RAB40B"	"RAB40C"	"RAB41"	"RAB42"	"RAB43"	"RAB44"	"RAB4A"	"RAB4B"	"RAB4B-EGLN2"	"RAB5A"	"RAB5B"	"RAB5C"	"RAB6A"	"RAB6B"	"RAB6C"	"RAB7A"	"RAB7B"	"RAB8A"	"RAB8B"	"RAB9A"	"RAB9B"	"RABAC1"	"RABEP1"	"RABEP2"	"RABEPK"	"RABGAP1"	"RABGAP1L"	"RABGEF1"	"RABGGTA"	"RABGGTB"	"RABIF"	"RABL2A"	"RABL2B"	"RABL3"	"RABL6"	"RAC1"	"RAC2"	"RAC3"	"RACGAP1"	"RAD1"	"RAD17"	"RAD18"	"RAD21"	"RAD21L1"	"RAD23A"	"RAD23B"	"RAD50"	"RAD51"	"RAD51AP1"	"RAD51AP2"	"RAD51B"	"RAD51C"	"RAD51D"	"RAD51L3-RFFL"	"RAD52"	"RAD54B"	"RAD54L"	"RAD54L2"	"RAD9A"	"RAD9B"	"RADIL"	"RAE1"	"RAET1E"	"RAET1G"	"RAET1L"	"RAF1"	"RAG1"	"RAG2"	"RAI1"	"RAI14"	"RAI2"	"RALA"	"RALB"	"RALBP1"	"RALGAPA1"	"RALGAPA2"	"RALGAPB"	"RALGDS"	"RALGPS1"	"RALGPS2"	"RALY"	"RALYL"	"RAMP1"	"RAMP2"	"RAMP3"	"RAN"	"RANBP1"	"RANBP10"	"RANBP17"	"RANBP2"	"RANBP3"	"RANBP3L"	"RANBP6"	"RANBP9"	"RANGAP1"	"RANGRF"	"RAP1A"	"RAP1B"	"RAP1GAP"	"RAP1GAP2"	"RAP1GDS1"	"RAP2A"	"RAP2B"	"RAP2C"	"RAPGEF1"	"RAPGEF2"	"RAPGEF3"	"RAPGEF4"	"RAPGEF5"	"RAPGEF6"	"RAPGEFL1"	"RAPH1"	"RAPSN"	"RARA"	"RARB"	"RARG"	"RARRES1"	"RARRES2"	"RARRES3"	"RARS"	"RARS2"	"RASA1"	"RASA2"	"RASA3"	"RASA4"	"RASA4B"	"RASAL1"	"RASAL2"	"RASAL3"	"RASD1"	"RASD2"	"RASEF"	"RASGEF1A"	"RASGEF1B"	"RASGEF1C"	"RASGRF1"	"RASGRF2"	"RASGRP1"	"RASGRP2"	"RASGRP3"	"RASGRP4"	"RASIP1"	"RASL10A"	"RASL10B"	"RASL11A"	"RASL11B"	"RASL12"	"RASSF1"	"RASSF10"	"RASSF2"	"RASSF3"	"RASSF4"	"RASSF5"	"RASSF6"	"RASSF7"	"RASSF8"	"RASSF9"	"RAVER1"	"RAVER2"	"RAX"	"RAX2"	"RB1"	"RB1CC1"	"RBAK"	"RBAK-RBAKDN"	"RBBP4"	"RBBP5"	"RBBP6"	"RBBP7"	"RBBP8"	"RBBP8NL"	"RBBP9"	"RBCK1"	"RBFA"	"RBFOX1"	"RBFOX2"	"RBFOX3"	"RBKS"	"RBL1"	"RBL2"	"RBM10"	"RBM11"	"RBM12"	"RBM12B"	"RBM14"	"RBM14-RBM4"	"RBM15"	"RBM15B"	"RBM17"	"RBM18"	"RBM19"	"RBM20"	"RBM22"	"RBM23"	"RBM24"	"RBM25"	"RBM26"	"RBM27"	"RBM28"	"RBM3"	"RBM33"	"RBM34"	"RBM38"	"RBM39"	"RBM4"	"RBM41"	"RBM42"	"RBM43"	"RBM44"	"RBM45"	"RBM46"	"RBM47"	"RBM48"	"RBM4B"	"RBM5"	"RBM6"	"RBM7"	"RBM8A"	"RBMS1"	"RBMS2"	"RBMS3"	"RBMX"	"RBMX2"	"RBMXL1"	"RBMXL2"	"RBMXL3"	"RBMY1A1"	"RBMY1B"	"RBMY1D"	"RBMY1E"	"RBMY1F"	"RBMY1J"	"RBP1"	"RBP2"	"RBP3"	"RBP4"	"RBP5"	"RBP7"	"RBPJ"	"RBPJL"	"RBPMS"	"RBPMS2"	"RBX1"	"RC3H1"	"RC3H2"	"RCAN1"	"RCAN2"	"RCAN3"	"RCBTB1"	"RCBTB2"	"RCC1"	"RCC2"	"RCCD1"	"RCE1"	"RCHY1"	"RCL1"	"RCN1"	"RCN2"	"RCN3"	"RCOR1"	"RCOR2"	"RCOR3"	"RCSD1"	"RCVRN"	"RD3"	"RD3L"	"RDH10"	"RDH11"	"RDH12"	"RDH13"	"RDH14"	"RDH16"	"RDH5"	"RDH8"	"RDM1"	"RDX"	"REC114"	"REC8"	"RECK"	"RECQL"	"RECQL4"	"RECQL5"	"REEP1"	"REEP2"	"REEP3"	"REEP4"	"REEP5"	"REEP6"	"REG1A"	"REG1B"	"REG3A"	"REG3G"	"REG4"	"REL"	"RELA"	"RELB"	"RELL1"	"RELL2"	"RELN"	"RELT"	"REM1"	"REM2"	"REN"	"RENBP"	"REP15"	"REPIN1"	"REPS1"	"REPS2"	"RER1"	"RERE"	"RERG"	"RERGL"	"RESP18"	"REST"	"RET"	"RETN"	"RETNLB"	"RETSAT"	"REV1"	"REV3L"	"REXO1"	"REXO2"	"REXO4"	"RFC1"	"RFC2"	"RFC3"	"RFC4"	"RFC5"	"RFESD"	"RFFL"	"RFK"	"RFNG"	"RFPL1"	"RFPL3"	"RFPL3S"	"RFPL4A"	"RFPL4AL1"	"RFPL4B"	"RFT1"	"RFTN1"	"RFTN2"	"RFWD2"	"RFWD3"	"RFX2"	"RFX3"	"RFX4"	"RFX5"	"RFX6"	"RFX7"	"RFX8"	"RFXANK"	"RFXAP"	"RGAG1"	"RGAG4"	"RGCC"	"RGL1"	"RGL2"	"RGL3"	"RGL4"	"RGMA"	"RGMB"	"RGN"	"RGP1"	"RGPD1"	"RGPD2"	"RGPD3"	"RGPD4"	"RGPD5"	"RGPD6"	"RGPD8"	"RGR"	"RGS1"	"RGS10"	"RGS11"	"RGS12"	"RGS13"	"RGS14"	"RGS16"	"RGS17"	"RGS18"	"RGS19"	"RGS2"	"RGS20"	"RGS21"	"RGS22"	"RGS3"	"RGS4"	"RGS5"	"RGS6"	"RGS7"	"RGS7BP"	"RGS8"	"RGS9"	"RGS9BP"	"RGSL1"	"RHAG"	"RHBDD1"	"RHBDD2"	"RHBDD3"	"RHBDF1"	"RHBDF2"	"RHBDL1"	"RHBDL2"	"RHBDL3"	"RHBG"	"RHCE"	"RHCG"	"RHD"	"RHEB"	"RHEBL1"	"RHNO1"	"RHO"	"RHOA"	"RHOB"	"RHOBTB1"	"RHOBTB2"	"RHOBTB3"	"RHOC"	"RHOD"	"RHOF"	"RHOG"	"RHOH"	"RHOJ"	"RHOQ"	"RHOT1"	"RHOT2"	"RHOU"	"RHOV"	"RHOXF1"	"RHOXF2"	"RHOXF2B"	"RHPN1"	"RHPN2"	"RIBC1"	"RIBC2"	"RIC1"	"RIC3"	"RIC8A"	"RIC8B"	"RICTOR"	"RIF1"	"RIIAD1"	"RILP"	"RILPL1"	"RILPL2"	"RIMBP2"	"RIMBP3"	"RIMBP3B"	"RIMBP3C"	"RIMKLA"	"RIMKLB"	"RIMS1"	"RIMS2"	"RIMS3"	"RIMS4"	"RIN1"	"RIN2"	"RIN3"	"RING1"	"RINL"	"RINT1"	"RIOK1"	"RIOK2"	"RIOK3"	"RIPK1"	"RIPK2"	"RIPK3"	"RIPK4"	"RIPPLY1"	"RIPPLY2"	"RIPPLY3"	"RIT1"	"RIT2"	"RITA1"	"RLBP1"	"RLF"	"RLIM"	"RLN1"	"RLN2"	"RLN3"	"RLTPR"	"RMDN1"	"RMDN2"	"RMDN3"	"RMI1"	"RMI2"	"RMND1"	"RMND5A"	"RMND5B"	"RNASE1"	"RNASE10"	"RNASE11"	"RNASE12"	"RNASE13"	"RNASE2"	"RNASE3"	"RNASE4"	"RNASE6"	"RNASE7"	"RNASE8"	"RNASE9"	"RNASEH1"	"RNASEH2A"	"RNASEH2B"	"RNASEH2C"	"RNASEK"	"RNASEK-C17orf49"	"RNASEL"	"RNASET2"	"RND1"	"RND2"	"RND3"	"RNF10"	"RNF103"	"RNF103-CHMP3"	"RNF11"	"RNF111"	"RNF112"	"RNF113A"	"RNF113B"	"RNF114"	"RNF115"	"RNF121"	"RNF122"	"RNF123"	"RNF125"	"RNF126"	"RNF128"	"RNF13"	"RNF130"	"RNF133"	"RNF135"	"RNF138"	"RNF139"	"RNF14"	"RNF141"	"RNF144A"	"RNF144B"	"RNF145"	"RNF146"	"RNF148"	"RNF149"	"RNF150"	"RNF151"	"RNF152"	"RNF157"	"RNF165"	"RNF166"	"RNF167"	"RNF168"	"RNF169"	"RNF17"	"RNF170"	"RNF175"	"RNF180"	"RNF181"	"RNF182"	"RNF183"	"RNF185"	"RNF186"	"RNF187"	"RNF19A"	"RNF19B"	"RNF2"	"RNF20"	"RNF207"	"RNF208"	"RNF212"	"RNF212B"	"RNF213"	"RNF214"	"RNF215"	"RNF216"	"RNF217"	"RNF219"	"RNF220"	"RNF222"	"RNF223"	"RNF224"	"RNF24"	"RNF25"	"RNF26"	"RNF31"	"RNF32"	"RNF34"	"RNF38"	"RNF39"	"RNF4"	"RNF40"	"RNF41"	"RNF43"	"RNF44"	"RNF5"	"RNF6"	"RNF7"	"RNF8"	"RNFT1"	"RNFT2"	"RNGTT"	"RNH1"	"RNLS"	"RNMT"	"RNMTL1"	"RNPC3"	"RNPEP"	"RNPEPL1"	"RNPS1"	"ROBO1"	"ROBO2"	"ROBO3"	"ROBO4"	"ROCK1"	"ROCK2"	"ROGDI"	"ROM1"	"ROMO1"	"ROPN1"	"ROPN1B"	"ROPN1L"	"ROR1"	"ROR2"	"RORA"	"RORB"	"RORC"	"ROS1"	"RP1"	"RPTN"	"RPTOR"	"RPUSD1"	"RPUSD2"	"RPUSD3"	"RPUSD4"	"RQCD1"	"RRAD"	"RRAGA"	"RRAGB"	"RRAGC"	"RRAGD"	"RRAS"	"RRAS2"	"RRBP1"	"RREB1"	"RRH"	"RRM1"	"RRM2"	"RRM2B"	"RRN3"	"RRNAD1"	"RRP1"	"RRP12"	"RRP15"	"RRP1B"	"RRP36"	"RRP7A"	"RRP8"	"RRP9"	"RRS1"	"RS1"	"RSAD1"	"RSAD2"	"RSBN1"	"RSBN1L"	"RSC1A1"	"RSF1"	"RSG1"	"RSL1D1"	"RSL24D1"	"RSPH1"	"RSPH10B"	"RSPH10B2"	"RSPH3"	"RSPH4A"	"RSPH6A"	"RSPH9"	"RSPO1"	"RSPO2"	"RSPO3"	"RSPO4"	"RSPRY1"	"RSRC1"	"RSRC2"	"RSRP1"	"RSU1"	"RTBDN"	"RTCA"	"RTCB"	"RTEL1"	"RTEL1-TNFRSF6B"	"RTF1"	"RTFDC1"	"RTKN"	"RTKN2"	"RTL1"	"RTN1"	"RTN2"	"RTN3"	"RTN4"	"RTN4IP1"	"RTN4R"	"RTN4RL1"	"RTN4RL2"	"RTP1"	"RTP2"	"RTP3"	"RTP4"	"RTP5"	"RTTN"	"RUFY1"	"RUFY2"	"RUFY3"	"RUFY4"	"RUNDC1"	"RUNDC3A"	"RUNDC3B"	"RUNX1"	"RUNX1T1"	"RUNX2"	"RUNX3"	"RUSC1"	"RUSC2"	"RUVBL1"	"RUVBL2"	"RWDD1"	"RWDD2A"	"RWDD2B"	"RWDD3"	"RWDD4"	"RXFP1"	"RXFP2"	"RXFP3"	"RXFP4"	"RXRA"	"RXRB"	"RXRG"	"RYBP"	"RYK"	"RYR1"	"RYR2"	"RYR3"	"S100A1"	"S100A10"	"S100A11"	"S100A12"	"S100A13"	"S100A14"	"S100A16"	"S100A2"	"S100A3"	"S100A4"	"S100A5"	"S100A6"	"S100A7"	"S100A7A"	"S100A7L2"	"S100A8"	"S100A9"	"S100B"	"S100G"	"S100P"	"S100PBP"	"S100Z"	"S1PR1"	"S1PR2"	"S1PR3"	"S1PR4"	"S1PR5"	"SAA1"	"SAA2"	"SAA2-SAA4"	"SAA4"	"SAAL1"	"SAC3D1"	"SACM1L"	"SACS"	"SAE1"	"SAFB"	"SAFB2"	"SAG"	"SAGE1"	"SALL1"	"SALL2"	"SALL3"	"SALL4"	"SAMD1"	"SAMD10"	"SAMD11"	"SAMD12"	"SAMD13"	"SAMD14"	"SAMD15"	"SAMD3"	"SAMD4A"	"SAMD4B"	"SAMD5"	"SAMD7"	"SAMD8"	"SAMD9"	"SAMD9L"	"SAMHD1"	"SAMM50"	"SAMSN1"	"SAP130"	"SAP18"	"SAP25"	"SAP30"	"SAP30BP"	"SAP30L"	"SAPCD1"	"SAPCD2"	"SAR1A"	"SAR1B"	"SARAF"	"SARDH"	"SARM1"	"SARNP"	"SARS"	"SARS2"	"SART1"	"SART3"	"SASH1"	"SASH3"	"SASS6"	"SAT1"	"SAT2"	"SATB1"	"SATB2"	"SATL1"	"SAV1"	"SAYSD1"	"SBDS"	"SBF1"	"SBF2"	"SBK1"	"SBK2"	"SBK3"	"SBNO1"	"SBNO2"	"SBSN"	"SBSPON"	"SC5D"	"SCAF1"	"SCAF11"	"SCAF4"	"SCAF8"	"SCAI"	"SCAMP1"	"SCAMP2"	"SCAMP3"	"SCAMP4"	"SCAMP5"	"SCAND1"	"SCAP"	"SCAPER"	"SCARA3"	"SCARA5"	"SCARB1"	"SCARB2"	"SCARF1"	"SCARF2"	"SCCPDH"	"SCD"	"SCD5"	"SCEL"	"SCFD1"	"SCFD2"	"SCG2"	"SCG3"	"SCG5"	"SCGB1A1"	"SCGB1C1"	"SCGB1D1"	"SCGB1D2"	"SCGB1D4"	"SCGB2A1"	"SCGB2A2"	"SCGB2B2"	"SCGB3A1"	"SCGB3A2"	"SCGN"	"SCHIP1"	"SCIMP"	"SCIN"	"SCLT1"	"SCLY"	"SCMH1"	"SCML1"	"SCML2"	"SCML4"	"SCN10A"	"SCN11A"	"SCN1A"	"SCN1B"	"SCN2A"	"SCN2B"	"SCN3A"	"SCN3B"	"SCN4A"	"SCN4B"	"SCN5A"	"SCN7A"	"SCN8A"	"SCN9A"	"SCNM1"	"SCNN1A"	"SCNN1B"	"SCNN1D"	"SCNN1G"	"SCO1"	"SCO2"	"SCOC"	"SCP2"	"SCP2D1"	"SCPEP1"	"SCRG1"	"SCRIB"	"SCRN1"	"SCRN2"	"SCRN3"	"SCRT1"	"SCRT2"	"SCT"	"SCTR"	"SCUBE1"	"SCUBE2"	"SCUBE3"	"SCX"	"SCYL1"	"SCYL2"	"SCYL3"	"SDAD1"	"SDC1"	"SDC2"	"SDC3"	"SDC4"	"SDCBP"	"SDCBP2"	"SDCCAG3"	"SDCCAG8"	"SDE2"	"SDF2"	"SDF2L1"	"SDF4"	"SDHA"	"SDHAF1"	"SDHAF2"	"SDHB"	"SDHC"	"SDHD"	"SDK1"	"SDK2"	"SDPR"	"SDR16C5"	"SDR39U1"	"SDR42E1"	"SDR42E2"	"SDR9C7"	"SDS"	"SDSL"	"SEBOX"	"SEC11A"	"SEC11C"	"SEC13"	"SEC14L1"	"SEC14L2"	"SEC14L3"	"SEC14L4"	"SEC14L5"	"SEC14L6"	"SEC16A"	"SEC16B"	"SEC22A"	"SEC22C"	"SEC23A"	"SEC23B"	"SEC23IP"	"SEC24A"	"SEC24B"	"SEC24C"	"SEC24D"	"SEC31A"	"SEC31B"	"SEC61A1"	"SEC61A2"	"SEC61B"	"SEC61G"	"SEC62"	"SEC63"	"SECISBP2"	"SECISBP2L"	"SECTM1"	"SEH1L"	"SEL1L"	"SEL1L2"	"SEL1L3"	"SELE"	"SELENBP1"	"SELK"	"SELL"	"SELM"	"SELO"	"SELP"	"SELPLG"	"SELT"	"SELV"	"SEMA3A"	"SEMA3B"	"SEMA3C"	"SEMA3D"	"SEMA3E"	"SEMA3F"	"SEMA3G"	"SEMA4A"	"SEMA4B"	"SEMA4C"	"SEMA4D"	"SEMA4F"	"SEMA4G"	"SEMA5A"	"SEMA5B"	"SEMA6A"	"SEMA6B"	"SEMA6C"	"SEMA6D"	"SEMA7A"	"SEMG1"	"SEMG2"	"SENP1"	"SENP2"	"SENP3"	"SENP3-EIF4A1"	"SENP5"	"SENP6"	"SENP7"	"SENP8"	"SEP15"	"SEPHS1"	"SEPHS2"	"SEPN1"	"SEPP1"	"SEPSECS"	"SEPT1"	"SEPT10"	"SEPT11"	"SEPT12"	"SEPT14"	"SEPT2"	"SEPT3"	"SEPT4"	"SEPT5"	"SEPT6"	"SEPT7"	"SEPT8"	"SEPT9"	"SEPW1"	"SERAC1"	"SERBP1"	"SERF1A"	"SERF1B"	"SERF2"	"SERGEF"	"SERHL2"	"SERINC1"	"SERINC2"	"SERINC3"	"SERINC4"	"SERINC5"	"SERP1"	"SERP2"	"SERPINA1"	"SERPINA10"	"SERPINA11"	"SERPINA12"	"SERPINA3"	"SERPINA4"	"SERPINA5"	"SERPINA6"	"SERPINA7"	"SERPINA9"	"SERPINB1"	"SERPINB10"	"SERPINB11"	"SERPINB12"	"SERPINB13"	"SERPINB2"	"SERPINB3"	"SERPINB4"	"SERPINB5"	"SERPINB6"	"SERPINB7"	"SERPINB8"	"SERPINB9"	"SERPINC1"	"SERPIND1"	"SERPINE1"	"SERPINE2"	"SERPINE3"	"SERPINF1"	"SERPINF2"	"SERPING1"	"SERPINH1"	"SERPINI1"	"SERPINI2"	"SERTAD1"	"SERTAD2"	"SERTAD3"	"SERTAD4"	"SERTM1"	"SESN1"	"SESN2"	"SESN3"	"SESTD1"	"SET"	"SETBP1"	"SETD1A"	"SETD1B"	"SETD2"	"SETD3"	"SETD4"	"SETD5"	"SETD6"	"SETD7"	"SETD8"	"SETD9"	"SETDB1"	"SETDB2"	"SETMAR"	"SETSIP"	"SETX"	"SEZ6"	"SEZ6L"	"SEZ6L2"	"SF1"	"SF3A1"	"SF3A2"	"SF3A3"	"SF3B1"	"SF3B2"	"SF3B3"	"SF3B4"	"SF3B5"	"SF3B6"	"SFI1"	"SFMBT1"	"SFMBT2"	"SFN"	"SFPQ"	"SFR1"	"SFRP1"	"SFRP2"	"SFRP4"	"SFRP5"	"SFSWAP"	"SFT2D1"	"SFT2D2"	"SFT2D3"	"SFTA2"	"SFTA3"	"SFTPA1"	"SFTPA2"	"SFTPB"	"SFTPC"	"SFTPD"	"SFXN1"	"SFXN2"	"SFXN3"	"SFXN4"	"SFXN5"	"SGCA"	"SGCB"	"SGCD"	"SGCE"	"SGCG"	"SGCZ"	"SGIP1"	"SGK1"	"SGK2"	"SGK223"	"SGK3"	"SGK494"	"SGMS1"	"SGMS2"	"SGOL1"	"SGOL2"	"SGPL1"	"SGPP1"	"SGPP2"	"SGSH"	"SGSM1"	"SGSM2"	"SGSM3"	"SGTA"	"SGTB"	"SH2B1"	"SH2B2"	"SH2B3"	"SH2D1A"	"SH2D1B"	"SH2D2A"	"SH2D3A"	"SH2D3C"	"SH2D4A"	"SH2D4B"	"SH2D5"	"SH2D6"	"SH2D7"	"SH3BGR"	"SH3BGRL"	"SH3BGRL2"	"SH3BGRL3"	"SH3BP1"	"SH3BP2"	"SH3BP4"	"SH3BP5"	"SH3BP5L"	"SH3D19"	"SH3D21"	"SH3GL1"	"SH3GL2"	"SH3GL3"	"SH3GLB1"	"SH3GLB2"	"SH3KBP1"	"SH3PXD2A"	"SH3PXD2B"	"SH3RF1"	"SH3RF2"	"SH3RF3"	"SH3TC1"	"SH3TC2"	"SH3YL1"	"SHANK1"	"SHANK2"	"SHARPIN"	"SHB"	"SHBG"	"SHC1"	"SHC2"	"SHC3"	"SHC4"	"SHCBP1"	"SHCBP1L"	"SHD"	"SHE"	"SHF"	"SHFM1"	"SHH"	"SHISA2"	"SHISA3"	"SHISA4"	"SHISA5"	"SHISA6"	"SHISA7"	"SHISA8"	"SHISA9"	"SHKBP1"	"SHMT1"	"SHMT2"	"SHOC2"	"SHOX"	"SHOX2"	"SHPK"	"SHPRH"	"SHQ1"	"SHROOM1"	"SHROOM2"	"SHROOM3"	"SHROOM4"	"SI"	"SIAE"	"SIAH1"	"SIAH2"	"SIAH3"	"SIDT1"	"SIDT2"	"SIGIRR"	"SIGLEC1"	"SIGLEC10"	"SIGLEC11"	"SIGLEC12"	"SIGLEC14"	"SIGLEC15"	"SIGLEC5"	"SIGLEC6"	"SIGLEC7"	"SIGLEC8"	"SIGLEC9"	"SIGLECL1"	"SIGMAR1"	"SIK1"	"SIK2"	"SIK3"	"SIKE1"	"SIL1"	"SIM1"	"SIM2"	"SIMC1"	"SIN3A"	"SIN3B"	"SIPA1"	"SIPA1L1"	"SIPA1L2"	"SIPA1L3"	"SIRPA"	"SIRPB1"	"SIRPB2"	"SIRPD"	"SIRPG"	"SIRT1"	"SIRT2"	"SIRT3"	"SIRT4"	"SIRT5"	"SIRT6"	"SIRT7"	"SIT1"	"SIVA1"	"SIX1"	"SIX2"	"SIX3"	"SIX4"	"SIX5"	"SIX6"	"SKA1"	"SKA2"	"SKA3"	"SKAP1"	"SKAP2"	"SKI"	"SKIDA1"	"SKIL"	"SKIV2L"	"SKIV2L2"	"SKOR1"	"SKOR2"	"SKP1"	"SKP2"	"SLA"	"SLA2"	"SLAIN1"	"SLAIN2"	"SLAMF1"	"SLAMF6"	"SLAMF7"	"SLAMF8"	"SLAMF9"	"SLBP"	"SLC10A1"	"SLC10A2"	"SLC10A3"	"SLC10A4"	"SLC10A5"	"SLC10A6"	"SLC10A7"	"SLC11A1"	"SLC11A2"	"SLC12A1"	"SLC12A2"	"SLC12A3"	"SLC12A4"	"SLC12A5"	"SLC12A6"	"SLC12A7"	"SLC12A8"	"SLC12A9"	"SLC13A1"	"SLC13A2"	"SLC13A3"	"SLC13A4"	"SLC13A5"	"SLC14A1"	"SLC14A2"	"SLC15A1"	"SLC15A2"	"SLC15A3"	"SLC15A4"	"SLC15A5"	"SLC16A1"	"SLC16A10"	"SLC16A11"	"SLC16A12"	"SLC16A13"	"SLC16A14"	"SLC16A2"	"SLC16A3"	"SLC16A4"	"SLC16A5"	"SLC16A6"	"SLC16A7"	"SLC16A8"	"SLC16A9"	"SLC17A1"	"SLC17A2"	"SLC17A3"	"SLC17A4"	"SLC17A5"	"SLC17A6"	"SLC17A7"	"SLC17A8"	"SLC17A9"	"SLC18A1"	"SLC18A2"	"SLC18A3"	"SLC18B1"	"SLC19A1"	"SLC19A2"	"SLC19A3"	"SLC1A1"	"SLC1A2"	"SLC1A3"	"SLC1A4"	"SLC1A5"	"SLC1A6"	"SLC1A7"	"SLC20A1"	"SLC20A2"	"SLC22A1"	"SLC22A10"	"SLC22A11"	"SLC22A12"	"SLC22A13"	"SLC22A14"	"SLC22A15"	"SLC22A16"	"SLC22A17"	"SLC22A18"	"SLC22A2"	"SLC22A23"	"SLC22A24"	"SLC22A25"	"SLC22A3"	"SLC22A31"	"SLC22A4"	"SLC22A5"	"SLC22A6"	"SLC22A7"	"SLC22A8"	"SLC22A9"	"SLC23A1"	"SLC23A2"	"SLC23A3"	"SLC24A1"	"SLC24A2"	"SLC24A3"	"SLC24A4"	"SLC24A5"	"SLC25A1"	"SLC25A10"	"SLC25A11"	"SLC25A12"	"SLC25A13"	"SLC25A14"	"SLC25A15"	"SLC25A16"	"SLC25A17"	"SLC25A18"	"SLC25A19"	"SLC25A2"	"SLC25A20"	"SLC25A21"	"SLC25A22"	"SLC25A23"	"SLC25A24"	"SLC25A25"	"SLC25A26"	"SLC25A27"	"SLC25A28"	"SLC25A29"	"SLC25A3"	"SLC25A30"	"SLC25A31"	"SLC25A32"	"SLC25A33"	"SLC25A34"	"SLC25A35"	"SLC25A36"	"SLC25A37"	"SLC25A38"	"SLC25A39"	"SLC25A4"	"SLC25A40"	"SLC25A41"	"SLC25A42"	"SLC25A43"	"SLC25A44"	"SLC25A45"	"SLC25A46"	"SLC25A47"	"SLC25A48"	"SLC25A5"	"SLC25A51"	"SLC25A52"	"SLC25A53"	"SLC25A6"	"SLC26A1"	"SLC26A10"	"SLC26A11"	"SLC26A2"	"SLC26A3"	"SLC26A4"	"SLC26A5"	"SLC26A6"	"SLC26A7"	"SLC26A8"	"SLC26A9"	"SLC27A1"	"SLC27A2"	"SLC27A3"	"SLC27A4"	"SLC27A5"	"SLC27A6"	"SLC28A1"	"SLC28A2"	"SLC28A3"	"SLC29A1"	"SLC29A2"	"SLC29A3"	"SLC29A4"	"SLC2A1"	"SLC2A10"	"SLC2A11"	"SLC2A12"	"SLC2A13"	"SLC2A14"	"SLC2A2"	"SLC2A3"	"SLC2A4"	"SLC2A4RG"	"SLC2A5"	"SLC2A6"	"SLC2A7"	"SLC2A8"	"SLC2A9"	"SLC30A1"	"SLC30A10"	"SLC30A2"	"SLC30A3"	"SLC30A4"	"SLC30A5"	"SLC30A6"	"SLC30A7"	"SLC30A8"	"SLC30A9"	"SLC31A1"	"SLC31A2"	"SLC32A1"	"SLC33A1"	"SLC34A1"	"SLC34A2"	"SLC34A3"	"SLC35A1"	"SLC35A2"	"SLC35A3"	"SLC35A4"	"SLC35A5"	"SLC35B1"	"SLC35B2"	"SLC35B3"	"SLC35B4"	"SLC35C1"	"SLC35C2"	"SLC35D1"	"SLC35D2"	"SLC35D3"	"SLC35E1"	"SLC35E2"	"SLC35E2B"	"SLC35E3"	"SLC35E4"	"SLC35F1"	"SLC35F2"	"SLC35F3"	"SLC35F4"	"SLC35F5"	"SLC35F6"	"SLC35G1"	"SLC35G2"	"SLC35G3"	"SLC35G5"	"SLC35G6"	"SLC36A1"	"SLC36A2"	"SLC36A3"	"SLC36A4"	"SLC37A1"	"SLC37A2"	"SLC37A3"	"SLC37A4"	"SLC38A1"	"SLC38A10"	"SLC38A11"	"SLC38A2"	"SLC38A3"	"SLC38A4"	"SLC38A5"	"SLC38A6"	"SLC38A7"	"SLC38A8"	"SLC38A9"	"SLC39A1"	"SLC39A10"	"SLC39A11"	"SLC39A12"	"SLC39A13"	"SLC39A14"	"SLC39A2"	"SLC39A3"	"SLC39A4"	"SLC39A5"	"SLC39A6"	"SLC39A7"	"SLC39A8"	"SLC39A9"	"SLC3A1"	"SLC3A2"	"SLC40A1"	"SLC41A1"	"SLC41A2"	"SLC41A3"	"SLC43A1"	"SLC43A2"	"SLC43A3"	"SLC44A1"	"SLC44A2"	"SLC44A3"	"SLC44A4"	"SLC44A5"	"SLC45A1"	"SLC45A2"	"SLC45A3"	"SLC45A4"	"SLC46A1"	"SLC46A2"	"SLC46A3"	"SLC47A1"	"SLC47A2"	"SLC48A1"	"SLC4A1"	"SLC4A10"	"SLC4A11"	"SLC4A1AP"	"SLC4A2"	"SLC4A3"	"SLC4A4"	"SLC4A5"	"SLC4A7"	"SLC4A8"	"SLC4A9"	"SLC50A1"	"SLC51A"	"SLC51B"	"SLC52A1"	"SLC52A2"	"SLC52A3"	"SLC5A1"	"SLC5A10"	"SLC5A11"	"SLC5A12"	"SLC5A2"	"SLC5A3"	"SLC5A4"	"SLC5A5"	"SLC5A6"	"SLC5A7"	"SLC5A8"	"SLC5A9"	"SLC6A1"	"SLC6A11"	"SLC6A12"	"SLC6A13"	"SLC6A14"	"SLC6A15"	"SLC6A16"	"SLC6A17"	"SLC6A18"	"SLC6A19"	"SLC6A2"	"SLC6A20"	"SLC6A3"	"SLC6A4"	"SLC6A5"	"SLC6A6"	"SLC6A7"	"SLC6A8"	"SLC6A9"	"SLC7A1"	"SLC7A10"	"SLC7A11"	"SLC7A13"	"SLC7A14"	"SLC7A2"	"SLC7A3"	"SLC7A4"	"SLC7A5"	"SLC7A6"	"SLC7A6OS"	"SLC7A7"	"SLC7A8"	"SLC7A9"	"SLC8A1"	"SLC8A2"	"SLC8A3"	"SLC8B1"	"SLC9A1"	"SLC9A2"	"SLC9A3"	"SLC9A3R1"	"SLC9A3R2"	"SLC9A4"	"SLC9A5"	"SLC9A6"	"SLC9A7"	"SLC9A8"	"SLC9A9"	"SLC9B1"	"SLC9B2"	"SLC9C1"	"SLC9C2"	"SLCO1A2"	"SLCO1B1"	"SLCO1B3"	"SLCO1B7"	"SLCO1C1"	"SLCO2A1"	"SLCO2B1"	"SLCO3A1"	"SLCO4A1"	"SLCO4C1"	"SLCO5A1"	"SLCO6A1"	"SLFN11"	"SLFN12"	"SLFN12L"	"SLFN13"	"SLFN14"	"SLFN5"	"SLFNL1"	"SLIRP"	"SLIT1"	"SLIT2"	"SLIT3"	"SLITRK1"	"SLITRK2"	"SLITRK3"	"SLITRK4"	"SLITRK5"	"SLITRK6"	"SLK"	"SLMAP"	"SLMO1"	"SLMO2"	"SLN"	"SLPI"	"SLTM"	"SLU7"	"SLURP1"	"SLX1A"	"SLX1A-SULT1A3"	"SLX1B"	"SLX4"	"SLX4IP"	"SMAD1"	"SMAD2"	"SMAD3"	"SMAD4"	"SMAD5"	"SMAD6"	"SMAD7"	"SMAD9"	"SMAGP"	"SMAP1"	"SMAP2"	"SMARCA1"	"SMARCA2"	"SMARCA4"	"SMARCA5"	"SMARCAD1"	"SMARCAL1"	"SMARCB1"	"SMARCC1"	"SMARCC2"	"SMARCD1"	"SMARCD2"	"SMARCD3"	"SMARCE1"	"SMC1A"	"SMC1B"	"SMC2"	"SMC3"	"SMC4"	"SMC5"	"SMC6"	"SMCHD1"	"SMCO1"	"SMCO2"	"SMCO3"	"SMCO4"	"SMCP"	"SMCR8"	"SMDT1"	"SMEK1"	"SMEK2"	"SMG1"	"SMG5"	"SMG6"	"SMG7"	"SMG8"	"SMG9"	"SMIM1"	"SMIM10"	"SMIM11"	"SMIM12"	"SMIM13"	"SMIM14"	"SMIM15"	"SMIM17"	"SMIM18"	"SMIM19"	"SMIM2"	"SMIM20"	"SMIM21"	"SMIM22"	"SMIM23"	"SMIM24"	"SMIM3"	"SMIM4"	"SMIM5"	"SMIM6"	"SMIM7"	"SMIM8"	"SMIM9"	"SMKR1"	"SMLR1"	"SMN1"	"SMN2"	"SMNDC1"	"SMO"	"SMOC1"	"SMOC2"	"SMOX"	"SMPD1"	"SMPD2"	"SMPD3"	"SMPD4"	"SMPDL3A"	"SMPDL3B"	"SMPX"	"SMR3A"	"SMR3B"	"SMS"	"SMTN"	"SMTNL1"	"SMTNL2"	"SMU1"	"SMUG1"	"SMURF1"	"SMURF2"	"SMYD1"	"SMYD2"	"SMYD3"	"SMYD4"	"SMYD5"	"SNAI1"	"SNAI2"	"SNAI3"	"SNAP23"	"SNAP25"	"SNAP29"	"SNAP47"	"SNAP91"	"SNAPC1"	"SNAPC2"	"SNAPC3"	"SNAPC4"	"SNAPC5"	"SNAPIN"	"SNCA"	"SNCAIP"	"SNCB"	"SNCG"	"SND1"	"SNED1"	"SNF8"	"SNIP1"	"SNN"	"SNPH"	"SNRK"	"SNRNP200"	"SNRNP25"	"SNRNP35"	"SNRNP40"	"SNRNP48"	"SNRNP70"	"SNRPA"	"SNRPA1"	"SNRPB"	"SNRPB2"	"SNRPC"	"SNRPD1"	"SNRPD2"	"SNRPD3"	"SNRPE"	"SNRPF"	"SNRPG"	"SNRPN"	"SNTA1"	"SNTB1"	"SNTB2"	"SNTG1"	"SNTG2"	"SNTN"	"SNUPN"	"SNURF"	"SNW1"	"SNX1"	"SNX10"	"SNX11"	"SNX12"	"SNX13"	"SNX14"	"SNX15"	"SNX16"	"SNX17"	"SNX18"	"SNX19"	"SNX2"	"SNX20"	"SNX21"	"SNX22"	"SNX24"	"SNX25"	"SNX27"	"SNX29"	"SNX3"	"SNX30"	"SNX31"	"SNX32"	"SNX33"	"SNX4"	"SNX5"	"SNX6"	"SNX7"	"SNX8"	"SNX9"	"SOAT1"	"SOAT2"	"SOBP"	"SOCS1"	"SOCS2"	"SOCS3"	"SOCS4"	"SOCS5"	"SOCS6"	"SOCS7"	"SOD1"	"SOD2"	"SOD3"	"SOGA1"	"SOGA3"	"SOHLH1"	"SOHLH2"	"SON"	"SORBS1"	"SORBS2"	"SORBS3"	"SORCS1"	"SORCS2"	"SORCS3"	"SORD"	"SORL1"	"SORT1"	"SOS1"	"SOS2"	"SOST"	"SOSTDC1"	"SOWAHA"	"SOWAHB"	"SOWAHC"	"SOWAHD"	"SOX1"	"SOX10"	"SOX11"	"SOX12"	"SOX13"	"SOX14"	"SOX15"	"SOX17"	"SOX18"	"SOX2"	"SOX21"	"SOX3"	"SOX30"	"SOX4"	"SOX5"	"SOX6"	"SOX7"	"SOX8"	"SOX9"	"SP1"	"SP100"	"SP110"	"SP140"	"SP140L"	"SP2"	"SP3"	"SP4"	"SP5"	"SP6"	"SP7"	"SP8"	"SP9"	"SPA17"	"SPACA1"	"SPACA3"	"SPACA4"	"SPACA5"	"SPACA5B"	"SPACA7"	"SPAG1"	"SPAG11A"	"SPAG11B"	"SPAG16"	"SPAG17"	"SPAG4"	"SPAG5"	"SPAG6"	"SPAG7"	"SPAG8"	"SPAG9"	"SPAM1"	"SPANXA1"	"SPANXA2"	"SPANXB2"	"SPANXC"	"SPANXD"	"SPANXN1"	"SPANXN2"	"SPANXN3"	"SPANXN4"	"SPANXN5"	"SPARC"	"SPARCL1"	"SPAST"	"SPATA12"	"SPATA13"	"SPATA16"	"SPATA17"	"SPATA18"	"SPATA19"	"SPATA2"	"SPATA20"	"SPATA21"	"SPATA22"	"SPATA24"	"SPATA25"	"SPATA2L"	"SPATA3"	"SPATA31A1"	"SPATA31A3"	"SPATA31A5"	"SPATA31A6"	"SPATA31A7"	"SPATA31D1"	"SPATA31E1"	"SPATA32"	"SPATA33"	"SPATA4"	"SPATA45"	"SPATA5"	"SPATA5L1"	"SPATA6"	"SPATA6L"	"SPATA7"	"SPATA8"	"SPATA9"	"SPATC1"	"SPATC1L"	"SPATS1"	"SPATS2"	"SPATS2L"	"SPC24"	"SPC25"	"SPCS1"	"SPCS2"	"SPCS3"	"SPDEF"	"SPDL1"	"SPDYA"	"SPDYC"	"SPDYE1"	"SPDYE2"	"SPDYE2B"	"SPDYE3"	"SPDYE4"	"SPDYE5"	"SPDYE6"	"SPECC1"	"SPECC1L"	"SPECC1L-ADORA2A"	"SPEF1"	"SPEF2"	"SPEG"	"SPEM1"	"SPEN"	"SPERT"	"SPESP1"	"SPG11"	"SPG20"	"SPG21"	"SPG7"	"SPHAR"	"SPHK1"	"SPHK2"	"SPHKAP"	"SPI1"	"SPIB"	"SPIC"	"SPICE1"	"SPIDR"	"SPIN1"	"SPIN2A"	"SPIN2B"	"SPIN3"	"SPIN4"	"SPINK1"	"SPINK13"	"SPINK14"	"SPINK2"	"SPINK4"	"SPINK5"	"SPINK6"	"SPINK7"	"SPINK8"	"SPINK9"	"SPINT1"	"SPINT2"	"SPINT3"	"SPINT4"	"SPIRE1"	"SPIRE2"	"SPN"	"SPNS1"	"SPNS2"	"SPNS3"	"SPO11"	"SPOCD1"	"SPOCK1"	"SPOCK2"	"SPOCK3"	"SPON1"	"SPON2"	"SPOP"	"SPOPL"	"SPP1"	"SPP2"	"SPPL2A"	"SPPL2B"	"SPPL2C"	"SPPL3"	"SPR"	"SPRED1"	"SPRED2"	"SPRED3"	"SPRN"	"SPRR1A"	"SPRR1B"	"SPRR2A"	"SPRR2B"	"SPRR2D"	"SPRR2E"	"SPRR2F"	"SPRR2G"	"SPRR3"	"SPRR4"	"SPRTN"	"SPRY1"	"SPRY2"	"SPRY3"	"SPRY4"	"SPRYD3"	"SPRYD4"	"SPRYD7"	"SPSB1"	"SPSB2"	"SPSB3"	"SPSB4"	"SPTA1"	"SPTAN1"	"SPTB"	"SPTBN1"	"SPTBN2"	"SPTBN4"	"SPTBN5"	"SPTLC1"	"SPTLC2"	"SPTLC3"	"SPTSSA"	"SPTSSB"	"SPTY2D1"	"SPX"	"SPZ1"	"SQLE"	"SQRDL"	"SQSTM1"	"SRA1"	"SRBD1"	"SRC"	"SRCAP"	"SRCIN1"	"SRD5A1"	"SRD5A2"	"SRD5A3"	"SREBF1"	"SREBF2"	"SREK1"	"SREK1IP1"	"SRF"	"SRFBP1"	"SRGAP1"	"SRGAP2"	"SRGAP2B"	"SRGAP2C"	"SRGAP3"	"SRGN"	"SRI"	"SRL"	"SRM"	"SRMS"	"SRP14"	"SRP19"	"SRP54"	"SRP68"	"SRP72"	"SRP9"	"SRPK1"	"SRPK2"	"SRPK3"	"SRPR"	"SRPRB"	"SRPX"	"SRPX2"	"SRR"	"SRRD"	"SRRM1"	"SRRM2"	"SRRM3"	"SRRM4"	"SRRM5"	"SRRT"	"SRSF1"	"SRSF10"	"SRSF11"	"SRSF12"	"SRSF2"	"SRSF3"	"SRSF4"	"SRSF5"	"SRSF6"	"SRSF7"	"SRSF8"	"SRSF9"	"SRXN1"	"SRY"	"SS18"	"SS18L1"	"SS18L2"	"SSB"	"SSBP1"	"SSBP2"	"SSBP3"	"SSBP4"	"SSC4D"	"SSC5D"	"SSFA2"	"SSH1"	"SSH2"	"SSH3"	"SSMEM1"	"SSNA1"	"SSPN"	"SSR1"	"SSR2"	"SSR3"	"SSR4"	"SSRP1"	"SSSCA1"	"SST"	"SSTR1"	"SSTR2"	"SSTR3"	"SSTR4"	"SSTR5"	"SSU72"	"SSUH2"	"SSX1"	"SSX2"	"SSX2B"	"SSX2IP"	"SSX3"	"SSX4"	"SSX4B"	"SSX5"	"SSX7"	"ST13"	"ST14"	"ST18"	"ST20"	"ST20-MTHFS"	"ST3GAL1"	"ST3GAL2"	"ST3GAL3"	"ST3GAL4"	"ST3GAL5"	"ST3GAL6"	"ST5"	"ST6GAL1"	"ST6GAL2"	"ST6GALNAC1"	"ST6GALNAC2"	"ST6GALNAC3"	"ST6GALNAC4"	"ST6GALNAC5"	"ST6GALNAC6"	"ST7"	"ST7L"	"ST8SIA1"	"ST8SIA2"	"ST8SIA3"	"ST8SIA4"	"ST8SIA5"	"ST8SIA6"	"STAB1"	"STAB2"	"STAC"	"STAC2"	"STAC3"	"STAG1"	"STAG2"	"STAG3"	"STAG3L5P-PVRIG2P-PILRB"	"STAM"	"STAM2"	"STAMBP"	"STAMBPL1"	"STAP1"	"STAP2"	"STAR"	"STARD10"	"STARD13"	"STARD3"	"STARD3NL"	"STARD4"	"STARD5"	"STARD6"	"STARD7"	"STARD8"	"STARD9"	"STAT1"	"STAT2"	"STAT3"	"STAT4"	"STAT5A"	"STAT5B"	"STAT6"	"STATH"	"STAU1"	"STAU2"	"STC1"	"STC2"	"STEAP1"	"STEAP1B"	"STEAP2"	"STEAP3"	"STEAP4"	"STH"	"STIL"	"STIM1"	"STIM2"	"STIP1"	"STK10"	"STK11"	"STK11IP"	"STK16"	"STK17A"	"STK17B"	"STK19"	"STK24"	"STK25"	"STK3"	"STK31"	"STK32A"	"STK32B"	"STK32C"	"STK33"	"STK35"	"STK36"	"STK38"	"STK38L"	"STK39"	"STK4"	"STK40"	"STKLD1"	"STMN1"	"STMN2"	"STMN4"	"STMND1"	"STOM"	"STOML1"	"STOML2"	"STOML3"	"STON1"	"STON1-GTF2A1L"	"STON2"	"STOX1"	"STOX2"	"STPG1"	"STPG2"	"STRA13"	"STRA6"	"STRA8"	"STRADA"	"STRADB"	"STRAP"	"STRBP"	"STRC"	"STRIP1"	"STRIP2"	"STRN"	"STRN3"	"STRN4"	"STS"	"STT3A"	"STT3B"	"STUB1"	"STX10"	"STX11"	"STX12"	"STX16"	"STX16-NPEPL1"	"STX17"	"STX18"	"STX19"	"STX1A"	"STX1B"	"STX2"	"STX3"	"STX4"	"STX5"	"STX6"	"STX7"	"STX8"	"STXBP1"	"STXBP2"	"STXBP3"	"STXBP4"	"STXBP5"	"STXBP5L"	"STXBP6"	"STYK1"	"STYX"	"STYXL1"	"SUB1"	"SUCLA2"	"SUCLG1"	"SUCLG2"	"SUCNR1"	"SUCO"	"SUDS3"	"SUFU"	"SUGCT"	"SUGP1"	"SUGP2"	"SUGT1"	"SULF1"	"SULF2"	"SULT1A1"	"SULT1A2"	"SULT1A3"	"SULT1A4"	"SULT1B1"	"SULT1C2"	"SULT1C3"	"SULT1C4"	"SULT1E1"	"SULT2A1"	"SULT2B1"	"SULT4A1"	"SULT6B1"	"SUMF1"	"SUMF2"	"SUMO1"	"SUMO2"	"SUMO3"	"SUMO4"	"SUN1"	"SUN2"	"SUN3"	"SUN5"	"SUOX"	"SUPT16H"	"SUPT20H"	"SUPT3H"	"SUPT4H1"	"SUPT5H"	"SUPT6H"	"SUPT7L"	"SUPV3L1"	"SURF1"	"SURF2"	"SURF4"	"SURF6"	"SUSD1"	"SUSD2"	"SUSD3"	"SUSD4"	"SUSD5"	"SUV39H1"	"SUV39H2"	"SUV420H1"	"SUV420H2"	"SUZ12"	"SV2A"	"SV2B"	"SV2C"	"SVEP1"	"SVIL"	"SVIP"	"SVOP"	"SVOPL"	"SWAP70"	"SWI5"	"SWSAP1"	"SWT1"	"SYAP1"	"SYBU"	"SYCE1"	"SYCE1L"	"SYCE2"	"SYCE3"	"SYCN"	"SYCP1"	"SYCP2"	"SYCP2L"	"SYCP3"	"SYDE1"	"SYDE2"	"SYF2"	"SYK"	"SYMPK"	"SYN1"	"SYN2"	"SYN3"	"SYNC"	"SYNCRIP"	"SYNDIG1"	"SYNDIG1L"	"SYNE1"	"SYNE2"	"SYNE3"	"SYNE4"	"SYNGAP1"	"SYNGR1"	"SYNGR2"	"SYNGR3"	"SYNGR4"	"SYNJ1"	"SYNJ2"	"SYNJ2BP"	"SYNJ2BP-COX16"	"SYNM"	"SYNPO"	"SYNPO2"	"SYNPO2L"	"SYNPR"	"SYNRG"	"SYP"	"SYPL1"	"SYPL2"	"SYS1"	"SYS1-DBNDD2"	"SYT1"	"SYT10"	"SYT11"	"SYT12"	"SYT13"	"SYT14"	"SYT15"	"SYT16"	"SYT17"	"SYT2"	"SYT3"	"SYT4"	"SYT5"	"SYT6"	"SYT7"	"SYT8"	"SYT9"	"SYTL1"	"SYTL2"	"SYTL3"	"SYTL4"	"SYTL5"	"SYVN1"	"SZRD1"	"SZT2"	"T"	"TAAR1"	"TAAR2"	"TAAR5"	"TAAR6"	"TAAR8"	"TAAR9"	"TAB1"	"TAB2"	"TAB3"	"TAC1"	"TAC3"	"TAC4"	"TACC1"	"TACC2"	"TACC3"	"TACO1"	"TACR1"	"TACR2"	"TACR3"	"TACSTD2"	"TADA1"	"TADA2A"	"TADA2B"	"TADA3"	"TAF1"	"TAF10"	"TAF11"	"TAF12"	"TAF13"	"TAF15"	"TAF1A"	"TAF1B"	"TAF1C"	"TAF1D"	"TAF1L"	"TAF2"	"TAF3"	"TAF4"	"TAF4B"	"TAF5"	"TAF5L"	"TAF6"	"TAF6L"	"TAF7"	"TAF7L"	"TAF8"	"TAF9"	"TAF9B"	"TAGAP"	"TAGLN"	"TAGLN2"	"TAGLN3"	"TAL1"	"TAL2"	"TALDO1"	"TAMM41"	"TANC1"	"TANC2"	"TANGO2"	"TANGO6"	"TANK"	"TAOK1"	"TAOK2"	"TAOK3"	"TAP1"	"TAP2"	"TAPBP"	"TAPBPL"	"TAPT1"	"TARBP1"	"TARBP2"	"TARDBP"	"TARM1"	"TARS"	"TARS2"	"TARSL2"	"TAS1R1"	"TAS1R2"	"TAS1R3"	"TAS2R1"	"TAS2R10"	"TAS2R13"	"TAS2R14"	"TAS2R16"	"TAS2R19"	"TAS2R20"	"TAS2R3"	"TAS2R30"	"TAS2R31"	"TAS2R38"	"TAS2R39"	"TAS2R4"	"TAS2R40"	"TAS2R41"	"TAS2R42"	"TAS2R43"	"TAS2R46"	"TAS2R5"	"TAS2R50"	"TAS2R60"	"TAS2R7"	"TAS2R8"	"TAS2R9"	"TASP1"	"TAT"	"TATDN1"	"TATDN2"	"TATDN3"	"TAX1BP1"	"TAX1BP3"	"TAZ"	"TBATA"	"TBC1D1"	"TBC1D10A"	"TBC1D10B"	"TBC1D10C"	"TBC1D12"	"TBC1D13"	"TBC1D14"	"TBC1D15"	"TBC1D16"	"TBC1D17"	"TBC1D19"	"TBC1D2"	"TBC1D20"	"TBC1D21"	"TBC1D22A"	"TBC1D22B"	"TBC1D23"	"TBC1D24"	"TBC1D25"	"TBC1D26"	"TBC1D28"	"TBC1D29"	"TBC1D2B"	"TBC1D3"	"TBC1D30"	"TBC1D31"	"TBC1D32"	"TBC1D3B"	"TBC1D3C"	"TBC1D3F"	"TBC1D3G"	"TBC1D3H"	"TBC1D4"	"TBC1D5"	"TBC1D7"	"TBC1D8"	"TBC1D8B"	"TBC1D9"	"TBC1D9B"	"TBCA"	"TBCB"	"TBCC"	"TBCCD1"	"TBCD"	"TBCE"	"TBCEL"	"TBCK"	"TBK1"	"TBKBP1"	"TBL1X"	"TBL1XR1"	"TBL1Y"	"TBL2"	"TBL3"	"TBP"	"TBPL1"	"TBPL2"	"TBR1"	"TBRG1"	"TBRG4"	"TBX1"	"TBX10"	"TBX15"	"TBX18"	"TBX19"	"TBX2"	"TBX20"	"TBX21"	"TBX22"	"TBX3"	"TBX4"	"TBX5"	"TBX6"	"TBXA2R"	"TBXAS1"	"TC2N"	"TCAIM"	"TCAP"	"TCEA1"	"TCEA2"	"TCEA3"	"TCEAL1"	"TCEAL2"	"TCEAL3"	"TCEAL4"	"TCEAL5"	"TCEAL6"	"TCEAL7"	"TCEAL8"	"TCEANC"	"TCEANC2"	"TCEB1"	"TCEB2"	"TCEB3"	"TCEB3B"	"TCEB3C"	"TCEB3CL"	"TCEB3CL2"	"TCERG1"	"TCERG1L"	"TCF12"	"TCF15"	"TCF19"	"TCF20"	"TCF21"	"TCF23"	"TCF24"	"TCF25"	"TCF3"	"TCF4"	"TCF7"	"TCF7L1"	"TCF7L2"	"TCFL5"	"TCHH"	"TCHHL1"	"TCHP"	"TCIRG1"	"TCL1A"	"TCL1B"	"TCN1"	"TCN2"	"TCOF1"	"TCP1"	"TCP10"	"TCP10L"	"TCP10L2"	"TCP11"	"TCP11L1"	"TCP11L2"	"TCP11X2"	"TCTA"	"TCTE1"	"TCTE3"	"TCTEX1D1"	"TCTEX1D2"	"TCTEX1D4"	"TCTN1"	"TCTN2"	"TCTN3"	"TDG"	"TDGF1"	"TDO2"	"TDP1"	"TDP2"	"TDRD1"	"TDRD10"	"TDRD12"	"TDRD15"	"TDRD3"	"TDRD5"	"TDRD6"	"TDRD7"	"TDRD9"	"TDRKH"	"TDRP"	"TEAD1"	"TEAD2"	"TEAD3"	"TEAD4"	"TEC"	"TECPR1"	"TECPR2"	"TECR"	"TECRL"	"TECTA"	"TECTB"	"TEDDM1"	"TEF"	"TEFM"	"TEK"	"TEKT1"	"TEKT2"	"TEKT3"	"TEKT4"	"TEKT5"	"TELO2"	"TEN1"	"TEN1-CDK3"	"TENM1"	"TENM2"	"TENM3"	"TENM4"	"TEP1"	"TEPP"	"TERF1"	"TERF2"	"TERF2IP"	"TERT"	"TES"	"TESC"	"TESK1"	"TESK2"	"TESPA1"	"TET1"	"TET2"	"TET3"	"TEX10"	"TEX101"	"TEX11"	"TEX12"	"TEX13A"	"TEX13B"	"TEX14"	"TEX15"	"TEX19"	"TEX2"	"TEX22"	"TEX26"	"TEX261"	"TEX264"	"TEX28"	"TEX29"	"TEX30"	"TEX33"	"TEX35"	"TEX36"	"TEX37"	"TEX38"	"TEX40"	"TEX43"	"TEX9"	"TF"	"TFAM"	"TFAP2A"	"TFAP2B"	"TFAP2C"	"TFAP2D"	"TFAP2E"	"TFAP4"	"TFB1M"	"TFB2M"	"TFCP2"	"TFCP2L1"	"TFDP1"	"TFDP2"	"TFDP3"	"TFE3"	"TFEB"	"TFEC"	"TFF1"	"TFF2"	"TFF3"	"TFG"	"TFIP11"	"TFPI"	"TFPI2"	"TFPT"	"TFR2"	"TFRC"	"TG"	"TGDS"	"TGFA"	"TGFB1"	"TGFB1I1"	"TGFB2"	"TGFB3"	"TGFBI"	"TGFBR1"	"TGFBR2"	"TGFBR3"	"TGFBR3L"	"TGFBRAP1"	"TGIF1"	"TGIF2"	"TGIF2-C20orf24"	"TGIF2LX"	"TGIF2LY"	"TGM1"	"TGM2"	"TGM3"	"TGM4"	"TGM5"	"TGM6"	"TGM7"	"TGOLN2"	"TGS1"	"TH"	"THADA"	"THAP1"	"THAP10"	"THAP11"	"THAP2"	"THAP3"	"THAP4"	"THAP5"	"THAP6"	"THAP7"	"THAP8"	"THAP9"	"THBD"	"THBS1"	"THBS2"	"THBS3"	"THBS4"	"THEG"	"THEGL"	"THEM4"	"THEM5"	"THEM6"	"THEMIS"	"THEMIS2"	"THG1L"	"THNSL1"	"THNSL2"	"THOC1"	"THOC2"	"THOC3"	"THOC5"	"THOC6"	"THOC7"	"THOP1"	"THPO"	"THRA"	"THRAP3"	"THRB"	"THRSP"	"THSD1"	"THSD4"	"THSD7A"	"THSD7B"	"THTPA"	"THUMPD1"	"THUMPD2"	"THUMPD3"	"THY1"	"THYN1"	"TIA1"	"TIAF1"	"TIAL1"	"TIAM1"	"TIAM2"	"TICAM1"	"TICAM2"	"TICRR"	"TIE1"	"TIFA"	"TIFAB"	"TIGD1"	"TIGD2"	"TIGD3"	"TIGD4"	"TIGD5"	"TIGD6"	"TIGD7"	"TIGIT"	"TIMD4"	"TIMELESS"	"TIMM10"	"TIMM10B"	"TIMM13"	"TIMM17A"	"TIMM17B"	"TIMM21"	"TIMM22"	"TIMM23"	"TIMM23B"	"TIMM44"	"TIMM50"	"TIMM8A"	"TIMM8B"	"TIMM9"	"TIMMDC1"	"TIMP1"	"TIMP2"	"TIMP3"	"TIMP4"	"TINAG"	"TINAGL1"	"TINF2"	"TIPARP"	"TIPIN"	"TIPRL"	"TIRAP"	"TISP43"	"TJAP1"	"TJP1"	"TJP2"	"TJP3"	"TK1"	"TK2"	"TKT"	"TKTL1"	"TKTL2"	"TLCD1"	"TLCD2"	"TLDC1"	"TLDC2"	"TLE1"	"TLE2"	"TLE3"	"TLE4"	"TLE6"	"TLK1"	"TLK2"	"TLL1"	"TLL2"	"TLN1"	"TLN2"	"TLR1"	"TLR10"	"TLR2"	"TLR3"	"TLR4"	"TLR5"	"TLR6"	"TLR7"	"TLR8"	"TLR9"	"TLX1"	"TLX1NB"	"TLX2"	"TLX3"	"TM2D1"	"TM2D2"	"TM2D3"	"TM4SF1"	"TM4SF18"	"TM4SF19"	"TM4SF19-TCTEX1D2"	"TM4SF20"	"TM4SF4"	"TM4SF5"	"TM6SF1"	"TM6SF2"	"TM7SF2"	"TM7SF3"	"TM9SF1"	"TM9SF2"	"TM9SF3"	"TM9SF4"	"TMA16"	"TMA7"	"TMBIM1"	"TMBIM4"	"TMBIM6"	"TMC1"	"TMC2"	"TMC3"	"TMC4"	"TMC5"	"TMC6"	"TMC7"	"TMC8"	"TMCC1"	"TMCC2"	"TMCC3"	"TMCO1"	"TMCO2"	"TMCO3"	"TMCO4"	"TMCO5A"	"TMCO6"	"TMED1"	"TMED10"	"TMED2"	"TMED3"	"TMED4"	"TMED5"	"TMED6"	"TMED7"	"TMED7-TICAM2"	"TMED8"	"TMED9"	"TMEFF1"	"TMEFF2"	"TMEM100"	"TMEM101"	"TMEM102"	"TMEM104"	"TMEM105"	"TMEM106A"	"TMEM106B"	"TMEM106C"	"TMEM107"	"TMEM108"	"TMEM109"	"TMEM11"	"TMEM110"	"TMEM110-MUSTN1"	"TMEM114"	"TMEM115"	"TMEM116"	"TMEM117"	"TMEM119"	"TMEM120A"	"TMEM120B"	"TMEM121"	"TMEM123"	"TMEM125"	"TMEM126A"	"TMEM126B"	"TMEM127"	"TMEM128"	"TMEM129"	"TMEM130"	"TMEM131"	"TMEM132A"	"TMEM132B"	"TMEM132C"	"TMEM132D"	"TMEM132E"	"TMEM133"	"TMEM134"	"TMEM135"	"TMEM136"	"TMEM138"	"TMEM139"	"TMEM140"	"TMEM141"	"TMEM143"	"TMEM144"	"TMEM145"	"TMEM147"	"TMEM14A"	"TMEM14B"	"TMEM14C"	"TMEM14E"	"TMEM150A"	"TMEM150B"	"TMEM150C"	"TMEM151A"	"TMEM151B"	"TMEM154"	"TMEM155"	"TMEM156"	"TMEM158"	"TMEM159"	"TMEM160"	"TMEM161A"	"TMEM161B"	"TMEM163"	"TMEM164"	"TMEM165"	"TMEM167A"	"TMEM167B"	"TMEM168"	"TMEM169"	"TMEM17"	"TMEM170A"	"TMEM170B"	"TMEM171"	"TMEM173"	"TMEM174"	"TMEM175"	"TMEM176A"	"TMEM176B"	"TMEM177"	"TMEM178A"	"TMEM178B"	"TMEM179"	"TMEM179B"	"TMEM18"	"TMEM180"	"TMEM181"	"TMEM182"	"TMEM183A"	"TMEM184A"	"TMEM184B"	"TMEM184C"	"TMEM185A"	"TMEM185B"	"TMEM186"	"TMEM187"	"TMEM189"	"TMEM189-UBE2V1"	"TMEM19"	"TMEM190"	"TMEM191B"	"TMEM192"	"TMEM194A"	"TMEM194B"	"TMEM196"	"TMEM198"	"TMEM199"	"TMEM2"	"TMEM200A"	"TMEM200B"	"TMEM200C"	"TMEM201"	"TMEM202"	"TMEM203"	"TMEM204"	"TMEM205"	"TMEM206"	"TMEM207"	"TMEM208"	"TMEM209"	"TMEM210"	"TMEM211"	"TMEM212"	"TMEM213"	"TMEM214"	"TMEM215"	"TMEM216"	"TMEM217"	"TMEM218"	"TMEM219"	"TMEM220"	"TMEM221"	"TMEM222"	"TMEM223"	"TMEM225"	"TMEM229A"	"TMEM229B"	"TMEM230"	"TMEM231"	"TMEM232"	"TMEM233"	"TMEM234"	"TMEM235"	"TMEM236"	"TMEM237"	"TMEM238"	"TMEM239"	"TMEM240"	"TMEM241"	"TMEM242"	"TMEM243"	"TMEM244"	"TMEM245"	"TMEM246"	"TMEM247"	"TMEM248"	"TMEM249"	"TMEM25"	"TMEM251"	"TMEM252"	"TMEM253"	"TMEM254"	"TMEM255A"	"TMEM255B"	"TMEM256"	"TMEM256-PLSCR3"	"TMEM257"	"TMEM258"	"TMEM259"	"TMEM26"	"TMEM260"	"TMEM261"	"TMEM262"	"TMEM263"	"TMEM27"	"TMEM30A"	"TMEM30B"	"TMEM30C"	"TMEM31"	"TMEM33"	"TMEM35"	"TMEM37"	"TMEM38A"	"TMEM38B"	"TMEM39A"	"TMEM39B"	"TMEM40"	"TMEM41A"	"TMEM41B"	"TMEM42"	"TMEM43"	"TMEM44"	"TMEM45A"	"TMEM45B"	"TMEM47"	"TMEM5"	"TMEM50A"	"TMEM50B"	"TMEM51"	"TMEM52"	"TMEM52B"	"TMEM53"	"TMEM54"	"TMEM55A"	"TMEM55B"	"TMEM56"	"TMEM56-RWDD3"	"TMEM57"	"TMEM59"	"TMEM59L"	"TMEM60"	"TMEM61"	"TMEM62"	"TMEM63A"	"TMEM63B"	"TMEM63C"	"TMEM64"	"TMEM65"	"TMEM67"	"TMEM68"	"TMEM69"	"TMEM70"	"TMEM71"	"TMEM72"	"TMEM74"	"TMEM74B"	"TMEM78"	"TMEM79"	"TMEM80"	"TMEM81"	"TMEM82"	"TMEM86A"	"TMEM86B"	"TMEM87A"	"TMEM87B"	"TMEM88"	"TMEM88B"	"TMEM89"	"TMEM8A"	"TMEM8B"	"TMEM8C"	"TMEM9"	"TMEM91"	"TMEM92"	"TMEM95"	"TMEM97"	"TMEM98"	"TMEM99"	"TMEM9B"	"TMF1"	"TMIE"	"TMIGD1"	"TMIGD2"	"TMLHE"	"TMOD1"	"TMOD2"	"TMOD3"	"TMOD4"	"TMPO"	"TMPPE"	"TMPRSS11A"	"TMPRSS11B"	"TMPRSS11D"	"TMPRSS11E"	"TMPRSS11F"	"TMPRSS12"	"TMPRSS13"	"TMPRSS15"	"TMPRSS2"	"TMPRSS3"	"TMPRSS4"	"TMPRSS5"	"TMPRSS6"	"TMPRSS7"	"TMPRSS9"	"TMSB10"	"TMSB15A"	"TMSB15B"	"TMSB4X"	"TMSB4Y"	"TMTC1"	"TMTC2"	"TMTC3"	"TMTC4"	"TMUB1"	"TMUB2"	"TMX1"	"TMX2"	"TMX2-CTNND1"	"TMX3"	"TMX4"	"TNC"	"TNF"	"TNFAIP1"	"TNFAIP2"	"TNFAIP3"	"TNFAIP6"	"TNFAIP8"	"TNFAIP8L1"	"TNFAIP8L2"	"TNFAIP8L3"	"TNFRSF10A"	"TNFRSF10B"	"TNFRSF10C"	"TNFRSF10D"	"TNFRSF11A"	"TNFRSF11B"	"TNFRSF12A"	"TNFRSF13B"	"TNFRSF13C"	"TNFRSF14"	"TNFRSF17"	"TNFRSF18"	"TNFRSF19"	"TNFRSF1A"	"TNFRSF1B"	"TNFRSF21"	"TNFRSF25"	"TNFRSF4"	"TNFRSF6B"	"TNFRSF8"	"TNFRSF9"	"TNFSF10"	"TNFSF11"	"TNFSF12"	"TNFSF12-TNFSF13"	"TNFSF13"	"TNFSF13B"	"TNFSF14"	"TNFSF15"	"TNFSF18"	"TNFSF4"	"TNFSF8"	"TNFSF9"	"TNIK"	"TNIP1"	"TNIP2"	"TNIP3"	"TNK1"	"TNK2"	"TNKS"	"TNKS1BP1"	"TNKS2"	"TNMD"	"TNN"	"TNNC1"	"TNNC2"	"TNNI1"	"TNNI2"	"TNNI3"	"TNNI3K"	"TNNT1"	"TNNT2"	"TNNT3"	"TNP1"	"TNP2"	"TNPO1"	"TNPO2"	"TNPO3"	"TNR"	"TNRC18"	"TNRC6A"	"TNRC6B"	"TNRC6C"	"TNS1"	"TNS3"	"TNS4"	"TNXB"	"TOB1"	"TOB2"	"TOE1"	"TOLLIP"	"TOM1"	"TOM1L1"	"TOM1L2"	"TOMM20"	"TOMM20L"	"TOMM22"	"TOMM34"	"TOMM40"	"TOMM40L"	"TOMM5"	"TOMM6"	"TOMM7"	"TOMM70A"	"TONSL"	"TOP1"	"TOP1MT"	"TOP2A"	"TOP2B"	"TOP3A"	"TOP3B"	"TOPAZ1"	"TOPBP1"	"TOPORS"	"TOR1A"	"TOR1AIP1"	"TOR1AIP2"	"TOR1B"	"TOR2A"	"TOR3A"	"TOR4A"	"TOX"	"TOX2"	"TOX3"	"TOX4"	"TP53"	"TP53AIP1"	"TP53BP1"	"TP53BP2"	"TP53I11"	"TP53I13"	"TP53I3"	"TP53INP1"	"TP53INP2"	"TP53RK"	"TP53TG3"	"TP53TG3B"	"TP53TG3C"	"TP53TG3D"	"TP53TG5"	"TP63"	"TP73"	"TPBG"	"TPBGL"	"TPCN1"	"TPCN2"	"TPD52"	"TPD52L1"	"TPD52L2"	"TPD52L3"	"TPGS1"	"TPGS2"	"TPH1"	"TPH2"	"TPI1"	"TPK1"	"TPM1"	"TPM2"	"TPM3"	"TPM4"	"TPMT"	"TPO"	"TPP1"	"TPP2"	"TPPP"	"TPPP2"	"TPPP3"	"TPR"	"TPRA1"	"TPRG1"	"TPRG1L"	"TPRKB"	"TPRN"	"TPRX1"	"TPRXL"	"TPSAB1"	"TPSB2"	"TPSD1"	"TPSG1"	"TPST1"	"TPST2"	"TPT1"	"TPTE"	"TPTE2"	"TPX2"	"TRA2A"	"TRA2B"	"TRABD"	"TRABD2A"	"TRABD2B"	"TRADD"	"TRAF1"	"TRAF2"	"TRAF3"	"TRAF3IP1"	"TRAF3IP2"	"TRAF3IP3"	"TRAF4"	"TRAF5"	"TRAF6"	"TRAF7"	"TRAFD1"	"TRAIP"	"TRAK1"	"TRAK2"	"TRAM1"	"TRAM1L1"	"TRAM2"	"TRANK1"	"TRAP1"	"TRAPPC1"	"TRAPPC10"	"TRAPPC11"	"TRAPPC12"	"TRAPPC13"	"TRAPPC2"	"TRAPPC2L"	"TRAPPC3"	"TRAPPC3L"	"TRAPPC4"	"TRAPPC5"	"TRAPPC6A"	"TRAPPC6B"	"TRAPPC8"	"TRAPPC9"	"TRAT1"	"TRDMT1"	"TRDN"	"TREH"	"TREM1"	"TREM2"	"TREML1"	"TREML2"	"TREML4"	"TRERF1"	"TREX1"	"TREX2"	"TRH"	"TRHDE"	"TRHR"	"TRIAP1"	"TRIB1"	"TRIB2"	"TRIB3"	"TRIL"	"TRIM10"	"TRIM11"	"TRIM13"	"TRIM14"	"TRIM15"	"TRIM16"	"TRIM16L"	"TRIM17"	"TRIM2"	"TRIM21"	"TRIM22"	"TRIM23"	"TRIM24"	"TRIM25"	"TRIM26"	"TRIM27"	"TRIM28"	"TRIM29"	"TRIM3"	"TRIM31"	"TRIM32"	"TRIM33"	"TRIM34"	"TRIM35"	"TRIM36"	"TRIM37"	"TRIM38"	"TRIM39"	"TRIM39-RPP21"	"TRIM4"	"TRIM40"	"TRIM41"	"TRIM42"	"TRIM43"	"TRIM44"	"TRIM45"	"TRIM46"	"TRIM47"	"TRIM48"	"TRIM49"	"TRIM49B"	"TRIM49C"	"TRIM49D1"	"TRIM5"	"TRIM50"	"TRIM51"	"TRIM52"	"TRIM54"	"TRIM55"	"TRIM56"	"TRIM58"	"TRIM59"	"TRIM6"	"TRIM6-TRIM34"	"TRIM60"	"TRIM61"	"TRIM62"	"TRIM63"	"TRIM64"	"TRIM64B"	"TRIM64C"	"TRIM65"	"TRIM66"	"TRIM67"	"TRIM68"	"TRIM69"	"TRIM7"	"TRIM71"	"TRIM72"	"TRIM73"	"TRIM74"	"TRIM77"	"TRIM8"	"TRIM9"	"TRIML1"	"TRIML2"	"TRIO"	"TRIOBP"	"TRIP10"	"TRIP11"	"TRIP12"	"TRIP13"	"TRIP4"	"TRIP6"	"TRIQK"	"TRIT1"	"TRMT1"	"TRMT10A"	"TRMT10B"	"TRMT10C"	"TRMT11"	"TRMT112"	"TRMT12"	"TRMT13"	"TRMT1L"	"TRMT2A"	"TRMT2B"	"TRMT44"	"TRMT5"	"TRMT6"	"TRMT61A"	"TRMT61B"	"TRMU"	"TRNAU1AP"	"TRNP1"	"TRNT1"	"TRO"	"TROAP"	"TROVE2"	"TRPA1"	"TRPC1"	"TRPC3"	"TRPC4"	"TRPC4AP"	"TRPC5"	"TRPC6"	"TRPC7"	"TRPM1"	"TRPM2"	"TRPM3"	"TRPM4"	"TRPM5"	"TRPM6"	"TRPM7"	"TRPM8"	"TRPS1"	"TRPT1"	"TRPV1"	"TRPV2"	"TRPV3"	"TRPV4"	"TRPV5"	"TRPV6"	"TRRAP"	"TRUB1"	"TRUB2"	"TSACC"	"TSC1"	"TSC2"	"TSC22D1"	"TSC22D2"	"TSC22D3"	"TSC22D4"	"TSEN15"	"TSEN2"	"TSEN34"	"TSEN54"	"TSFM"	"TSG101"	"TSGA10"	"TSGA10IP"	"TSGA13"	"TSHB"	"TSHR"	"TSHZ1"	"TSHZ2"	"TSHZ3"	"TSKS"	"TSKU"	"TSLP"	"TSN"	"TSNARE1"	"TSNAX"	"TSNAX-DISC1"	"TSNAXIP1"	"TSPAN1"	"TSPAN10"	"TSPAN11"	"TSPAN12"	"TSPAN13"	"TSPAN14"	"TSPAN15"	"TSPAN16"	"TSPAN17"	"TSPAN18"	"TSPAN19"	"TSPAN2"	"TSPAN3"	"TSPAN31"	"TSPAN32"	"TSPAN33"	"TSPAN4"	"TSPAN5"	"TSPAN6"	"TSPAN7"	"TSPAN8"	"TSPAN9"	"TSPEAR"	"TSPO"	"TSPO2"	"TSPY1"	"TSPY10"	"TSPY2"	"TSPY3"	"TSPY4"	"TSPY6P"	"TSPY8"	"TSPYL1"	"TSPYL2"	"TSPYL4"	"TSPYL5"	"TSPYL6"	"TSR1"	"TSR2"	"TSR3"	"TSSC1"	"TSSC4"	"TSSK1B"	"TSSK2"	"TSSK3"	"TSSK4"	"TSSK6"	"TST"	"TSTA3"	"TSTD1"	"TSTD2"	"TTBK1"	"TTBK2"	"TTC1"	"TTC12"	"TTC13"	"TTC14"	"TTC16"	"TTC17"	"TTC19"	"TTC21A"	"TTC21B"	"TTC22"	"TTC23"	"TTC23L"	"TTC24"	"TTC25"	"TTC26"	"TTC27"	"TTC28"	"TTC29"	"TTC3"	"TTC30A"	"TTC30B"	"TTC31"	"TTC32"	"TTC33"	"TTC34"	"TTC36"	"TTC37"	"TTC38"	"TTC39A"	"TTC39B"	"TTC39C"	"TTC4"	"TTC5"	"TTC6"	"TTC7A"	"TTC7B"	"TTC8"	"TTC9"	"TTC9B"	"TTC9C"	"TTF1"	"TTF2"	"TTI1"	"TTI2"	"TTK"	"TTL"	"TTLL1"	"TTLL10"	"TTLL11"	"TTLL12"	"TTLL2"	"TTLL3"	"TTLL4"	"TTLL5"	"TTLL6"	"TTLL7"	"TTLL8"	"TTLL9"	"TTN"	"TTPA"	"TTPAL"	"TTR"	"TTYH1"	"TTYH2"	"TTYH3"	"TUB"	"TUBA1A"	"TUBA1B"	"TUBA1C"	"TUBA3C"	"TUBA3D"	"TUBA3E"	"TUBA4A"	"TUBA8"	"TUBAL3"	"TUBB"	"TUBB1"	"TUBB2A"	"TUBB2B"	"TUBB3"	"TUBB4A"	"TUBB4B"	"TUBB6"	"TUBB8"	"TUBD1"	"TUBE1"	"TUBG1"	"TUBG2"	"TUBGCP2"	"TUBGCP3"	"TUBGCP4"	"TUBGCP5"	"TUBGCP6"	"TUFM"	"TUFT1"	"TULP1"	"TULP2"	"TULP3"	"TULP4"	"TUSC1"	"TUSC2"	"TUSC3"	"TUSC5"	"TUT1"	"TVP23A"	"TVP23B"	"TVP23C"	"TVP23C-CDRT4"	"TWF1"	"TWF2"	"TWIST1"	"TWIST2"	"TWISTNB"	"TWSG1"	"TXK"	"TXLNA"	"TXLNB"	"TXLNG"	"TXN"	"TXN2"	"TXNDC11"	"TXNDC12"	"TXNDC15"	"TXNDC16"	"TXNDC17"	"TXNDC2"	"TXNDC5"	"TXNDC8"	"TXNDC9"	"TXNIP"	"TXNL1"	"TXNL4A"	"TXNL4B"	"TXNRD1"	"TXNRD2"	"TXNRD3"	"TXNRD3NB"	"TYK2"	"TYMP"	"TYMS"	"TYR"	"TYRO3"	"TYROBP"	"TYRP1"	"TYSND1"	"TYW1"	"TYW1B"	"TYW3"	"TYW5"	"U2AF1"	"U2AF1L4"	"U2AF2"	"U2SURP"	"UACA"	"UAP1"	"UAP1L1"	"UBA1"	"UBA2"	"UBA3"	"UBA5"	"UBA52"	"UBA6"	"UBA7"	"UBAC1"	"UBAC2"	"UBALD1"	"UBALD2"	"UBAP1"	"UBAP1L"	"UBAP2"	"UBAP2L"	"UBASH3A"	"UBASH3B"	"UBB"	"UBBP4"	"UBC"	"UBD"	"UBE2A"	"UBE2B"	"UBE2C"	"UBE2D1"	"UBE2D2"	"UBE2D3"	"UBE2D4"	"UBE2E1"	"UBE2E2"	"UBE2E3"	"UBE2F"	"UBE2F-SCLY"	"UBE2G1"	"UBE2G2"	"UBE2H"	"UBE2I"	"UBE2J1"	"UBE2J2"	"UBE2K"	"UBE2L3"	"UBE2L6"	"UBE2M"	"UBE2N"	"UBE2O"	"UBE2Q1"	"UBE2Q2"	"UBE2Q2L"	"UBE2QL1"	"UBE2R2"	"UBE2S"	"UBE2T"	"UBE2U"	"UBE2V1"	"UBE2V2"	"UBE2W"	"UBE2Z"	"UBE3A"	"UBE3B"	"UBE3C"	"UBE3D"	"UBE4A"	"UBE4B"	"UBFD1"	"UBIAD1"	"UBL3"	"UBL4A"	"UBL4B"	"UBL5"	"UBL7"	"UBLCP1"	"UBN1"	"UBN2"	"UBOX5"	"UBP1"	"UBQLN1"	"UBQLN2"	"UBQLN3"	"UBQLN4"	"UBQLNL"	"UBR1"	"UBR2"	"UBR3"	"UBR4"	"UBR5"	"UBR7"	"UBTD1"	"UBTD2"	"UBTF"	"UBTFL1"	"UBXN1"	"UBXN10"	"UBXN11"	"UBXN2A"	"UBXN2B"	"UBXN4"	"UBXN6"	"UBXN7"	"UBXN8"	"UCHL1"	"UCHL3"	"UCHL5"	"UCK1"	"UCK2"	"UCKL1"	"UCMA"	"UCN"	"UCN2"	"UCN3"	"UCP1"	"UCP2"	"UCP3"	"UEVLD"	"UFC1"	"UFD1L"	"UFL1"	"UFM1"	"UFSP1"	"UFSP2"	"UGCG"	"UGDH"	"UGGT1"	"UGGT2"	"UGP2"	"UGT1A1"	"UGT1A10"	"UGT1A3"	"UGT1A4"	"UGT1A5"	"UGT1A6"	"UGT1A7"	"UGT1A8"	"UGT1A9"	"UGT2A1"	"UGT2A2"	"UGT2A3"	"UGT2B10"	"UGT2B11"	"UGT2B15"	"UGT2B17"	"UGT2B28"	"UGT2B4"	"UGT2B7"	"UGT3A1"	"UGT3A2"	"UGT8"	"UHMK1"	"UHRF1"	"UHRF1BP1"	"UHRF1BP1L"	"UHRF2"	"UIMC1"	"ULBP1"	"ULBP2"	"ULBP3"	"ULK1"	"ULK2"	"ULK3"	"ULK4"	"UMOD"	"UMODL1"	"UMPS"	"UNC119"	"UNC119B"	"UNC13A"	"UNC13B"	"UNC13C"	"UNC13D"	"UNC45A"	"UNC45B"	"UNC50"	"UNC5A"	"UNC5B"	"UNC5C"	"UNC5CL"	"UNC5D"	"UNC79"	"UNC80"	"UNC93A"	"UNC93B1"	"UNCX"	"UNG"	"UNK"	"UNKL"	"UPB1"	"UPF1"	"UPF2"	"UPF3A"	"UPF3B"	"UPK1A"	"UPK1B"	"UPK2"	"UPK3A"	"UPK3B"	"UPK3BL"	"UPP1"	"UPP2"	"UPRT"	"UQCC1"	"UQCC2"	"UQCC3"	"UQCR10"	"UQCR11"	"UQCRB"	"UQCRC1"	"UQCRC2"	"UQCRFS1"	"UQCRH"	"UQCRHL"	"UQCRQ"	"URAD"	"URB1"	"URB2"	"URGCP"	"URGCP-MRPS24"	"URI1"	"URM1"	"UROC1"	"UROD"	"UROS"	"USB1"	"USE1"	"USF1"	"USF2"	"USH1C"	"USH1G"	"USH2A"	"USHBP1"	"USMG5"	"USO1"	"USP1"	"USP10"	"USP11"	"USP12"	"USP13"	"USP14"	"USP15"	"USP16"	"USP17L10"	"USP17L11"	"USP17L12"	"USP17L13"	"USP17L15"	"USP17L17"	"USP17L18"	"USP17L19"	"USP17L2"	"USP17L20"	"USP17L21"	"USP17L22"	"USP17L23"	"USP17L24"	"USP17L25"	"USP17L26"	"USP17L27"	"USP17L28"	"USP17L29"	"USP17L3"	"USP17L30"	"USP17L4"	"USP17L5"	"USP17L7"	"USP17L8"	"USP18"	"USP19"	"USP2"	"USP20"	"USP21"	"USP22"	"USP24"	"USP25"	"USP26"	"USP27X"	"USP28"	"USP29"	"USP3"	"USP30"	"USP31"	"USP32"	"USP33"	"USP34"	"USP35"	"USP36"	"USP37"	"USP38"	"USP39"	"USP4"	"USP40"	"USP41"	"USP42"	"USP43"	"USP44"	"USP45"	"USP46"	"USP47"	"USP48"	"USP49"	"USP5"	"USP50"	"USP51"	"USP53"	"USP54"	"USP6"	"USP6NL"	"USP7"	"USP8"	"USP9X"	"USP9Y"	"USPL1"	"UST"	"UTF1"	"UTP11L"	"UTP14A"	"UTP14C"	"UTP15"	"UTP18"	"UTP20"	"UTP23"	"UTP3"	"UTP6"	"UTRN"	"UTS2"	"UTS2B"	"UTS2R"	"UTY"	"UVRAG"	"UVSSA"	"UXS1"	"UXT"	"VAC14"	"VAMP1"	"VAMP2"	"VAMP3"	"VAMP4"	"VAMP5"	"VAMP7"	"VAMP8"	"VANGL1"	"VANGL2"	"VAPA"	"VAPB"	"VARS"	"VARS2"	"VASH1"	"VASH2"	"VASN"	"VASP"	"VAT1"	"VAT1L"	"VAV1"	"VAV2"	"VAV3"	"VAX1"	"VAX2"	"VBP1"	"VCAM1"	"VCAN"	"VCL"	"VCP"	"VCPIP1"	"VCPKMT"	"VCX"	"VCX2"	"VCX3A"	"VCX3B"	"VCY"	"VCY1B"	"VDAC1"	"VDAC2"	"VDAC3"	"VDR"	"VEGFA"	"VEGFB"	"VEGFC"	"VENTX"	"VEPH1"	"VEZF1"	"VEZT"	"VGF"	"VGLL1"	"VGLL2"	"VGLL3"	"VGLL4"	"VHL"	"VHLL"	"VIL1"	"VILL"	"VIM"	"VIMP"	"VIP"	"VIPAS39"	"VIPR1"	"VIPR2"	"VIT"	"VKORC1"	"VKORC1L1"	"VLDLR"	"VMA21"	"VMAC"	"VMO1"	"VMP1"	"VN1R1"	"VN1R2"	"VN1R4"	"VNN1"	"VNN2"	"VNN3"	"VOPP1"	"VPRBP"	"VPREB1"	"VPREB3"	"VPS11"	"VPS13A"	"VPS13B"	"VPS13C"	"VPS13D"	"VPS16"	"VPS18"	"VPS25"	"VPS26A"	"VPS26B"	"VPS28"	"VPS29"	"VPS33A"	"VPS33B"	"VPS35"	"VPS36"	"VPS37A"	"VPS37B"	"VPS37C"	"VPS37D"	"VPS39"	"VPS41"	"VPS45"	"VPS4A"	"VPS4B"	"VPS51"	"VPS52"	"VPS53"	"VPS54"	"VPS72"	"VPS8"	"VPS9D1"	"VRK1"	"VRK2"	"VRK3"	"VRTN"	"VSIG1"	"VSIG10"	"VSIG10L"	"VSIG2"	"VSIG4"	"VSIG8"	"VSNL1"	"VSTM1"	"VSTM2A"	"VSTM2B"	"VSTM2L"	"VSTM4"	"VSTM5"	"VSX1"	"VSX2"	"VTA1"	"VTCN1"	"VTI1A"	"VTI1B"	"VTN"	"VWA1"	"VWA2"	"VWA3A"	"VWA3B"	"VWA5A"	"VWA5B1"	"VWA5B2"	"VWA7"	"VWA8"	"VWA9"	"VWC2"	"VWC2L"	"VWCE"	"VWDE"	"VWF"	"WAC"	"WAPAL"	"WARS"	"WARS2"	"WAS"	"WASF1"	"WASF2"	"WASF3"	"WASH1"	"WASL"	"WBP1"	"WBP11"	"WBP1L"	"WBP2"	"WBP2NL"	"WBP4"	"WBP5"	"WBSCR16"	"WBSCR17"	"WBSCR22"	"WBSCR27"	"WBSCR28"	"WDFY1"	"WDFY2"	"WDFY3"	"WDFY4"	"WDHD1"	"WDPCP"	"WDR1"	"WDR11"	"WDR12"	"WDR13"	"WDR17"	"WDR18"	"WDR19"	"WDR20"	"WDR24"	"WDR25"	"WDR26"	"WDR27"	"WDR3"	"WDR31"	"WDR33"	"WDR34"	"WDR35"	"WDR36"	"WDR37"	"WDR38"	"WDR4"	"WDR41"	"WDR43"	"WDR44"	"WDR45"	"WDR45B"	"WDR46"	"WDR47"	"WDR48"	"WDR49"	"WDR5"	"WDR53"	"WDR54"	"WDR55"	"WDR59"	"WDR5B"	"WDR6"	"WDR60"	"WDR61"	"WDR62"	"WDR63"	"WDR64"	"WDR66"	"WDR7"	"WDR70"	"WDR72"	"WDR73"	"WDR74"	"WDR75"	"WDR76"	"WDR77"	"WDR78"	"WDR81"	"WDR82"	"WDR83"	"WDR83OS"	"WDR86"	"WDR87"	"WDR88"	"WDR89"	"WDR90"	"WDR91"	"WDR92"	"WDR93"	"WDSUB1"	"WDTC1"	"WDYHV1"	"WEE1"	"WEE2"	"WFDC1"	"WFDC10A"	"WFDC10B"	"WFDC11"	"WFDC12"	"WFDC13"	"WFDC2"	"WFDC3"	"WFDC5"	"WFDC6"	"WFDC8"	"WFDC9"	"WFIKKN1"	"WFIKKN2"	"WFS1"	"WHAMM"	"WHSC1"	"WHSC1L1"	"WI2-3308P17.2"	"WIBG"	"WIF1"	"WIPF1"	"WIPF2"	"WIPF3"	"WIPI1"	"WIPI2"	"WISP1"	"WISP2"	"WISP3"	"WIZ"	"WLS"	"WNK1"	"WNK2"	"WNK3"	"WNK4"	"WNT1"	"WNT10A"	"WNT10B"	"WNT11"	"WNT16"	"WNT2"	"WNT2B"	"WNT3"	"WNT3A"	"WNT4"	"WNT5A"	"WNT5B"	"WNT6"	"WNT7A"	"WNT7B"	"WNT8A"	"WNT8B"	"WNT9A"	"WNT9B"	"WRAP53"	"WRAP73"	"WRB"	"WRN"	"WRNIP1"	"WSB1"	"WSB2"	"WSCD1"	"WSCD2"	"WT1"	"WTAP"	"WTIP"	"WWC1"	"WWC2"	"WWC3"	"WWOX"	"WWP1"	"WWP2"	"WWTR1"	"XAB2"	"XAF1"	"XAGE1A"	"XAGE1B"	"XAGE2B"	"XAGE3"	"XAGE5"	"XBP1"	"XCL1"	"XCL2"	"XCR1"	"XDH"	"XG"	"XIAP"	"XIRP1"	"XIRP2"	"XK"	"XKR3"	"XKR4"	"XKR5"	"XKR6"	"XKR7"	"XKR8"	"XKR9"	"XKRX"	"XPA"	"XPC"	"XPNPEP1"	"XPNPEP2"	"XPNPEP3"	"XPO1"	"XPO4"	"XPO5"	"XPO6"	"XPO7"	"XPOT"	"XPR1"	"XRCC1"	"XRCC2"	"XRCC3"	"XRCC4"	"XRCC5"	"XRCC6"	"XRCC6BP1"	"XRN1"	"XRN2"	"XRRA1"	"XXYLT1"	"XYLB"	"XYLT1"	"XYLT2"	"YAE1D1"	"YAF2"	"YAP1"	"YARS"	"YARS2"	"YBEY"	"YBX1"	"YBX2"	"YBX3"	"YDJC"	"YEATS2"	"YEATS4"	"YES1"	"YIF1A"	"YIF1B"	"YIPF1"	"YIPF2"	"YIPF3"	"YIPF4"	"YIPF5"	"YIPF6"	"YIPF7"	"YJEFN3"	"YKT6"	"YLPM1"	"YME1L1"	"YOD1"	"YPEL1"	"YPEL2"	"YPEL3"	"YPEL4"	"YPEL5"	"YRDC"	"YTHDC1"	"YTHDC2"	"YTHDF1"	"YTHDF2"	"YTHDF3"	"YWHAB"	"YWHAE"	"YWHAG"	"YWHAH"	"YWHAQ"	"YWHAZ"	"YY1"	"YY1AP1"	"YY2"	"ZACN"	"ZADH2"	"ZAN"	"ZAP70"	"ZAR1"	"ZAR1L"	"ZBBX"	"ZBED1"	"ZBED2"	"ZBED3"	"ZBED4"	"ZBED5"	"ZBED6"	"ZBED6CL"	"ZBED8"	"ZBED9"	"ZBP1"	"ZBTB1"	"ZBTB10"	"ZBTB11"	"ZBTB12"	"ZBTB14"	"ZBTB16"	"ZBTB17"	"ZBTB18"	"ZBTB2"	"ZBTB20"	"ZBTB21"	"ZBTB22"	"ZBTB24"	"ZBTB25"	"ZBTB26"	"ZBTB3"	"ZBTB32"	"ZBTB33"	"ZBTB34"	"ZBTB37"	"ZBTB38"	"ZBTB39"	"ZBTB4"	"ZBTB40"	"ZBTB41"	"ZBTB42"	"ZBTB43"	"ZBTB44"	"ZBTB45"	"ZBTB46"	"ZBTB47"	"ZBTB48"	"ZBTB49"	"ZBTB5"	"ZBTB6"	"ZBTB7A"	"ZBTB7B"	"ZBTB7C"	"ZBTB8A"	"ZBTB8B"	"ZBTB8OS"	"ZBTB9"	"ZC2HC1A"	"ZC2HC1B"	"ZC2HC1C"	"ZC3H10"	"ZC3H11A"	"ZC3H12A"	"ZC3H12B"	"ZC3H12C"	"ZC3H12D"	"ZC3H13"	"ZC3H14"	"ZC3H15"	"ZC3H18"	"ZC3H3"	"ZC3H4"	"ZC3H6"	"ZC3H7A"	"ZC3H7B"	"ZC3H8"	"ZC3HAV1"	"ZC3HAV1L"	"ZC3HC1"	"ZC4H2"	"ZCCHC10"	"ZCCHC11"	"ZCCHC12"	"ZCCHC13"	"ZCCHC14"	"ZCCHC16"	"ZCCHC17"	"ZCCHC18"	"ZCCHC2"	"ZCCHC24"	"ZCCHC3"	"ZCCHC4"	"ZCCHC5"	"ZCCHC6"	"ZCCHC7"	"ZCCHC8"	"ZCCHC9"	"ZCRB1"	"ZCWPW1"	"ZCWPW2"	"ZDBF2"	"ZDHHC1"	"ZDHHC11"	"ZDHHC11B"	"ZDHHC12"	"ZDHHC13"	"ZDHHC14"	"ZDHHC15"	"ZDHHC16"	"ZDHHC17"	"ZDHHC18"	"ZDHHC19"	"ZDHHC2"	"ZDHHC20"	"ZDHHC21"	"ZDHHC22"	"ZDHHC23"	"ZDHHC24"	"ZDHHC3"	"ZDHHC4"	"ZDHHC5"	"ZDHHC6"	"ZDHHC7"	"ZDHHC8"	"ZDHHC9"	"ZEB1"	"ZEB2"	"ZER1"	"ZFAND1"	"ZFAND2A"	"ZFAND2B"	"ZFAND3"	"ZFAND4"	"ZFAND5"	"ZFAND6"	"ZFAT"	"ZFC3H1"	"ZFHX2"	"ZFHX3"	"ZFHX4"	"ZFP1"	"ZFP14"	"ZFP2"	"ZFP28"	"ZFP3"	"ZFP30"	"ZFP36"	"ZFP36L1"	"ZFP36L2"	"ZFP37"	"ZFP41"	"ZFP42"	"ZFP57"	"ZFP62"	"ZFP64"	"ZFP69"	"ZFP69B"	"ZFP82"	"ZFP90"	"ZFP91"	"ZFP91-CNTF"	"ZFP92"	"ZFPL1"	"ZFPM1"	"ZFPM2"	"ZFR"	"ZFR2"	"ZFX"	"ZFY"	"ZFYVE1"	"ZFYVE16"	"ZFYVE19"	"ZFYVE21"	"ZFYVE26"	"ZFYVE27"	"ZFYVE28"	"ZFYVE9"	"ZG16"	"ZG16B"	"ZGLP1"	"ZGPAT"	"ZGRF1"	"ZHX1"	"ZHX1-C8orf76"	"ZHX2"	"ZHX3"	"ZIC1"	"ZIC2"	"ZIC3"	"ZIC4"	"ZIC5"	"ZIK1"	"ZIM2"	"ZIM3"	"ZKSCAN1"	"ZKSCAN2"	"ZKSCAN3"	"ZKSCAN4"	"ZKSCAN5"	"ZKSCAN7"	"ZKSCAN8"	"ZMAT1"	"ZMAT2"	"ZMAT3"	"ZMAT4"	"ZMAT5"	"ZMIZ1"	"ZMIZ2"	"ZMPSTE24"	"ZMYM1"	"ZMYM2"	"ZMYM3"	"ZMYM4"	"ZMYM5"	"ZMYM6"	"ZMYM6NB"	"ZMYND10"	"ZMYND11"	"ZMYND12"	"ZMYND15"	"ZMYND19"	"ZMYND8"	"ZNF10"	"ZNF100"	"ZNF101"	"ZNF106"	"ZNF107"	"ZNF112"	"ZNF114"	"ZNF117"	"ZNF12"	"ZNF121"	"ZNF124"	"ZNF131"	"ZNF132"	"ZNF133"	"ZNF134"	"ZNF135"	"ZNF136"	"ZNF138"	"ZNF14"	"ZNF140"	"ZNF141"	"ZNF142"	"ZNF143"	"ZNF146"	"ZNF148"	"ZNF154"	"ZNF155"	"ZNF157"	"ZNF16"	"ZNF160"	"ZNF165"	"ZNF169"	"ZNF17"	"ZNF174"	"ZNF175"	"ZNF177"	"ZNF18"	"ZNF180"	"ZNF181"	"ZNF182"	"ZNF184"	"ZNF185"	"ZNF189"	"ZNF19"	"ZNF195"	"ZNF197"	"ZNF2"	"ZNF20"	"ZNF200"	"ZNF202"	"ZNF205"	"ZNF207"	"ZNF208"	"ZNF211"	"ZNF212"	"ZNF213"	"ZNF214"	"ZNF215"	"ZNF217"	"ZNF219"	"ZNF22"	"ZNF221"	"ZNF222"	"ZNF223"	"ZNF224"	"ZNF225"	"ZNF226"	"ZNF227"	"ZNF229"	"ZNF23"	"ZNF230"	"ZNF232"	"ZNF233"	"ZNF234"	"ZNF235"	"ZNF236"	"ZNF239"	"ZNF24"	"ZNF248"	"ZNF25"	"ZNF250"	"ZNF251"	"ZNF253"	"ZNF254"	"ZNF256"	"ZNF257"	"ZNF26"	"ZNF260"	"ZNF263"	"ZNF264"	"ZNF266"	"ZNF267"	"ZNF268"	"ZNF273"	"ZNF274"	"ZNF275"	"ZNF276"	"ZNF277"	"ZNF28"	"ZNF280A"	"ZNF280B"	"ZNF280C"	"ZNF280D"	"ZNF281"	"ZNF282"	"ZNF283"	"ZNF284"	"ZNF285"	"ZNF286A"	"ZNF286B"	"ZNF287"	"ZNF292"	"ZNF296"	"ZNF3"	"ZNF30"	"ZNF300"	"ZNF302"	"ZNF304"	"ZNF311"	"ZNF316"	"ZNF317"	"ZNF318"	"ZNF319"	"ZNF32"	"ZNF320"	"ZNF321P"	"ZNF322"	"ZNF324"	"ZNF324B"	"ZNF326"	"ZNF329"	"ZNF330"	"ZNF331"	"ZNF333"	"ZNF334"	"ZNF335"	"ZNF337"	"ZNF33A"	"ZNF33B"	"ZNF34"	"ZNF341"	"ZNF343"	"ZNF345"	"ZNF346"	"ZNF347"	"ZNF35"	"ZNF350"	"ZNF354A"	"ZNF354B"	"ZNF354C"	"ZNF358"	"ZNF362"	"ZNF365"	"ZNF366"	"ZNF367"	"ZNF37A"	"ZNF382"	"ZNF383"	"ZNF384"	"ZNF385A"	"ZNF385B"	"ZNF385C"	"ZNF385D"	"ZNF391"	"ZNF394"	"ZNF395"	"ZNF396"	"ZNF397"	"ZNF398"	"ZNF404"	"ZNF407"	"ZNF408"	"ZNF41"	"ZNF410"	"ZNF414"	"ZNF415"	"ZNF416"	"ZNF417"	"ZNF418"	"ZNF419"	"ZNF420"	"ZNF423"	"ZNF425"	"ZNF426"	"ZNF428"	"ZNF429"	"ZNF43"	"ZNF430"	"ZNF431"	"ZNF432"	"ZNF433"	"ZNF436"	"ZNF438"	"ZNF439"	"ZNF44"	"ZNF440"	"ZNF441"	"ZNF442"	"ZNF443"	"ZNF444"	"ZNF445"	"ZNF446"	"ZNF449"	"ZNF45"	"ZNF451"	"ZNF454"	"ZNF460"	"ZNF461"	"ZNF462"	"ZNF467"	"ZNF468"	"ZNF469"	"ZNF470"	"ZNF471"	"ZNF473"	"ZNF474"	"ZNF479"	"ZNF48"	"ZNF480"	"ZNF483"	"ZNF484"	"ZNF485"	"ZNF486"	"ZNF487"	"ZNF488"	"ZNF490"	"ZNF491"	"ZNF492"	"ZNF493"	"ZNF496"	"ZNF497"	"ZNF500"	"ZNF501"	"ZNF502"	"ZNF503"	"ZNF506"	"ZNF507"	"ZNF510"	"ZNF511"	"ZNF512"	"ZNF512B"	"ZNF513"	"ZNF514"	"ZNF516"	"ZNF517"	"ZNF518A"	"ZNF518B"	"ZNF519"	"ZNF521"	"ZNF524"	"ZNF525"	"ZNF526"	"ZNF527"	"ZNF528"	"ZNF529"	"ZNF530"	"ZNF532"	"ZNF534"	"ZNF536"	"ZNF540"	"ZNF541"	"ZNF543"	"ZNF544"	"ZNF546"	"ZNF547"	"ZNF548"	"ZNF549"	"ZNF550"	"ZNF551"	"ZNF552"	"ZNF554"	"ZNF555"	"ZNF556"	"ZNF557"	"ZNF558"	"ZNF559"	"ZNF559-ZNF177"	"ZNF560"	"ZNF561"	"ZNF562"	"ZNF563"	"ZNF564"	"ZNF565"	"ZNF566"	"ZNF567"	"ZNF568"	"ZNF569"	"ZNF57"	"ZNF570"	"ZNF571"	"ZNF572"	"ZNF573"	"ZNF574"	"ZNF575"	"ZNF576"	"ZNF577"	"ZNF578"	"ZNF579"	"ZNF580"	"ZNF581"	"ZNF582"	"ZNF583"	"ZNF584"	"ZNF585A"	"ZNF585B"	"ZNF586"	"ZNF587"	"ZNF587B"	"ZNF589"	"ZNF592"	"ZNF593"	"ZNF594"	"ZNF595"	"ZNF596"	"ZNF597"	"ZNF598"	"ZNF599"	"ZNF600"	"ZNF605"	"ZNF606"	"ZNF607"	"ZNF608"	"ZNF609"	"ZNF610"	"ZNF611"	"ZNF613"	"ZNF614"	"ZNF615"	"ZNF616"	"ZNF618"	"ZNF619"	"ZNF620"	"ZNF621"	"ZNF622"	"ZNF623"	"ZNF624"	"ZNF625"	"ZNF625-ZNF20"	"ZNF626"	"ZNF627"	"ZNF628"	"ZNF629"	"ZNF630"	"ZNF638"	"ZNF639"	"ZNF641"	"ZNF644"	"ZNF645"	"ZNF646"	"ZNF648"	"ZNF649"	"ZNF652"	"ZNF653"	"ZNF654"	"ZNF655"	"ZNF658"	"ZNF66"	"ZNF660"	"ZNF662"	"ZNF664"	"ZNF665"	"ZNF667"	"ZNF668"	"ZNF669"	"ZNF670"	"ZNF671"	"ZNF672"	"ZNF674"	"ZNF675"	"ZNF676"	"ZNF677"	"ZNF678"	"ZNF679"	"ZNF680"	"ZNF681"	"ZNF682"	"ZNF683"	"ZNF684"	"ZNF687"	"ZNF688"	"ZNF689"	"ZNF69"	"ZNF691"	"ZNF692"	"ZNF695"	"ZNF696"	"ZNF697"	"ZNF699"	"ZNF7"	"ZNF70"	"ZNF700"	"ZNF701"	"ZNF703"	"ZNF704"	"ZNF705A"	"ZNF705B"	"ZNF705D"	"ZNF705G"	"ZNF706"	"ZNF707"	"ZNF708"	"ZNF709"	"ZNF71"	"ZNF710"	"ZNF711"	"ZNF713"	"ZNF714"	"ZNF716"	"ZNF717"	"ZNF718"	"ZNF720"	"ZNF721"	"ZNF724P"	"ZNF726"	"ZNF728"	"ZNF729"	"ZNF730"	"ZNF732"	"ZNF736"	"ZNF737"	"ZNF738"	"ZNF74"	"ZNF740"	"ZNF746"	"ZNF747"	"ZNF749"	"ZNF750"	"ZNF75A"	"ZNF75D"	"ZNF76"	"ZNF761"	"ZNF763"	"ZNF764"	"ZNF765"	"ZNF766"	"ZNF768"	"ZNF77"	"ZNF770"	"ZNF771"	"ZNF772"	"ZNF773"	"ZNF774"	"ZNF775"	"ZNF776"	"ZNF777"	"ZNF778"	"ZNF780A"	"ZNF780B"	"ZNF781"	"ZNF782"	"ZNF783"	"ZNF784"	"ZNF785"	"ZNF786"	"ZNF787"	"ZNF788"	"ZNF789"	"ZNF79"	"ZNF790"	"ZNF791"	"ZNF792"	"ZNF793"	"ZNF799"	"ZNF8"	"ZNF80"	"ZNF800"	"ZNF804A"	"ZNF804B"	"ZNF805"	"ZNF808"	"ZNF81"	"ZNF812"	"ZNF813"	"ZNF814"	"ZNF816"	"ZNF821"	"ZNF823"	"ZNF827"	"ZNF829"	"ZNF83"	"ZNF830"	"ZNF831"	"ZNF835"	"ZNF836"	"ZNF837"	"ZNF839"	"ZNF84"	"ZNF841"	"ZNF843"	"ZNF844"	"ZNF845"	"ZNF846"	"ZNF85"	"ZNF850"	"ZNF852"	"ZNF853"	"ZNF860"	"ZNF862"	"ZNF865"	"ZNF878"	"ZNF879"	"ZNF880"	"ZNF891"	"ZNF90"	"ZNF91"	"ZNF92"	"ZNF93"	"ZNF98"	"ZNF99"	"ZNFX1"	"ZNHIT1"	"ZNHIT2"	"ZNHIT3"	"ZNHIT6"	"ZNRD1"	"ZNRF1"	"ZNRF2"	"ZNRF3"	"ZNRF4"	"ZP1"	"ZP2"	"ZP3"	"ZP4"	"ZPBP"	"ZPBP2"	"ZPLD1"	"ZPR1"	"ZRANB1"	"ZRANB2"	"ZRANB3"	"ZRSR1"	"ZRSR2"	"ZSCAN1"	"ZSCAN10"	"ZSCAN12"	"ZSCAN16"	"ZSCAN18"	"ZSCAN2"	"ZSCAN20"	"ZSCAN21"	"ZSCAN22"	"ZSCAN23"	"ZSCAN25"	"ZSCAN26"	"ZSCAN29"	"ZSCAN30"	"ZSCAN31"	"ZSCAN32"	"ZSCAN4"	"ZSCAN5A"	"ZSCAN5B"	"ZSCAN5C"	"ZSCAN9"	"ZSWIM1"	"ZSWIM2"	"ZSWIM3"	"ZSWIM4"	"ZSWIM5"	"ZSWIM6"	"ZSWIM7"	"ZSWIM8"	"ZUFSP"	"ZW10"	"ZWILCH"	"ZWINT"	"ZXDA"	"ZXDB"	"ZXDC"	"ZYG11A"	"ZYG11B"	"ZYX"	"ZZEF1"	"ZZZ3"	"species"
"B12_hOrg6v1"	"B12_hOrg6v1"	"hOrg6v1"	"human"	"1"	0	0	0	0	0	0	0	0	0	0	0	0	0	0	0	0	4.62103791507028	5.09961501959617	0	0	0	0	0.500220779666806	0	0	0	7.56617584369206	9.11841683288594	3.51136699457076	0	4.83980342140404	0	0	0	0	0	0	0	0	0	0	0	0	0	0	0	0	0	0	0	0	0	0	0	0	0	0	0	0	0	0	0	0	0	0	0	0	0	0	8.2391450054364	0	0	0	0	0	0	0	0	0	4.25077213159993	0	0	0	0	0	0	0	0	0	0	0	0	0	0	0	0	0	0	0	0	0	0	0.432296684027745	0	0	0	0	0	0	2.75292838195964	0	0	0	0	0	0	0	3.37738754797226	0	0	0	0	7.18334755805266	0	5.00054992266199	0	0	0	5.74575901788192	0	0	4.18211224293802	0	0	0	0	0	0	0	0	0	0	0	0	0	0	0	0	0	0	7.80959451262142	0	0	0	0	0	0	0	0	0	0	0	0	0	0	0.0875035755940706	0	0	0	7.41634153436729	0	0	0	0	0	0	0	0	3.17716675766741	0	0	3.30393852290595	0	0	0	1.13484520572141	0	0	0	0	0	0	0	0	0	0	1.50283975825593	0	0	0	11.1360298493856	0	0	10.6335129481651	0	0	4.47604463048749	0	0	0	0	0	0	0	0	0	0	8.02378761389678	0	1.85041539995427	0	0	0	0	0	0	0	0	0	0	0	0	4.80074980007216	3.1732441878892	0	0.443744549558029	0	6.92067441104162	0	0	0	0	0	0	5.39137936610072	0	0	0	0	0	0	0	0	0	0	0	0	0	0	0	0	0	0	2.17087366221053	0	0	0	0	0	0	0	0	0	0	0	0	0	0	0	0	0	0	0	0	0	0	0	2.30970880342105	0	0	0	0	0	0	0	0	0	0	0	0	0	0	0	0	0	6.12965806890096	0	0	0	0	0	0	0	0	6.41528037007003	4.99719303260821	0	0	0	0	0	0	6.19634343862255	0	0	0	0	0	0	0	0	0	5.46673477983342	0	0	0	4.95715313005956	7.21532913945	0	0	0	0	0	8.04050343779389	0	0	0	0	0	0	0	0	0	0	0	0	0	0	0	0	0	0	0	0	0	6.45154742667297	0	0	0	0	0	0	0	0	0	0	0	2.16227449845953	0	3.56125280828592	0	0	6.58336864484355	0	0	0	0	0	0	0	0	0	0	0	0	0	0	0	5.1998293643229	0	0	0	0	5.37362037324574	0	2.97962480078287	0	0	0	0	1.17947283267814	0	0	0	0	0	0	0	0	0	3.46537376053094	0	0	0	0	0	0	8.067428982573	5.30379901002406	0	0	9.54060659677744	0	0	0	0	9.58278554547189	0	0	0	0	0.3563015963666	0	8.07471949560121	0	0	0	0	0	0	0	0	2.92653083989442	2.98526542674628	0	0	0	0	0	0	0	0	0	0	0	0	0	0	3.34840240471254	3.749780952793	0	0	0	0	0	0	0	3.30465121589465	0	0	0	0	0	2.33576049471573	0	0	0	8.68160738524677	0	0	0	0	0	0	0	0	0	0	0	0	0	0	1.77460662570712	0	0	0	7.7540055856921	0	0	0	1.34023182126443	0	0	0	0	0	0	0	1.03869604002649	0	0	0	0	0	0	8.30629414288705	2.69064281327171	0	0	9.90928258363784	0	0	1.16115244596708	0	0	6.24183446462479	0	0	0	0	0	0	4.93864336277764	0	0	0	0	0	0	0	0	0	1.13816569993989	0	0	0	0	4.94564983735117	0	0	0	0	0	0	0	0	0	0	0	0	0	0	0	0	0	0	0	0	0	0	0	0	0	0	9.01204063899052	0	0	0	0	0	0	0	0	0	0	0	0.972979326700633	0	0	5.3818509239686	0	0	0	0	0	0	0	0	0	0	0	0	0	0	0	0	0	0	6.65120958945779	0	0	8.94117381829021	7.57313211780203	0	7.39442839536062	0	0	2.66735172282011	3.80778766566158	0	0	0.0457924185140899	0	0	0	6.31238382349716	0	0	0	0	0	0	0	0	0	0	0	0	0	0	0	0	0	5.37543568351396	0	0	0	0	9.36053766696984	0	0	7.7525880451925	0	8.59959303413102	1.89811545969663	0	0	0	0.813303034910813	0	0	0	0	1.84167529339594	0	0	0	0	0	0	0	0	1.22260056660509	6.26520995679404	0	0	0	0	0	0	6.28488978616679	0	0	0	0	0	0	3.17603548175064	2.95684657193534	4.11400880561717	0	0	3.81684542500506	0	0	0	8.64308414138648	5.6963110375573	0	0	0	0	0	0	0	0	0	0	0	0	0	0	0	7.23687524536694	0	0	0	0	0	0	0	0.840604223354095	0	0	0	6.25817592352036	0	0	0	0	0	0	0	8.40897079611715	0	0	0	0	0	0	0	0	0	0	0	0	5.00553472880779	0	4.04814897949688	0	0	0	0	0	0	0	0	0	0	0	0	0	0	0	0	0.91281845685696	0	0	0	0	4.40124817274016	0	6.51552165838569	0	0	3.76835373222956	7.11758076938374	4.15282429417055	0	0	0	6.1255891146928	0	0	0	0	0	0	0	0	0.425394849340091	0	0	0	0	0	0	0	0	5.8021208218259	0.715102636057605	0	0	0	0	0	0	0	8.74238354811126	0	0	0	1.28083163109424	0	0	0	0	0	0	0	0	3.71019479418458	0	0	0	0	0	0	0	6.06498198174127	0	0	0	0	0	0	0	0	0	0	0	0	0	0	0	0	0	0	0	1.18547966092454	0	0	0	0	0	0	4.27860928418007	0	0	0	0	1.00070674743105	0	0	0	0	0	0	0	0	0	0	0	0	0	0	0	0	0	0	0	0	0	0	0	0	0	0	0	5.19051214551517	0	0	0	0	0	0	0	0.575070247451549	0	1.65827090342284	0	0	0	7.82333539212206	0	5.5075377859103	5.80863732002292	0	0	0	7.38499091356428	0	0	1.24931183631413	0	0	0	8.52458872673557	0	0	0	0	0	0	0	0	0	0	0	0	5.19183107817593	0	0	0	0	5.73406466590656	0	7.08244713204036	0	0	0	0	0	0	0	0	0	0	5.73046062674413	0	0	0	0	0	0	0	0	0	0	0	0	0	0	0	0	0	0	3.50216508714315	0	0	0.842922530395476	0	6.30329855179196	0	0	0	0	5.85835654443521	0	5.45516280124451	2.94482284639978	4.27021495385369	0	7.10884850405152	0	0	0	3.55347109752358	0	0	0	0	0.926705407045778	2.28700835621903	2.45855593182393	9.28982755040327	0	0	0	5.12300809401399	0	0	0.31922483873288	0	0	0	0	1.48406077282524	3.61085358241691	7.62440069364986	1.95030416526178	0	0	0	0	0	0	0	0	0	0	0	8.74150069383543	0	0	0	5.1600650282846	0	0	0	0	0	0.45301705961736	0	3.62941490961077	0	0	8.45601346752601	5.65105169117893	5.95830678383852	0	0	0	0	5.33822828620989	0	0	0	0	0	0	0	0	0	0	4.40640741504806	0	0	0	0	0	0	0	0	0	0	0	0	0	0	0	0	0	0	0	0	0	5.25718792599963	0	0	0	0	0	0	0	0	0	0	0	0	0	0	0	0	1.70827112403555	0	0	0	0.0697983889122203	0	0	0	0	0	6.71561885907482	0	0	0	1.11926984517917	0	0	0	0	0	0	0	0	0	0	0	0	5.29257563521351	0	0	0	0	0	0	3.70937887125385	0	0	0	0	0	0	0	0	0	0	0	0	0	0	0	6.09464567626847	6.02870616635909	0	0	0	0	2.84439370815569	5.67607836942695	5.52768655304811	0	0	0	5.75008120819702	0	0	0	0	3.43597522589155	1.71498838302285	0	3.70363230743707	6.84765873527375	0	0	0	0	0	0	0	0	0	0	0	7.47296696556167	0	0	0	0	0	0	0	0	0	0	0.626308295262651	0	0	0	0	0	0	0	0	0	0	0	0	0	0	0	0	0	0	0	0	0	0	5.48707468005172	9.66717364938076	0	0	1.83256195357451	0	0	0	0	7.27574273868594	0	0	0	0	6.23792312364659	9.89192037311687	8.31544848849954	0	4.86360151801007	6.39135530534338	0	8.25610015791722	10.1750005609229	9.35434195833582	7.0484214812337	5.27273614628414	2.08902011112006	9.46231821754931	0	9.13356866294937	2.44713746060266	0	8.11345047258355	0	0	0	0	0	0	0	4.43422121347714	0	8.05494612904089	0	6.38377340195843	0	0	0	5.21940475453613	6.16569692518514	0	0	5.16814056696533	0	4.6415055683227	5.17869472531406	0.511080912931284	0	0	1.71425870796048	0	0	0	0	0	0	0	0	0	0	0	0	6.94179884495761	0	4.92357232163835	0	0	0	8.27471359763042	0	8.13542713148483	1.10272531001109	0	0	0	0	0	0	0	0	4.8917691243316	0	0	0	0	0	0	0	0.889792808128805	0	0	0	0	0	0	0	0	0	0	0	0	0	0	0	4.50625282807353	7.16596217117541	0	0	0	0	0	0	0	0	0	0.730392149724673	5.51260932070261	0	0	0	3.25782379132053	0	0	0	0	0	0	0	0	0	0	0	0	0	0	5.42027690415038	0	0	0	0	0	4.08763256009541	0.980793070453853	0	0	5.98445719599589	0	7.47618724117016	0.174137925706348	0	0	0	0	5.45152764561715	0	0.478470666610164	0	0	0	0	0	0	0	0	4.73575502594761	0	0	1.84156258661948	0	0	0	0	5.34564829984238	0	0	0	0	5.65599002274097	0	0	0	0	4.60422555091452	0	1.71686362443801	0	0	7.89193555786198	0	0	0	0	0	3.6277468988104	0	0	0	0	0	0	0	0	0	0	0	1.55567384138896	0	5.60267956710314	0	0	6.39390008391485	0	0	6.81931053062383	0.781888429940812	0	3.56491465867283	1.59778381740412	0	0	0	0	0	0	0	2.55151355673885	0	0	0	0	0	0	0	0	0	0	0	0	4.95628902658394	0	0	0	0	0	9.66863506089908	0	0	0	0	0	3.11340164056777	0	0	0	0	0	0	0	0	0	0	0	0	0	6.00660771672489	0	8.75177165891413	5.02674252741276	6.86374026441626	0	0	0	0	0	0	0	0	0	0	0	0	0	0	0	0	5.87921073503352	0	5.80071097860414	0	0	0	0	0.870124003714598	0	0	3.48940163914503	0	0	0	0	0	1.5953652086041	0	0	0	0	0	3.58749279277469	0	0	0	0	0	4.05980518431724	5.83805421416452	0	0	0	0	0	0	0	0	0	0	0	0	0	1.0554802772551	0	0	0	0	5.52100360976884	0	0	0	0	0	0	0	0	8.42886680681279	0	8.37612538927617	1.31002595119646	4.27100726972262	0	0	0	0	0	0	0	0	0	0	0	0	0	0	0	0	0	0	0	0	0	0	1.93628175546173	0	0	0	0	0	0	2.93831967082186	6.56552558764766	7.54003502099391	0	0.329962279201189	4.19966449341342	0	0	0	0	0	0	0	0	0.158673099768256	0	0	0	0	0	3.18301639083344	3.02365988902145	5.38320314968151	0	0	6.33250565576395	0	3.09282140019093	0	0	0	1.46113561515862	3.71547609246374	10.0619381677279	1.63471871473434	6.31705619240812	1.6815077365713	0	0	0	0	0	0	0	0	0	0	0	0	0	0	3.40493036310851	6.57821718517593	0	0	0	0	0	0	8.16331254659293	2.90644425290464	7.14330157376424	6.92985016214851	5.4902813058216	0	0	0	0	0	0	0	0	0	0	0	0	0	0	0	6.28713241500113	5.83346950682596	0	6.37178012857834	0	0.550240714628747	0	5.65872276325757	7.04796364891114	0	0	0	0	0	0	0	0	0	0	0	3.0814555292976	0	0	0	0	0	0	0	0	0	0	0	0	0	0	0	0	0	0	2.6824362123341	0	0	0	0	8.11415356192957	0	0	0.948615797623572	6.71986792834437	9.86805239755925	0	0	0	0	0	6.71464392128135	0	0	0	0	0	0	0	0	0	0	0	2.99652071627364	7.46228958465354	0.616075341571405	0	0	4.09788043405191	6.58281790425821	0	0	0	0	0	7.9148754156492	0	0	0	0	0	0	0	0	0	2.33737999058652	0	7.15021439573783	0	0	7.74839414183092	0	0	0	0	0	7.710730681613	0	0	3.83466065790173	0	0	0	0	0	0	0	4.50206958932812	0	0	0	0	0	1.89769349622322	0	0	0	0	0.688234080908598	3.65433788569129	0	0.0364541001613904	0	0	0	0	0	0	0	0	0	0	6.19535547327366	0	0	0	0	0	0	0	0	0	0	0	0	0	0	0	0	0	0	0	0	1.94152327971957	0	0	0	0	0	0	0	0	0	0	0	0	6.03953762469941	0	0	0	0	0	0	0	0	0	0	0	0	0	0	0	0	0	0	2.9015678236471	0	7.76020763741028	0	0	0	0	0	0	0.515651905324668	0	0	0	0	0	0	0	0	0	0	0	5.32899798304606	0	0	0	0	0	0	0	0	0	0	0	0	0	0	0	0	0	0	0	0	0	0	0	0	0	0	0	0	0	0	8.27642687413799	0	5.57062079305842	0	0	0	0	0	0	0	0	0	0	0	0	0	0	0	0	6.62042659086876	0	0	0	0	0	0	4.27153772862623	0	6.93411543512241	6.11351715057544	2.08624707071356	0	0	0	0	5.05864552416374	9.53837131908918	0	0	0	0	0	0	0	0	0	0.575070247451549	0	0	0	0	0	0	3.29699914225802	0	0	0	0	0	0	3.86298690919509	0	0	0	0	0	0	0	0	0	0	0	0	0	0	0	0	0	5.03814641949943	0	0	0	0	0	0	0	0	0	0	0	0	0	2.01665676889967	0	0	0	0	0	0	0	0	0	0	0	0	0	0	0	0	5.3025786103351	0	0	0	0	0	0	0	7.09702078900647	5.89316317113708	0	0	6.49530501946185	0	0	0	0	0	0	0	0	0	0	0	0	0	5.20177106748856	0	3.25678203488701	0	0	0	0	0	0	0	0	0	0	0	0	0	0	3.91711663867293	0	0	0	0	0	0	0	0	0	5.27916296277973	0	0	0	0	0	0	0	0	0	0	0	0	0	0	0	0	0	0	0	0	0	0	0	0	0	0	0	0	0	0	0	9.40838918834485	0	0	0	0	0	0	0	0	0	0	0	0	0	0	0	0	0	0	0	0	0	0	1.37306906844343	0	0	0	0	0	0	0	0	8.06919732406058	0	0	0	0	0	0	0	0	0	0	0	0	0	0	0	0	0	0	0	0	0	0	0	0	0	0	0	0	0	0	0	0.677233094817256	0	0	0	0	5.28722478165205	0	0	0	0	0	4.5853892348861	0	0	0	0	0	0	0	0	0	0	0	0	6.37328975486946	0	2.55730224857482	0	0	0	0	0	0	0	0	0	0	0	0	0	0	0.954397342914503	0	0	0	0	0	0	2.76958980435666	0	0	0	0	0	0	0	0	0	0	0	0	0	0	0	0	5.95029343243923	0	0	4.32872159540183	0	0	1.4363964048041	8.71694289519731	0	0	0	0	0	0	0	0	0	0	6.32799986635534	0	0	0	6.36525334970227	9.37818646002613	7.99293267297495	0	0	0	0	0	6.58285101482316	0	8.23789349521067	0	2.13760188596769	0	0	0	0	0.20330140525764	0	0	0	0	0	0	0	0	1.21871298294854	0	0	0	0	5.49846789382002	0	2.71130326877988	0	0	0	0.408005283678799	0	0	0	0	0	0	0	0	0	0	0	0	0	0	0	0	7.44220537683875	0	0	1.06287464642932	0	0	0	8.55279972177742	8.4475585345219	0	8.19799804370541	0	0	0	0	0	0	0	0	0	0	6.21749634931918	0	0	0	0	0	0	0	5.86011609554255	6.21506116495879	1.10727690948156	0	6.82704412995273	6.18363538147322	0	0	0	0	0	0	4.86565657248502	9.25456333782058	0	0	0	7.48396890436535	0	7.97529771919826	1.59570892679539	0	0	0	0	0	0	0	0	0	0	0	0	0	0	0	0	0	0	0	0	4.69062381858525	0	0	0	0	0	0	0	0	0	0	1.81204634972088	0	7.46061152286663	5.41648510333937	4.68229799048529	5.2938449769046	4.62576728016107	6.93733262076539	4.48775001327387	6.55458578211045	0	8.34447789796492	3.30683383741313	0	0	7.7842553112294	0	0	0	0	0	4.44949534586928	1.25483588278576	0	0	0	0	0	1.64227643972499	0	0	0	0	0	5.29548059614623	0	0	0	0	0	0	0	0	0	0	0	4.86355196248822	0	0	0	0	0	0	4.59244507705236	0	0	2.73731035708345	0	1.39235589413357	0	0	0	0	0	0	0	0	0	0	0	0	0	0	0	0	0	1.21149197338895	0	0	0	0	0	0	0	0	0	0	0	0	0	7.0760031844754	0	0	0	0	0	0	0	0	0	0	0	0	0.260194311911383	0	0	0	0	0.908113482572371	0	0	0	0	0	0	0	0	0	0	0	0	0	0	0	0	0	0	0	7.89799667397545	0	0	0	0	0	0	0	0	0	0	0	0	0	0	0	4.33908036027321	0	4.18149220075936	1.56003501593168	0	0	0	0	0	0	0.743807915049977	0	0	0	0	0	0	0	3.26914388850464	0	4.17632277264046	0	0	4.3717609651519	0	0	0	0	0	0	0	0	0	0	0	0	0	0	0	0	0	0	0	0	0	0	0	0	0	0	0	0	0	0	0	0	0	0	0	0	0	0	0	0	0	0	0	0	0	6.99943633715208	0	0	2.70619677674	0	8.11081213633792	0	0	0	4.71289837352952	0	0	0	5.59768312294883	8.3377244701731	0	0	0.379887076488501	1.06187294993789	6.21985581543444	0	0	7.2215291223084	0.32676742469588	0	0	7.1341182385653	0	0	0	0	0	0	0	0	0	0	0	0	0	0	0	0	0	8.23341356274537	8.33503745423459	0.32677892756057	6.97705090611061	9.5180177185516	0	5.54770275983054	7.51740956153836	0	0	0	0	0	0	0	0	0	0	0	0	0	0	0	0	0	0	0	0	0	3.73508887047818	0	0	0	0	0	0	0	0	0	0	0	0	0	0	0	0.701797431940732	0	0	0	0	0	0	0	0	0	0	0	0	0	0	0	0	0	0	0	0	0	0	8.50248177631914	2.63726941186353	0	0	0	0	0	0	0	0	0	6.19713804319571	0	0	0	0	0	0	0	0	0	0	3.85814018028065	0	0	0	0	0	0	0	0	0	5.90964111502486	8.17905316876135	0	0	1.1914110460586	5.96657351147569	0	0	0	0	0	2.40068273829547	0.886940275785587	0	0	5.15189128024656	0	0	0	4.58043495940162	0	6.73423541717007	0.463653842189419	5.42635198478834	0	0	0	0	0	0	0	0	0	0	0	5.97547428022361	0	0	0	2.9191474559688	0	0	0	0	0	0	0	0	0	0	0	0	0	0	0	0	8.64140513402018	0	0	0	0	0	0	0.825337895219248	0	3.45102643504753	1.65085644759443	0	0	0	0	0	0	0	0	0	3.51648167747713	3.15782145597921	0	0	2.56538757993132	0	0	0	0	1.75273574836741	0	0	0	1.5670001966972	0	0	0	0	0	0	0	8.02151859259387	0	0	5.10096924038657	0	0	6.65916820078375	2.90920090402768	0	0	0	0	0	0	0	3.16386523597478	0	0	7.13620164198773	0	0.0797979293321075	0	7.50056307096762	0	0	0	0	6.51630674622847	0	0	0	0	0	0	0	0	0	0	8.39288408452927	0	0	0	0	0	0	0	0	0	0	0	0	0	0	0	0	0	0	0	0	0	0	0	0	0	5.43238488653746	6.46715392400413	0	0	0	0	0	0	0	0	0	0	0	0	5.14050464856264	0	0	0	0	5.21919175831594	0	0	0	0	0	0	0	0	0	0	1.48075627868625	0	6.09454856361384	5.94229867140043	8.57045913605303	0	4.12814490005335	8.00056344271011	5.32200744093262	0	4.43939042604102	0	7.70563238736141	0	5.09599613112765	0	0.958018572907175	0	0	0	0	1.64959246772418	0	0	0.71635412480602	0	0	0	0	0	2.56578237481655	0	0	0	2.44294084261403	4.31867837373655	8.2010015634575	0	0	0	0	8.60745608168132	0	0	5.29222591014693	5.62721576341551	1.4698182669761	0	0	0	2.08739834285383	0	0	0	0	0	0	4.61186876683332	0	0	0	0	0	0	0	7.20429725071852	0	0	0	0	0	0	0	0	0	0	0	0	0	0	0	0	0	0	0	6.72955277045397	0	0	0	0	0	0	0	7.0448749375735	2.40327863114525	0	0	0	0	0	0	0	0	0	0	0	0	0	0	0	0	0	0	0	0	0	0	0	0	0	4.83623217999878	0	0	0	0	5.96395031970079	0	0	0	0	6.4944012089776	4.62443432575103	0	0	7.09614586934576	0	6.26047360496532	0	1.20138837033958	0	3.69066292502009	0	4.37295906070893	3.34262585448199	2.2849227205276	0	0	8.62581841067898	0	0.943178695897635	0	0	0	0	0	0	0	0	0	0	0.107312920723631	0	0	0	2.81041842460274	0	0	0	4.0775164697021	4.00711475128762	0	0	0	0	8.10244817792658	0.654004684475956	0	0	0	0	0	8.66207016942339	0	0	0	0	0	0	0	0	0	0	0	0	0	0	0	0	0	0	0	0	0	0	0	0	0	0	0	0	0	0	0	0	0	0	0	0	0	0	0.975820919012033	0	0	0	0	0	0	0	0	0	0	0	0	0	0	0	7.83905888131792	0	0	0	0	0	0	0	0	0	0	0	0	0	0	0	3.48893911746549	3.64806808043991	0	3.58348297992023	0	0	0	0	0	0	0	0.850671426759305	3.04379768213603	2.3699940492256	7.51936891673289	12.1704634069263	0	0	0	0	0	0	6.09242311571037	3.22185697907683	3.88539865332834	0	0	0	0	0	0	6.9852271667297	0	0	0	0	0	0	0	0	0	0	0	0	0	0	0	0	0	0	0	0	0	0	0	0	0	0	0	0	0	0	0	0	0	0	0	0	0	0	0	0	0	0	0	0	0	0	0	0	0	0	0	0	0	0	0	0	0	0	0	0	0	0	0	0	0	3.93519570102155	0	4.17940470809861	0	0	0	0	0	2.11950226534327	0	0	0.430103251731708	0	8.30233733130743	0	0	0	0	0	3.80760222001111	0	2.61986131335545	0	0	0	0	6.74100848709001	0	0	0	0	0	0	0	0	0	0	0	0	0	0	0	0	0	0	0	7.69042407990286	0	5.05073240572543	0	3.70581206513531	0	2.08947781194986	0	0	0	0	0	0	0	0	0	0	0	0	0	0	0	0	0	0	0	0	0	0	0	0	0	0	7.4712443735187	0	2.46547041240135	6.35605751362946	0	0	0	0	0	0	0	0.894961298262324	0	0	8.1463497411348	0	0	0	0	0	8.76307622576121	0	0	0	0	6.73865976570827	0	0	9.96767297834121	0	4.9010406452777	0	0	0	0	0	0	0	0	2.68293280271722	3.47811758023564	0	0	0	0	0	0	0	0	0	0	0	0	0	0	0	0	0	0	0.308407476886093	0	0	0	0	4.96892017845464	0	2.58672631900549	6.02270958029193	3.83911306555634	0	0	0	0	0	0	0	0	0	0	0	0	0	4.19603255833944	0	0	0	0	0	0	0	0	0	0	0	0	0	0	0	0	0	0	0	0	0	0	0	0	0	0	0	4.9605348775692	0	0	0	0	0	0	0	0	0	0	0	0	0	0	0	0	0	0	0	0	0	1.64089389453716	0	0	0	6.48184785698027	0	3.23577453628221	0	6.53615861109005	0	7.99009261517931	0	0	0	0	0	0	8.65770788001213	0.58148622986357	8.22187224889102	4.59509184644714	0	0	0	0	3.55495715233255	0	0	8.23601897695033	5.29210440686076	4.43661494287166	7.62763601855948	0	0	0	0	0	0	1.47994448752911	0	0	5.76555596231052	0.234072065664086	0	0	0	5.40815138333604	0	1.61749126818852	0	0	0	0	0	0	5.38112414113557	3.01841518973887	7.49234993905909	7.99716254117037	2.88549822554691	0	0	0	9.39818574197844	0	0	7.38919679838972	7.5710320639542	0	8.7731556945688	0	9.27777093000015	0	9.94917888424101	8.17174225330993	6.38464907788335	0	9.45626815887609	5.10823588891224	0	0	0	0	0	0	0	0	0	0	0	1.84621648451844	7.87766450694787	0	0.308407476886093	0	0	0	0	0	0	0	0	0	0	5.19023556959977	0	6.70793885474458	0	0	0	0	0	0	0	0	0	0	0	0	2.47376613457848	0	0	0	0	7.16506777569232	1.14296884206541	0	0.423330753786498	0	0	0	0	0	0	0	0	0	0	0	0	0	0	0	7.09068409010925	0	0.86667855260269	0.534001821001292	0	0	6.71075134166739	0	0	0	4.00885436438396	0	0	0	0	5.27029719554942	0	0	0	0	0	0	0	0	0	0	0	0	0	1.09620125222337	0	2.14035330883444	0	0	0	0	0	0	0	0	6.58239944163511	0	0	0	0	0	3.60812320817594	0	0	0	0.674840258203914	0	0	0	0	0	0	0	0	0	0	0	0	0	0	0	0	0	0	0	0	0	0	0	0	2.99776028168682	6.9420687258124	0	1.66961642598132	0.875127361283418	4.81079782130979	0	0	0	7.33154400050697	0	0	0	0	0	0	0	0	0	0	0	0	0	0	0	0	0	0	0	0	8.38979909724897	0	0	0	5.19272284612587	0	0	6.07198142485718	4.11210792250193	0	3.51329491769734	0	0	0.587345786881314	0	0	0	0	5.6526929891713	0	0	0	0	0	0	0	0	0	0	0	0	0	0	3.30701314410003	4.15904785764215	1.36348509900455	0	5.30628411625589	0	0	0	0	0	0	0	0	0	0	0	0	0	0	0	0	0	0	0	0	0	0	0	0	0	0	0	0	0	0	0	0	0	0	0	0	0	0	6.01258431602248	0	0	0	5.58326031904348	0	2.7726816926833	0	3.56573120379601	6.14279734300144	0	6.9235414222707	0	0	0	0	0	0	2.77650620171286	1.72193693928455	0	6.87447731502377	4.21895936293304	0	1.67674581978005	6.4389149129585	0	0	5.77856605128561	0	0	0	0	0	0	1.30648973940625	0	0	0	0	0	0	0	0	0	0	0	0	0	0	7.56174617392098	0	1.93909114237137	0	2.24891428303624	0	0	0	3.28020360064678	0	7.98903679770736	0	0	4.66774455642815	0	0	0	0	0	3.56587190180949	0	7.32071030712012	0	0	3.58650055528142	0	0	5.16386499507437	0	0.472778880549264	0	0	0	1.19403660735185	0	0	0	0	0	0	0	0	0	0	0	0	0	0	0	0	0	0	0	0	0	0	0	0	0	0	0	0	0.659915427392211	0.317871308815552	0	0	0	0	0	0	0	0	0	0	0	0	4.17523715119645	8.44423222513076	0	6.17668579457607	0.565343707163329	0	3.01236843427352	0	0	0	0	0	0	4.23441701271506	5.49358649461141	7.18595572013335	0	0	0	0	8.45809486719564	0	0	0	0	0	0	0	0	0	0	0	0	0	0	0	0	0	0	0	0	0	0	0	0	0	0	0	0	0	8.17581398930374	0	0	0	0	0	0	0	0	0	0	0	0	0	0	0	0	0	0	0	0	0	6.63830412855002	0	0	0	0	0	0	0	0	1.23766160778989	0	0	0	0	0	0	4.7874533608754	0	0	8.48168643294366	0	7.75506114944909	0	0	3.25018091283541	0	0	0	0	6.97130212661279	4.42144549418536	0	0	3.24573903242928	0	0	0	0	0	5.30148156218526	0	0	0	2.69488687708505	0	3.34843073367764	0	0	3.54942661882039	0	0	0	0	0	7.06639061763174	0	7.50264884561047	0	0	6.95953834111265	4.28552058898382	0	0	5.98968400329773	0	3.0855657234466	0	0	0	1.33181411666273	0	2.86718877699133	0	0	5.86218107765763	0	5.76362934336738	0	0	0	0	0	0	6.98680910054273	1.70800098956271	0	0	8.134087426781	0	0	0	0	0	1.51107328091225	0	0	0	0	0	0	0	0	0	0	0	6.98577364213051	0	0	0	3.78183179102048	5.05787478663981	0	0	0	0	0	4.54170687213771	6.28432349361041	4.33725438046577	6.30945998274066	0	0	2.85724453523543	5.24039447683191	0	0	6.376200073136	0	0	0	0	0	0	5.1887846532368	0	0	0	0	0	0	0	0.692445053115864	0	0	0	0	0	0	0	0	2.75768276789279	0.819866136295701	4.24002423450016	0	2.43664159159096	5.39823748434684	2.39415740261718	0	0	0	0	0	2.62079426438071	0	0.185574806049312	2.60913322141141	0	0	0	4.97091775825795	8.26394519522395	0	0	0	0	0	0	7.88218449290063	0	9.52714072900351	5.53989703385796	0	0	0	0	0	0	0	0	1.37614588430168	0	0	0	0	3.22886331717226	0	0	0	0	0	0	0	0	0	0	0	0	0	0	0	0	0	0	0	0	0	0	0	0	0	0	0	0	0	0	0	0	0	0	0	0	0	0	0	0	0	0	0	0	0	0	0	0	0	0	4.43770047971111	0	0	0	1.90527772312351	0	0	0	0	0	0	6.36865661620297	0	0	0	6.20250587922498	0.982823862718893	6.88155450440437	0	0	0	0	0	0	0.674939662488078	0	0	0	0	0	0	0	0	0	0	0	0	0	0	0	0.460155790902381	3.26521933515633	4.08420886730377	0	0	0	1.86364908970967	0	3.23942859386992	0	0	0	0	8.22585331117954	6.71671659170597	6.94677763937674	0	0	3.74637726699733	0	0	0	8.22628212760678	0	0	0	0	0	0	0	0	0	0	0	0	0	3.46868757304394	0.0517340352903714	2.04136406628578	1.61986840305878	5.76643614910451	0	5.33360262826828	0	5.19417374993436	4.34394784349773	0	0.155464291696315	0	0	0	5.78242691303978	8.42931885893636	3.37063858971406	0	0	0	6.45201879492506	0.640704211426309	1.09128007997589	0	0	0	0	0	0	0	0	0	0	0	0	0	0	0	0	0	0	0	0	2.65496705863004	0	0	0	0	0	0	0	0	0	0	0	8.72972949385063	0	0	0	0	6.47676240252969	0	0	0.946611098382792	0	0	0	0	0	0	0	0	0	0	0	0	0	0	0	0	0	7.82986858259693	0	0	0	0	0	0	0	0	3.36777641718791	0	0	0	0	5.71459996490301	0	0	0	0	0	0	0	0	0	0	0	0	0	0	0	0	0	0	0	0	0	0	0	0	3.10283950653296	0.133142623497972	0	0	0	8.72779115062838	0	0	4.29854834986143	0	0	0	0.193027341480549	0	0	5.67860999762859	0	0.858736968221633	0	0	0	0	0	0	5.77702775423319	0	0	4.44968682090181	0	0	0	0	0	0	0	0	0	0	0	0	0	0	3.20080755425868	5.38323080347675	7.67737433996955	0	0	0	0	0	0	0	0	0	0	0	0	0	0	6.44223855883299	0	0	0	6.34070111996186	4.14991779445571	0	0	0	0	0	0	9.0193071650508	0	0	4.3466732850845	0	0	0	0	0	4.56446353260999	0	2.09451309475372	0	0	0	0	0	0	0	0	0	0	0	0	0	0	0	0	0	2.72596359573307	0	0	0	0	0	4.12924179649779	0	0	0	3.1857841032392	2.13847701438639	3.56602358518392	0	0	0	0	0	2.69528342262437	0	0	0	0	2.40143660165237	0	0	2.28835560887428	0	0	0	0	0	0	0	0	0	0	8.88774762847414	4.39144467184798	0	0	0	4.32264205224273	0	0	5.39893860290114	0	0	0	0	0	0	0	0	0	0	0	8.61044169785871	0	0	0	0	0	0	0	0	0	0	0	0	0	0	0	0	0	0	0	0	7.57109275821705	0.931297278371049	4.2504992915067	5.46849208679368	0	8.42483813005075	0	4.03530718581175	5.15763797162481	0	0	0	0	0	0	2.48061928865156	7.36409086997213	0	0	0	0	0	0	0	0	2.43197055519525	0	0	0	0	0	0	0	2.86354205117958	0	0	0	0	0	0	0	0	0	0	0	0	1.17102103323404	0	0	0	6.81219014367793	0	0	0	0	0	0	0	0	0	0	0	0	0.0129690686046444	0	5.71694426662541	1.07775571410965	0	7.7720109903674	0	7.89250638832859	0	5.09894585139984	0	0	0	0	0	0	0	0	0	7.85911232081834	0	0	6.98356369722332	0	0	0	0	0	0	6.6289397812993	0	0	4.17513333576925	0	5.42141519688761	0	0	0	0	0	0	0	0	0	0	9.56085058282878	0	0	0	0	0	8.11927835407761	8.18054075264439	0	0	3.59981765092035	0	5.79659775404831	0	0	0	7.57814622047328	0	0	0	0	0	0	4.54617216008936	0	0	0	3.94588857440603	0	0	7.44930549639529	0	0	0	0	0	0	4.2950985050773	6.19063658738084	0	9.87891994752296	0.246736418827382	6.28625833377626	4.04714443035331	8.46093091426624	0	8.61680611676899	5.83826100335417	0	0	0	0	0	0	0	0	1.9724316588106	0	0	0	0	0	0	0	0	0	0	0	0	0	0	0	1.59705913729352	0	0	0	0	0	4.41957934034042	0	0	0	0	1.84451420823636	0	0	0	0	0	0	0	0.789996276503973	0	0	8.86837501845631	0	0	0	5.43172323623576	0	0	0	0	0	0	0	1.1853210717713	1.93898988638533	0	7.88677570320601	0	0	0	8.7315803897454	7.48331598627571	4.92621295958348	0	5.34842365148851	0	3.05869400624154	0	2.52716294134771	0	5.77942783235915	3.95638196577362	0	8.31470105672656	0	0	4.41985571030796	0	7.70230430579965	0	5.05846370186011	0.314626926628796	6.64321693426606	4.71131318170782	2.90962911541545	1.42174843217378	2.76887030213285	5.78685769601721	9.14023928226898	8.58754876681674	0	8.55042358549434	9.09690750100451	5.30590852315152	3.38418798935749	0	0	5.92796991366254	3.38638331573731	0	0	0	0	4.13613395301653	0	0	5.50313244192029	10.7336000795299	6.1233164875657	0	8.15417508061164	0	0	0	3.80601465429897	0	0	0	0	0	0	0	0	0	7.73978060977326	0	0	0	0	0	0	0	0	0	5.11020870834577	0	0	6.94742070011076	0	0	0	0	6.76185702478967	0	0	0	4.76110439317571	0	0	0	5.39788166461597	0	0.641259311199434	8.05690861832325	6.2353134892481	0	0	0	0	0	0	0	0	0	1.103282772086	0.956473040371103	0	0	4.3322711211297	0	0	2.06321299359398	0	8.09285226053402	0	0	0	0	0	0	0	0	0	0	0	7.12768486257948	0	0	0	0	0	0	0	0	0	0	0	0	0	0	0	0	0	0	0	0	9.28952096210277	6.46876250241729	0	0	0	0	2.28703191336732	0	0	0	0	0	0	0	0	0	3.73904878375803	0	0	0	0	0	5.02135979395839	0	0	0	0	6.82174847553443	0	0	0	6.48839771452257	0	0	0	0	0	0	0	0	0	0	3.41615064996218	0	0	0	0	0	0	0	0	2.38336699068493	0	0	0	0	0	0	1.64227643972499	0	0	0	0	0	0	0	0	0	0	0	0	0	0	0	0	0	2.93319680879795	0	4.75005976345468	3.51887500092064	0	0	0	0	0	0	0	0	0	0	0	0	0	1.91622821198223	0	0	0	0	6.29814690389969	0	0	2.86943320242647	0	0	0	0	0	0	0	0	0	0	7.75033852024471	4.70451788541644	4.7506172231839	2.79234521848067	0	8.01480160235136	0	0	0	0	0	0	0	4.60230246373394	7.47935183718854	0	0	0	0	0	0	0	0	0	0	4.48077566301796	0	2.08069859028359	0	0	0	0	0	0	0	0	0	8.50213166362694	3.257166046642	0	0	0	0	0	0	0	0	0	0	0	0	0	0	0	0	0	0	6.25834743430941	0	0	6.76383645889095	0	0	0	0	6.42038302560317	0	0	0	6.87095647309494	6.77785364237923	0.0349481479598797	0	0	0	0	0	0	0	0	3.02367408123268	0	5.81205148546615	0	0	0	0	6.98700245547012	0	0	0	0	0	0	0	0	0	0	0	0	0	0	0	0	0	0	7.28232859606656	0	0	0	0	0	0.368902417133664	0	8.31364946691144	0	0	0	8.55170441699187	0	6.66797725421195	0	0	0	5.07639234442542	0	0	0	2.96052283054154	6.16477421273516	0	0	0	0	0	0	0	0	0	3.40337680668708	0	7.34423375971393	0	0	0	0	0	0	0	0	0	0	0	0	0	0	0	5.08504642613187	0	9.6642054817524	0	0	4.35753792947586	0	0	0	0	0	0	0	0	0	0	0	0	0	0	0	0	0	0	6.85122432962963	0	0	0	0	0	0	0	0	0	0	0	5.71914236088097	0	0	0	0	0	0	3.20023125635172	0	0	0	0	0	0	0	0	0	0	7.71719658720868	0	0	0	0	0	0	0	0	0	0	0	0	2.8997344215351	0	0	0	0	1.21721210068069	0	0	0	0	3.13722807385744	0	0	0	0	0	0	0	0	0	0	0	0	0	0	0	0	0	0	0	0.672724033787053	0	6.4970199023939	0	0	0	0	0	0	0	0	5.95289730020777	0	0	0	0	0	0	7.24978663234814	4.82168470747112	0	0	0	0	0	0	0	0	0	0	0	0	0	0	0.496717625616581	0	0	0	0	5.46183301771995	0	0	0	0	0	0	0	0	0	0	0	7.72153671705987	0	0	0	0	0	0	0	0	0.231555290356041	0	0	0	0	0	0	2.87886852504485	1.83980644413386	0	0	0	0	0	0	0	0	5.03935337806153	0	0	0	0	0	0	0	0.783573992975858	0	0	0	0	0	0	0	0	6.84946140014352	7.92917554377284	7.3633813671919	0	0	0	0	0	3.97911075501579	0	0	7.878455607812	0	5.16939992520638	0	0	0	0	0	0	0	0	0	0	0	3.98631991061143	0	0	0	0	0	0	0	4.12060906755539	0	0	0	0	0	0	0	0	0	0	0	0	0	0	0	5.55119606683418	0	0	0	4.07837021059157	0	6.01419905207145	0	0	0	0	0	0	0	0	0	0	0	0	0	0	0	0	0	0	0	2.89301654389596	0	5.6219610073673	0	0	0	0	0	0	0	0	0	0	0	0	0	0	0	0	0	0	0	0	0	0	0	0	6.92815710109959	0	2.96699702362264	5.10987034416654	1.95184512956149	0	0	0	0	0	0	9.98622603543535	4.70996329537908	0	8.58886077131472	0	0	0	0	0	4.30375152874114	6.39288923497897	0	0	0	0	0.896713600469166	0	0	0	3.31319940612917	0	0	0	0	0	0	0	0	3.85908498054938	0	3.91873923171043	0	0	4.22001258898408	0	0	0	1.36121812176403	0	5.40474307109672	0	0	0	0	0	0	0	0	0	0	0	6.70981445510015	0	0	0	0	0	0	0	0	3.53571706144621	0	0	0	0	0	6.03149444872735	0	0	5.83333287887259	0	0	0	3.07035497760054	0	5.16011748192603	4.97017723249131	0	0	0	0	2.0845439491868	0.809422676423772	0	0	0	0	0	0	0	0	0	0	0	0	0	0	0	0	0	0	0	2.34465808988176	0	0	0	2.39861852469887	0	2.37338094350415	0	0	0	0	0	0	0	0	0	0	0	0	0	0	0	0	0	0	0	0	0	0	0	0	0	0	0	0	0	0	0	0	0	0	0	10.3575190157872	6.33614411107598	0	0	0	0	0	0	0	0	7.53071844830738	3.19714826792705	0	0	0	0	0	0	0	0	0	1.6812873325439	7.18632226983584	0	0	0	0	0	0	0	0	0	0	0	0	0	0	0	0	0	4.12971163979345	6.26747399906037	0	0	0	0	0	0	0	0	0	0	0	0	0	0	0	0	0	0	0	5.71903554844428	6.36640964765943	0	0	0	0	0	0	0	0	0	0	0	4.63526683350618	0	0	0	1.82550072302235	0	0.346758372226802	0	0	0	0	0	7.60903834101229	0	0	0	0	0	5.46464866503548	0	0	0	4.83953134978186	0	0	0	0	0	0	0	0	5.98130925758107	0	2.88736929527888	0	8.07304363334558	0	0	0	0.258229452153155	0	0	0	4.59513363004291	0	0.245288766368154	1.11986078301987	0	0	0	3.628423667147	1.49090894429773	0	0	0	6.55920575434156	0	0	0	0	0	0	0	0	0	1.71771480304153	5.55329905845613	0	0	0	4.75123875117666	0	0	0	0	0	0	0	0	0	0	6.61498510762166	0	5.62431441641366	0	3.4958358441109	0	0	1.38359647506747	1.44782777886018	0	0	0	0	0	2.90998234214066	0	0	0	0	0	0	0	0	1.37196856873269	5.82272505007318	0	0	0	0	0	0	0	0	0	0	0	0	0	0	0	0	0	0	0	0	0	0	0	2.98602313039807	0	0	0	0	0	0	0	0	0	0	0	0	5.41529558335276	0	6.77710405034626	0	0	0	3.96888332518259	0	0	0	0	0	0	0	0	0	7.50500167110221	3.05124505543002	0	0	0	0	0	0	0	0	0	0	0	0	0	0	0.987514239682361	1.30058062769554	0	0	0	0	0	0	0	3.02081685932595	0	0	0	0	0	0	0	0	0	0	0	0	0	0	0	0	0	0	0	0	0	0	0	0	0	2.03664047556073	0	0	7.08851265632022	0	0	0	0	0	3.80127249410911	0	9.83120113609361	0	5.90785447473377	1.61651296892888	0	0	0.559472234513533	0	0	0	0	0.114646873982382	6.91647664443772	0	2.76889781911072	4.90833737395372	0	0	0	0	0	0	0	0	0	0	0	0	0	0	0	0	0	0	0	0	7.83055323468101	0	0	0	0	6.81401200395905	2.71193976080322	0.240350968742504	0	0	3.98171568206877	0	0	0	0	0	0	0	0	0	4.65818291425031	4.02849843011823	0	0	0	0	0	0	0	0	0	6.37559554392619	0	7.18716399091852	0	0	0	0	0	0	0	0	0	0	0	0	4.93823403085947	0	0	0	0	0	0	0	0	0	0	0	0	0	0	0	0	0	0	0	0	0	0	0	0	0	0	0	0	0	0	0	0	0	0	0	0	0	0	0	0	0	8.0100636833447	0	0	0	0	0	0	0	0	0	0	0	0	0	0	0	6.58213144138253	0	0	0	0	0	0	0	0	0	4.57722940509584	2.74819070232082	0	0	0	11.703626770865	0	0	0	2.00082931124437	0.903539654517235	0	0	2.53766383910131	0	0	0	0	0	0	0	0	0.64918316056815	0	0	0	0	0	0	0	0	0	2.18089821357151	0	0	0	0	0	0	0	4.56188208712986	5.29268973768147	0	0	0	0	0	0	0	0	0	0	0	0	0	0.24020440552392	7.60228316051597	0	0	0	0	0	0	0	0	0	0	0	0	0	0	0	0	0	0	5.33664758667833	0	0	0	0	4.20960932423035	0	6.68307882618796	0	6.41398496244136	5.21667214550676	0	0	0	0	0	0	0	0	0	0	0	2.37088684234224	9.17650978023766	0	0	0	0	0	0	0	0	0	0	0	0	4.43606853562032	5.9199216201934	0	0	0	0	0	0	6.43047429647039	0	0	0	5.9688464709691	0	0	0	0	0	0	0	0	0	0	0	3.26529135894673	0	4.88839744763467	0	2.24956257831667	0	0	0	0	0	0	0	0	0	0	0	0	8.08684213671503	0	0	0	0	0	0	0	0	0.888562078854869	2.71637199360983	0	0	0	0	0	0	0	0	0	0.293864835987068	7.90859077131252	0	0	0	3.17141501660924	0	0	0	0	0	0	0	0	0	0	0	0	0	0	0	0	0	0	0	0	0	0	0	0	0	0	5.11985829362097	0	0	0	0	0	0	0	0	0	0	0	0	4.56834834389526	0	0.0853702652164259	4.55549216689416	0	0	6.81627969787382	0	6.13707925984805	0	0	0	0	0	0	0.571036009158881	7.83247233145907	0	0	0	0	0	0	0	0	0	0	0	0	0	0	0	0	0	4.67913099544614	0	0.311224082192778	0	0	0	2.0056586794744	5.83788523025977	0	4.06523624099982	0	0	0	0	0	0	0	2.26641776319711	0	0	0	5.8141222681232	0	0	0	0	6.91038489595382	0	0	0	0	4.73923245026914	0	0	0	0	0	0	0.443755156556899	0	0	0	0	7.0309539916356	0	0	0	8.05900910004046	2.44333346827968	0	0	11.7259285692815	0	6.74303018243616	0	0.763946908346895	5.44891416257768	2.53600563876648	0	0	0	6.747508245814	0	6.77756437230572	0	0	0	0	0	0	5.05072370042245	0	0	0	3.76208300356767	0	0	8.58906683501381	0	0	0	0	0	1.86689215686337	0	0	0	2.44541154280923	0	0	0	0	0	0	0	0	0	0	0	0	1.50198936627804	0	0	0	0	0	0	0	0	0	0	0	0	0	0	0	0	2.20185652082984	0	0	0	0	0	0	0	0	0	5.93026187938356	0	0	0	0	2.67449002944963	0	0	0	0	0	0	0	0	3.8204955545516	0	0	0	0	6.26985789577206	0	0	0	0	0.599536800083908	0	5.83862911563173	0	3.54802965331405	0	0	0	0	4.27648177706982	0	0	0	0	0	0	0	3.5834228046936	5.4455644969643	0	0	0	0	3.34323724728342	0	0	0	0	0	0	0	0	0	0	0	0	0	0	0	0	0	0	0	8.45645298734495	0	0	0	0	0	0	0	0	0	0	0	0	0	0	0	0	0	0	0	0	0	0	0	0	0	0	2.32418558816515	0	0	0	0	0	0	0	0	0	0	0	0	0	0	0	0	0	0	0	0	0	0	0	0	0	0	0	0	0	0	0	0	0	4.89591331052836	0	0	0	0	0	0	0	0	0	0	0	0	0	0	0	0	2.09254574154357	2.52635682099001	0	1.47970655134055	0	0	0	5.0999642105502	0	0	0	0	0	0	0	0	1.5281061810237	2.19649688647219	0	0	0	6.28336991738743	0	0	7.61734256712821	0	0	0	0	0	0	0	0	0	0	0	0	0	0	6.26806940665144	0	0	0	0	0	0	0	0	0	0	0	0	0	0	0	0	0	0	0	0	0	0	0	0	0	0	0	0	0	0	0	0	0	0	6.18069688486598	0	0	0	0	0	0	0	0	0	0	0	0	0	0	0	6.28831426176814	0	0	0	0	2.27528423293395	0	0	0	0	0	0	0	0	0	0	0	0	0	0	0	0	0	0	5.39882234339054	2.30134473834889	2.35702268476092	0	0	0	0	0.867635569520119	0	0	0	0	0	0.902189376272068	4.7899274388164	0	0	0	8.9746010095255	0	0	0	0	0	4.69276194306377	0	8.84304794879751	6.14535750005605	0.188780697792142	0	0	5.3897182317308	0	1.78026577468986	5.37370388590116	0	0	0	3.93342156280763	0	0	0	5.87730008668159	0	0	4.4419349151256	0	0	6.37236536154532	0	1.46481461994634	0	0	3.07363003174065	0	0	0	0	0	0	0	0	0	0	2.14688978760911	0	0	0	0	0	0	0	3.45730535621743	0	0	0	0	0	0	0	0	0	0	0	0	0	0	4.13892911994693	0	0	0	0	0	0	0	0	0	0	0	0	0	0	0	5.91898484776395	7.4906744140188	9.8505822350779	0	0	0	6.91788521168011	9.96965992392118	4.84269227504802	0	0	0	5.04641247989276	0	0	7.5068589631342	6.94413223146445	5.56027168557709	0	0	0	0	0	0	0	0	0	0	0	0	0	0	8.06190037632137	8.51446158506983	0	2.09685554362438	0	7.82125100987552	8.20144273062032	0	0	0	5.89004534778065	7.0677892765476	0	6.52793515514624	0	0	0	0	0	0	0	0	0	0	0	0	0	0	5.28850991171788	0	0	0	0	0	4.16390926229999	0	0	0	0	0	0	0	0	0	0	0	0	0	0	0	0	5.55579775322182	0	7.18023739015012	0	0	0	0	4.22402483433393	0	5.32214087671362	0	2.19373074820105	0	0	2.10388029339587	0	3.84455638792653	0.313779869415193	8.12225339017193	0	0	0	0	7.54399845013454	0	0	0	0	0	0	5.94443681747027	0	0	5.94053794998275	0	0	0	0	8.06208932345514	0	0	0.294911831492277	0	0	0	0	0	0	0	0	0	0	0	0	0	0	0	0	0	4.0044654367703	0	0	0	0	0	0	0	0	0	0	0	0	7.31776532993358	0	0	0	0	0	0	0	0	7.15563793430497	0	0	0	0	0	0	0	0	0	0	0	0	0	0	0	0	0	0	0	9.25568483497	0	0	7.20581279466751	0	0	7.19388013854206	0	0	0	8.93755920305424	0	0	1.66916286239581	0	6.03299343296037	4.94346191581168	0	0	0	7.38294386956899	0	0	5.06810755099208	0	1.83871785193841	0	0	0	0	0	0	0	0	0	0	0	0	1.57102144219568	0	0	0	0	0	0	0	0	0	0	0	3.2790448129668	0	0	0	0	0	0	0	0	0	0	0	0	0	0	0	8.93288499906588	0	0	0	0	0	0	0	0	0	0	0	0	0	0	0	0	0	0	0	0	0	0	0	0	0	0	2.69560414377385	0	0	0	0	0	0	0	0	0	0	0	0	0	0	0	0	0	0	0	0	0	0	0	0	0	0	0	1.10047312069017	0	0	0	0	0	0	0	6.6136892917413	0	1.44765324682285	4.86184125376582	8.9114698882762	8.70587080109261	8.17098158893278	0	1.26145860346545	0	8.18550979089295	7.79405839762017	0	1.41099771250793	9.5929783315689	8.53625110173014	4.20193177829641	0	0	0	3.69124381007553	0	0	0	0	0	0	0	0	0	0	2.78069644597961	0	0	0	0	0	4.79401549541986	8.57153271527634	7.45848043795954	6.57770676554161	0	0	8.67635909728908	0	0	4.48348045274626	7.58197633984276	1.31674818791288	9.53312723458062	7.59747903126785	7.92601128277587	6.20366318334344	4.59414840893334	0	0	9.40367248605476	7.9235414222707	0	0.605086547756075	0	0	0	3.00586524025645	0	0	0	0	0	10.1266399501552	0	0	0	0	0	0	0	0	0	0	0	0	0	0	0	0	0	0	0	0	0	0	0	0	0	0	0	0	0	0	0	0	0	0	0	0	0	0	0	0	0	0	0	6.65350434003397	0	0	0	0	0	0	0	0	0	3.08171286628236	0.586759940367402	0	0	0	0	0	0	0	0	0	0	0	0	0	0	0	0	0	0	0	0	0	3.85538180407961	0	3.09706968452123	0	0	0	2.00815697764165	0	0	0	0	2.57148033795279	0	7.25458459534503	0	0	0	3.40208089717361	0	0	0	5.66044378951441	1.84851778572219	0	0	0	0	9.34173229296028	0	8.3413987326484	0	0	0	0	0	0	0	0	0	0	0	0	0	0	0	0	8.7633750551256	9.55684321889225	9.60043330836054	0	0	0	0	0	0	0	0	0	0.940820749293285	0	0	9.41423914684247	0	0	6.58978295844362	0	0	0	0	0	0	0	0	0	9.12658574886722	6.05509150984027	0	0	0	0	5.08906588773792	0	0	0	0	0	0	0	0	0	0	0	0	0	0	0	0	0	0	0	0	0	0	0	0	0	0	0	6.52488329851206	0	0	0	0	0	0	0	0	0	0.662442510648906	2.56571414638583	0	3.02696644647721	0	0	1.58802257556034	0	0	5.79433528113326	0	5.40878657493963	0	0	0	0	0	0	0	0	0	0	0	1.7815947225202	0	4.20121039939663	0	6.87391160530574	0	2.81677171385822	0	0	0	2.0612059179869	5.67067890721845	0	0	0	0	0	0	1.35260035089959	0	6.32611730180774	0	0	0	0	0	0	0	0	0	0	0	2.47871300244172	0	0	0	0	0	0	0	0	0	0	0	0	0	0	0	0	0	0	0	0	0	0	0	0	0	0	0	0	0	0	0	0	0	0	0	0	0	0	0	0	0	0	0	0	0	0	5.89184201729194	0	5.81884544929681	0	0	6.29470712422554	5.54791864119158	0	0	0	0	0	4.21050575915648	0	4.60482450807324	4.03624835596036	4.41079560679014	0	0	0	7.07810810012629	0	0	0	0	0	0	0	0	0	0	0	0	0	0	0	0	0	1.28944497345357	0	0	0	0	0	0	0	0	0	0	0	0	0	7.19981955110565	0	0	0	0	0	0	0	0	5.67283263366221	0	0	0	0	0	0	0	0	0	0	0	0	0	0	0	0	0	0	0	0	0	0	0	0	0	0	0	0	0	0	0	0	0	0	0	0	0	0	0	0	0	0	0	0	0	0	0	0	0	0	0	0	0	0	0	0	0	0	0	0	0	0	0	0	0	0	0	0	0	0	0	0	0	0	0	0	0	0	0	0	0	0	0	0	0	0	0	0	7.96452570576625	8.32030414932561	6.32255913593758	0	0	8.49443561213108	0	4.58162843011313	0.0556121566866925	0	0	0	0	0	0	5.20716273193193	0	0	0	0	0	0	0	0	0.2533358224025	0	5.55266909751427	0	0	0	0	0	0	0	6.63592412718929	0	0	0	0	0	0	0	0	0	0	0	0	5.60553285419664	0	0	0	0	0	0	0	0	0	7.19867094366944	0	0	0	0	0	0	0	2.78067125259377	0	0	0	0	4.35323153171097	0	0	0	0	0	0	0	3.29845450583302	0	0	0	0	0	0	0	0	0	0	2.46291872293981	0	7.01330592215211	0	0	0	7.47434680496917	0	0	0	0	0	0	0	0	0	0	0	5.26512930036164	5.48218033357926	0	7.84010440383285	0	0	0	0	0	0	0	0	0	0	0	0	0	0	5.48948834545436	2.50119708330078	6.07167472879778	0	0	0	0	0	0	0	0	0	0	0	4.28180950763709	0	0	0	0	0	0	0	0	0.951848858713155	0	0	0	0	0	0	0	0	0	0	7.00200485411397	0	0	0	0	2.21190620039694	0	0	0	0	4.42692220540614	2.95976062114432	0	0	0	0	0	0	0	0	0	0	0	0	0	0	0	0	2.43379806391778	0	0	5.13610933805777	0	0	0	0	0	0	0	0	5.6508219901012	0	0	0	0	0	0	0	0	0	0	0	0	0	0.221728628933679	0.525703453485824	0	0	0	0	0	0	0	0	0	4.44599149091444	0	0	0	4.91889185242964	0	0	0	0	0	0	0	0	0	0	0	2.04385191389204	0	0	0	0	0	0	6.89728883734779	0	0	0	0	6.91163166804352	0	0	0	0	0	0	0	0	0	0	0	0	3.39862399671775	0	0	0	0	3.50415000985674	0	4.55653364379536	0	0	0	0	0	0	0	0	0	0	3.23982113340367	0	5.19480412283694	0	3.8347718829497	0	3.56825104693238	0	7.501271935713	0	0	0	0	0	7.13424147912241	0	0	0	0	0	6.76396920961483	0	0	0	0	0	5.02151970301229	0	0	0	2.540663421795	0	0	0	0	0	0	5.43786690087015	0	0	0	0	0	0	0	3.9114327362868	0	0	0	0	0	0	0	0	0	0	0	0	0	0	0	0	0	0	0	0	0	0	0	0	0	0	0	0	0	0	0	0	0	0	0	0	0	0	0	0	0	0	0	0	0	0	0	0	0	0	0	0	0	0	0	0	0	0	0	0	0	0	0	0	0	0	0	0	0	0	0	0	0	0	0	0	0	0	0	0	0	0	0	0.313698618613343	0	0	0	0	0	5.38679715391068	0	0	0	0	6.22028738546007	0	0	0	0	4.28206165963016	6.43772211554743	6.05075416875306	0	0	0	0	0	6.8389265624159	0	0	0	0	0	0	0	1.14854369453634	0	0	0	0	0	0	0	0	0	0.329468079349767	0	0	0	0	0	7.3841448087285	3.95974233948623	0	0	0	0	0	0	0	8.04938027809104	0	0.577547260128661	0	0	0	0	0	5.6886223890327	0	4.72082566608984	0	0.120789858590283	0	0	0	0	0	1.98710617402262	0	0	0	4.16683593228252	0	0	0	0	0	0	0	6.41976134602754	4.17942008913469	0	0	0	0	0	5.11601951333222	0	0	0	0	9.00425698978096	0	0	4.84522908771872	0	0	0	0.632054122286137	0	0	2.9471667838264	4.83880053313023	0	5.27185516354995	0	0	0	0	0	4.2579534945489	0	0	0	3.38118645115527	0	0	0	0	0	0	0	0.116564377803311	5.61700455316135	0	0.864516997799889	0	0	0	0	0	0	0	0	2.78552125814154	1.91731717545642	0	0	0	6.34267740631881	0	0	5.58460478823233	0	0	0	0	0	3.29270814046021	0	0	0	0	0	5.30440882295311	3.19007117936279	0	1.79603285784505	0	0	0	6.34389988926693	7.75520138776938	0	0	0	1.64316814873721	0	0	0	0	0	0	0	0	0	0	0	0	0	4.57693324138206	0	0	0	0	0	0	0	0	0	5.1586924861838	0	0	0	0	0	0	0	0	0	0	5.65196152229313	4.47169472112269	0	0.584875936421748	0	0	0	0	0	0	0	6.50271725887956	8.46241229306308	0	0	0	0	4.12272240895718	4.86832130476752	0	0	0	0	0	2.16185866698932	0	0	1.38638055641778	0	0	0	0	0	0	0	0	0	0	0	0	0	0	0	0	0	5.21032261990462	8.32999809964203	0	0	0	0	0	0	0	0	0	0	0	0	0	0	0	0	0	0	0	0	0	0	0	0	0	0	0	0	0	0	0	0	0	0	5.25540253590325	0	1.1929263760497	0	5.57464044963949	0	0	0	0	0	8.59577217156962	6.70146588611524	8.3073556599663	0	0	0	1.98335300618272	0	4.997242720978	0	0	7.93749152635746	0	0	0	0	0	0	0	0	0	8.60727852376729	0	0	0	0	0	0	0	0	0	0	0	0	0	0	0	0	0	0	0	0	0	0	0	0	0	0	0	0	0	0	0	0	0	0	0	0	0	0	0	0	0	0	0	0	0	0	0	0	0	0	0	0	0	0	0	0	0	0	0	0	0	0	0	0	0	0	0	0	0	0	0	0	0	0	0	0	0	0	0	0	0	0	0	0	0	0	0	0	0	0	0	0	0	0	0	0	0	0	0	0	0	0	0	0	0	0	0	0	0	0	0	0	0	0	0	0	0	0	0	0	0	0	0	0	0	0	0	0	0	0	0	0	0	0	0	0	0	0	0	0	0	0	0	0	0	0	0	0	0	6.37061243702036	0	0	0	0	0	6.12625636773293	0	0	0	0	0	0	0	0	0	0	0	0.784487231656225	0	0	0	0	0	0	0	0	0	0	0	0	0	0	7.00342233830215	0	0	0	0	0	0	0	0	0.215430102435004	0	0	0	0	0	0	0	3.09672569468777	2.96880593024686	8.25120307592603	7.0992741613745	7.98151590905812	7.40184375617341	0	0	0	0	0	0	5.06181507207901	0	0	4.30594134586551	0	0.352114421864152	8.20571506566768	0	0	0	0	0	0	0	0	0	2.64513904075555	0	0	0	0	0	0	0	0	0	0	0	0	0	0	0	0	0	0	0	0	0	0	0	0	0	0	0	9.51234344486325	0	0	0	0	0	0	0	0	0	0	0	0	0	0	0	0	0	0	0	1.17134135309914	0	0	10.6918917933876	0	0	0	0	0	0	0	0	0	0.857264444500662	0	0	0	5.22553330217636	0	0	0	0	0	0	0	0	0	0	0	0	0	0	4.00311645956719	8.27741759719212	4.69073554844399	0	0	0	0	0	0	0	0	0	0	0	0	0	0	0	0	0	0	0	0	0	0	0	0	0	0	0	0	0	0	0	0	0	0	0	0	0	0	0	6.42675116288423	0	0	0	0	0	0	0	4.96476364979013	0	4.69717887426721	0	0	0	0	0	0	0	0	0	0	0	0	0	0	0	1.02877422662166	0	0	0	0	0	0	0	0	0	0	0	0	5.54021329943647	0	7.53134246823153	0	5.39012423411082	0	0	6.91653635740066	0	0	0	0	0	0	0	0	0	0	0	0	0	0	0	0	0	0	8.57496432326098	7.21451341008002	0.177063081005641	0	0	0	0	0	0	0	3.23842461207354	0	0	0	0	0	0	0	0	0	0	0	0	0	0	0	0	0.357326785862463	1.10469225709021	6.10364240550247	0	0	0	0	0.706216672826016	0	0	0	0	0	0	0	0	0	3.23038748942842	0	0	0	0	0	0	0	0	0	0	0	0	3.56038480851478	0	2.9716796551745	0	0	0	0	0	0	0	0	0	0	0	0	0	0	0	2.1886224711125	0	0	0	0	0	0	0	0	0	0	0	0	0	0	0	0	0	0	0	0	8.80093224698011	0	7.83866819053022	0	0	0	0	0	0	0	0	0	0	0	0	0	0	0	5.98903452629932	0	0.161178250079813	5.66666855072158	0	6.82882195856916	0	0	0	0	0	4.56635244343263	0	3.53657516079976	0	0	0	0	0	0	0	0	0	6.8860989297409	0	0	0	0	0	0	0	0	0	0	0	0	0	0	0	0	0	0	0	0	0	0	0	0	0	0	0	0	0	0	0	7.79348626335642	5.63718708945218	0	0	0	0	0	0	0	0	0	0	0	0	0	0	0	0	0	0	0	0	0	0	0	0	0	0	0	0	0	0	0	0	0	0	0	0	0	0	0	0	0	0	0	0	0	6.6701321812671	6.91033692165722	5.02694166663092	0	5.53769054861917	3.43418905269457	0	2.00282125630003	4.8020277370528	8.7629898857533	6.12344479297923	0	3.92569566130889	0.547716330467585	0	0	0	0	5.90256324050723	0	0	7.30180710684358	0	0	0	7.28728758759697	0	0	0	0	0	0	0	0	7.45224124043082	1.53454474464445	0	7.53562531410633	0	0	0	0	0	0	0	0	0	0	0	0	0	0	0	0	0	0	0	0	0	0	0	0	0	0	0	0	0	0	0	0	0	0	0	0	0	0	0	0	6.06749459504226	7.23592805828169	4.09998524345099	7.00896638095641	3.71853698581779	0	5.08863773485519	0	0	0	0	0	0	0	0	0	0	0.429385650183578	0	0	0	0	0	0	0	0	0	0	0	0	7.96611895109177	0	0	0	7.74354189580834	0	0	0	0	2.51964002664547	0	0	0	0	0	0	0	0	0	0	0	0	0	0	0	0	0	0	0	0	0	0	0	0	0	0	0	0	0	0	0	0	0	0	8.48941448485301	9.50612109488665	0	0	0	0	0	0	0	2.21721520328736	7.46583573715737	4.01851845481701	0	4.04431542475544	7.25811372226212	0.513238062333091	0	0	0	0	0	0	3.08464428851669	4.2960535430759	0	0	0	0	0	0	0	0	1.80564740985281	0	0	3.30842640839165	0	0	0	0	0.234133395612482	0	2.42583523736324	0	0	0	0	0	0	0	0	9.50773122363828	0	0	0	0	0	4.62373812764197	0	0	0	2.5740482085475	0	0	0	0	0	0	0	1.6466788007434	0	0	0	0.702497973824775	0	0	0	0	0	0	0	0	7.96459501390152	0	0	0	6.02640171431294	2.49324254385381	3.88016633587544	0.164554604674535	0	0	0	0	6.35270733218325	1.80383870865701	0.611153490296237	0	0	0	0	0	6.46988434868438	1.01835643217095	0	7.68922926082702	0	0.451108223397233	0	0	0	0	0	0	0	0	0	6.75643623192725	1.30700294025245	0	0	0	0	0	0	0	3.2799674617502	0	0	0	8.01154595517024	7.06171140443829	0	0	8.05360011868743	2.76578507466574	0	0	0	0	0	3.37914959728796	0	0	0	0	0	0	0	0	0	0	0	0	0	0	4.24609640712863	0	0	0	0	0	0	4.95192810090738	3.24766476715904	2.26591991397923	0	1.77646198475709	0	0	0	0	0	0	0	0	0	0	0	0	0	0	0	0	0	0	0	0	0	0	4.88494951674501	0	0	0	0	0	0	0	0	0	0	0	0	0	4.92274494098827	0	0	0	0	0	0	1.40320226777136	0	4.44946233036402	0	0	0	5.31757179891795	3.8307623691386	4.57073007203984	7.92844731207934	0	8.84624256510951	1.65907055894202	3.87179437529628	8.56024875417062	6.23167432222433	5.0574849311079	0	0	0	0	0	0	2.44266222581263	0	0	0	0	0	0	0	0	0	0	9.96008449357847	0	0	5.52769593503718	4.33732575119418	7.78347629876681	3.66107688446575	0	0	0	0	7.97007136908153	0	0	6.35565061727802	0	2.49116300247897	0	0	2.57643990316879	0	0	0	0	0	0	0	0	0	0	1.01561888312971	0	0	0	3.26375857718693	0	0	0	0	3.23964855135637	0	0	0	0	0	0	0	3.47051083517728	0	0	0	0	0	0	0	0	2.96932181807687	0	0	0	0	0	0	0	0	0	2.62312004347851	0	0	0	1.99510819322475	0	0	0	0	7.13423120947807	0	0	0	0	0	0	1.29901601267095	0	3.20939565667313	0	1.61159733399389	3.77275135816352	0	0	0	0	0	1.92959408102023	0	3.92913766110681	0	0	0	0	2.09273853901772	2.09559028350861	0	0	0	0	3.58725696480092	3.61770988381262	5.59513064554048	0	0	7.76981801263348	0	0	0	2.58784260955993	0	2.45572306453064	0	0	2.39205908853892	4.52378147990424	7.40524359722303	0	0	0	0	0	0	0	0	0.656651958139375	7.32971562575091	1.57911255039034	0	0	0	0	0	7.92401078364023	0	0	0	8.5498501122692	0	0	0	6.48039600578833	0	7.46162677883098	0	0	4.98735270311039	0	0	0	0	0	0	0	0	0	4.91446406709254	0	0	0	0	0.637183610936994	9.57307150927634	0	4.16294727854531	0	0	0	1.03804981917952	0	0	0	0	0	0	0	0	0	0	0	0	0	7.35972320948733	4.04322200009722	0	0	0	0	0	6.99368568228873	0	6.60742649021316	4.36644493224427	0	0	0	0	0	0	0	0	0	0	0	0	0	0	6.67709944894732	0	0	0	0	0	6.44543869170011	3.25480565503361	0	0.651315802213804	5.30718805597911	0	0	0.432991466809688	0	0	0	0	0	0	0	0	0	0	0	0	0	0	0	0	0	6.98626301729452	0	0	0	0	0	0	0	0	0	0	0	0	8.56441627813782	0	0	0	0	0	0	0	0	0	0	0	0	0	0	0	0	0	0	0	0	0	0	0	0	0	0	0	0	0	0	0	0	0	5.77940681943207	0	4.76104586825984	0.880129103796713	0	0	0	0	0	0	5.32781668363261	0	0	0	0	2.60940511820857	0	0	0	0	0	0	0	0	0	0	0	0	0	0	0	0	5.1265186396892	2.73114195904515	8.63954330488979	7.69095479314128	0	6.4775510538468	0	4.69791279011205	0	0	0	5.89975326970888	0	0	0	0	0	3.16587175188459	0	0	0	0	0	2.24854090807473	2.75304394977006	5.81525263072303	1.53119428793739	0	0	0	0	0	0	0	0	0	2.03030076104661	0	0	0	3.35236305716722	0	0	5.50452505698224	0	0	0	0	0	0	0	0	0	0	0	0	0	0	0	1.15246251865599	0	0	0	0	0	0	0	0	0	0	0	0	0	0	0	0	0	0	0	0	0	0	0	0	0	7.26143678877999	0	0	7.64823532977363	2.96258603835688	2.50046045584268	5.27956786829028	1.85780189083303	0	7.22330669718054	0	0	0	0.707931126641173	0	0	0	2.48538045408436	0	0	0	7.90453828826667	0	7.99173724222158	0	0	0	5.35264554528093	4.20597110159917	0	3.63346352804799	0	6.23932165797734	0	4.64710148617306	2.83989309302931	8.37948667344426	0	0	4.89178370321831	9.11400255681623	5.47474752272471	7.74418801127159	6.08417484448643	7.97759476306133	4.47789747069391	0	0	2.65311506324198	0	6.50761231007353	0	0	7.11401297146943	6.55234940236857	0	0	4.82207237377515	0	0	6.62269759217797	8.55652138202786	7.10922472569577	0	0	1.67663300117085	5.68868392683529	1.79122380808835	0.861598118944381	0	5.9643662844181	0	0	0	0	0	0	0	0	0	0	0	0	0	0	0	0	0	0	0	0	0	0	0	0	0	2.99929110192381	0	0	5.70440168429351	0	0	0	0	8.03082712032518	3.48100179431215	0	0	0	0	0	0	0	6.36444986804504	0	5.96085223418036	0	0	0	0	7.28616960248274	0	0	0	0	0	0	0	0	0	0	0	0	0	0	0	0	0	0	0	0	0	0	7.51709455746152	0	0	8.83722108310947	0	0	0	0	6.70098062736728	0	0	1.17683975211787	3.28984036575866	0.562161814246171	0	6.15948387573535	0	0	7.93934413283448	0	7.42045713754391	0	7.20293679465065	0	0	0	0	0	6.20261557899989	0	0	1.37547877806467	0	0	0	0	0	0	3.53569218138825	0	0	0	0	0	0	0	7.98162436069636	2.15052068429059	6.58007159869259	0	0	0	0	0	0	0	0	0	0	0	0	0	0	0	1.99109640089158	0	0	0	1.90399460646995	0	0	3.47914000182463	7.94903293722176	3.83032632119242	0	0	0	0	0	0	0	0	0	0	0	0	0	0	0	0	0	0.0344411188288626	0	0	3.46963856150655	0	0	0	0	0	0	0	0	0	0	0	0	0	0	0	0	0	0	0	0	0	0	0	2.20255877122923	0	0	0	0	0	0	0	5.55240166507277	0	0	0	0	0	0	0	6.84458651552164	0	0	0	10.0764147927585	0	0	0	0	0	0	0	0	0	0	0	3.52074909665017	0	0	8.58185586112115	0	0	0	0	0	10.2318811647301	8.61743440506723	0	0	0	0	0	0	0	0	0	0	0	0	0	0	0	0	0	0	0	0	0	0	0	0	0	7.64465666341153	0	0	2.73227571278264	0	0	0.897286900908061	0	0	0	0	0	0	0	0	0	0	0	0	0	0	0	0	0	0	7.19191791166724	0	0	0	0	0	0	0	0	2.53203263186196	6.43037895143247	0	0	0	0	4.89211411847419	0	0	0	6.64181766483945	0	0	0	2.97221657799048	2.82515062052388	0	0	0	0	0	0	0	4.9220075066795	0	0	6.06189281792127	0.917500498982556	0	0	0	0	0.776449351092242	0	8.79328791386262	0	0	0	0	0	0	0	1.33268615195579	0	0	0	0	0	0	0	0	0	8.66489522381215	0	0	0	0	0	6.6189419154769	0	0	0	0	0	8.20122706575118	0	0.821326533655133	0	0.346996589531558	0	0	0	0	0	0	0	0	0	0	0.859587958576299	0	0	0	0	2.7439220621133	0	0	0	3.95014176445403	0.745736433333455	1.0928298551451	0.994261101421476	2.52713914616561	0.986075936250626	0	0	0	0.627998973775228	1.42905350476663	0	6.93655549693044	0.425126254067276	0	0	3.28764368254683	0	0	0	0	3.05362053531948	0	7.80386634143935	0	0	0	0	0	0	0	4.9200931767156	0	0	0	0	0	0	8.27666415147235	0	0	0	1.08015280228624	0	1.99686595008595	4.72919381938509	0	0	6.84675655746532	3.0143285100235	0	0	0	0	0	1.70879200357058	0	0	0	0	3.73322416676762	0	0	0	0	0	0	0	0	2.48676070326044	0	0	0	0	0	7.65333952652595	1.60777770178939	6.22797591047628	7.40186081797835	8.17017043909492	4.61264737765832	4.9486875333973	5.89030562659199	0	5.82481366841923	4.32662318136782	3.88575133744338	5.73249714684889	6.14183125914681	8.57200665679801	0.907206030437842	4.80077568047049	7.03919323984743	0	0	6.93481133228232	2.00312365745896	7.31989787715446	6.02256977619709	7.78084812185901	7.93733262076539	7.07748869769198	6.71590709475022	5.61870264004915	7.03392950781927	0	0	8.1742865618364	7.3283428224403	7.28933651670109	0	1.47690526621955	0	0	0	9.03084918570238	5.52154076783766	0	2.74244391291276	0	9.20677995473968	0	0	0	0	0	0	0.737228140772631	2.61129751837633	0.572695679575205	0.0066642621500521	0	8.84725157208844	0	7.92218595277476	0	0	0	0	0	4.26108695652643	0	0	0	0	0	0	2.98437972056624	0	2.30220205116847	0	0	0	0	0	0	0	0	1.86857614919456	0	0	5.72499671702759	1.25519252243954	1.06954407323298	0	0	0	0	0	0	1.22247073694155	0	0	0	0	0	0	0	0	0	0.0365384995514939	0	0	0	4.79480053374097	0	0	0.0377336274465149	0	0	0	0	0	0	0	3.30224153965513	0	4.30656848093731	7.32382039058095	3.87110437355546	0	0	2.19060537915946	0	0	0	0	0	0	0	0	0	1.53909924053456	0	0	0	0	0	0	0	0	0	0	8.82677091211072	0	3.39887021608836	0	0	0	0	6.07438983116778	0	0	6.01936165801238	0	0	4.48039439001216	0	0	0	0	0	2.93126701685585	0	0	0	0	0	1.28655591347862	0.944258759613353	0	0	0	4.84598675433095	0	4.57154940066195	4.59057806812807	0	0	0	0	0	6.68265756445668	0	0	0	6.43928403113021	0	0	0	0	0	1.22216157166144	0	0	8.71578700355042	0	0	0	0	0	0	0	0	0	0	0	0	0	0	0	0	0	0	3.96261379930902	0	0	0	0	0	0	0.58953340431357	0	0	0	0	0	0	0	0	0	0	0	0	0	0	0	0	7.29186136958522	6.49141541244853	7.11491875862086	3.36188062703844	0	0	0	0	0	0	0	0	0	0	0	3.78642210231261	7.08800375047653	0	0	6.24064252420586	0	0	0	0	1.41759061243608	0	0	0	0	0	0	0	0	0	0	0	0	0	0	0	1.41450360333687	0	0	0	0	6.08607464041032	0	7.4632464335742	0	0	0	0	7.4904899071837	4.69849076399565	0	0	0	8.03764578410975	4.43150930456141	0	0	0.808071969369507	0	0	5.82095755226156	0	0	0	0	0	0	0	0	0	0	0	0	0	0	0	0	0	0	0	0	0	0	0	0	0	0	0	0	0	0	0	0	6.55640795573773	0	0	0	0	0	0	0.180122394119162	0	0	4.81989294850034	0.788558495463325	1.57708797939652	1.77344782800624	1.84834003552175	0.328957171340188	0	0	0	0	0	0	0	0	0	0	0	10.3627438310194	0	0	0	0	0	0	0	0	0	0	0	0	0	0	0	0	0	0	0	0	0	0	0	0	0	0	0	0	0	0	0	0	0	0	0	0	2.33800502378456	0	1.91284527648871	0	3.36089798902294	0	0	0	0	0	0	0	0	0	0	0	0	0	0	5.94571069564631	0	0	4.14844607552888	0	7.71408749955573	0	0	0	0	0	0	0	0	0	0	0	0	0	0	0	0	0	0	0	0	0	0	6.12802938874064	0	0	0	0	0	0	0	0	0	0	0	6.6196565695503	0	0	0	0	0	0	0	0	0	0	0	2.34157023675585	0	0	0	6.26093458370382	0	0	0	0	0	0	8.4081259019029	1.26100117825049	0	0	0	0	0	2.17032889951067	0	7.61039740219379	0	0	0	0	0	0	0	0	5.32109469783468	4.15289728719897	0	0	0	0	4.2886686270892	2.55219752235356	6.03513119802949	4.98614694797054	5.22309041381096	6.53269722208121	0	0	0	0	0	0	4.61425635440738	0	0	0	0	0	3.6396026312595	0	0	0	0	0	0	0	0	6.16980276793444	0	5.66733866437489	0	0	0	0	6.90108410132924	0	3.93745739255818	3.89540926823451	5.71457523885163	6.33715623994881	6.46224049836723	0	0	0	0	0	8.39292700438162	6.8679705731358	9.40673223165035	3.63840984749578	0	0	0.994905515667733	3.07583551398829	7.20368080008956	0	7.59443658108291	0	0	5.53162474857085	5.91546114574373	8.1551673508397	0	0	0	0	0	0	0	0	0	0	5.43634176511432	0	0	0	0	0	0	0	0	0	0	0	0	0	0	0	0	0	0	0	0	0	0	8.58246568121509	0	0	0	0	0	7.38037447914243	6.66347271406765	0	6.49005662446431	0	0	0	0	0	0	0	7.7007864781574	0	0	0	0	0	0	0	0	4.07841343173338	0	1.39364134657471	8.1370269868217	0	0	0	0	0	0	0	0	0	7.21502815016462	0	0	0	3.86259024838016	0	6.13767360419055	5.04095378332341	0	0	5.51972745030117	0	0	0	3.95938996053917	0	0	0	0	0	0	0	0	0	0	0	0	0	0	0	0	0	0	1.55119114396002	0	0	0	0	0	0	0	0	0	0	0	0	0	0	0	0	0	0	0	0	0	0	0	0	0	0	0	0	0	0	0	0	0	0	0	0	0	0	0	0	0	0	0	0	0	0	0	0	0	0	0	0	0	0	0	0	0	0	0	0	0	0	0	0	0	0	0	0	0	0	0	0	0	0	0	0	0	0	0	0	0	0	0	0	0	0	0	0	0	0	0	0	0	0	0	0	0	0	0	0	0	0	0	0	0	0	0	0	0	0	0	0	0	0	0	0	0	0	0	0	0	0	0	0	0	0	0	0	0	0	0	0	0	0	0	0	0	0	0	0	0	0	0	0	0	0	0	0	0	0	0	0	0	0	0	0	0	0	0	0	0	0	0	0	0	0	0	0	0	0	0	0	0	0	0	0	0	0	0	0	0	0	0	0	0	0	0	0	0	0	0	0	0	0	0	0	0	0	0	0	0	0	0	0	0	0	0	0	0	0	0	0	0	0	0	0	0	0	0	0	0	0	0	0	0	0	0	0	0	0	0	0	0	0	0	0	0	0	0	0	0	0	0	0	0	0	0	0	0	0	0	0	0	0	0	0	0	0	0	0	0	0	0	0	0	0	0	0	0	0	0	0	0	0	0	0	0	0	0	0	0	0	0	0	0	0	0	0	0	0	0	0	0	0	0	0	0	0	0	0	0	0	0	0	0	0	0	0	0	0	0	0	0	0	0	0	0	0	0	0	0	0	0	0	0	0	0	0	0	0	0	0	0	0	0	0	0	0	0	0	0	0	0	0	0	0	0	0	0	0	0	0	0	0	0	0	0	0	0	0	0	0	0	0	0	0	0	0	0	0	0	0	0	0	0	0	0	0	7.94122371299238	0.559628856606455	0	7.5973374908857	0	0	0.0630196620735518	0	0	0	3.62470920222941	0	0	0	0	0	0	0	0	0	3.23538089402326	0	0	0	0	0	0	0	0	0	6.19106908751783	0	0	8.17833121254207	0	0	0	0	0	0	0	0	0	0	0	0	0	0	0	0	5.69194726147176	0	0	0	0	0	0	0	0	0	2.18715963503833	4.15958882337656	0	0	0	0	0	0	0	0	1.47160888953491	0	0	0	0	0	0	0	0	5.31509882923098	0	0	0	0	0	0	0	0	0	0	0	0	0	0	0	0	0	0	0	0	0	0	0	1.22039187179297	0	5.04977015181638	7.49214961983532	8.76504404052579	0	0	0	3.81179981244577	0	0	0	0	0	2.52051276772844	0	0	0	0	0	0	0	0	0	0	0	0	0	0	8.49832667086204	4.57157973723231	0	5.55882170379746	0	0	0	0	0	0	1.5508015081544	0	7.90036570134676	5.10681730343136	3.79677399492023	6.30940904924012	0	0	3.18079552785231	3.21745408396672	0	0	0	0	0	0	0	0	0	0	0	0.35079141372748	7.24100116345327	0	2.3435840619613	0	0	0	0	0	0	0	0	0	0	0	0	0	0	5.99233338175094	0	0	0	0	4.09182675187138	0	0	0	0	0	0	0	0	0	0	0	0	0	0	0	7.44288545522557	0	0	4.59729471649848	8.87182209168568	0	0	0	0	0	0	0	0	0	0	0	0	5.77081847679934	0	0	0	0	0	0	0	0	0	0	0	0	0	0	0	0	0	0	0	7.45476811903133	0	0	0	0	0	6.8864038219486	0	0	0	0	0.35504228064549	0	0	0	0	5.98297076510624	0	0	3.71706768981562	8.95547264709726	0	0	0	0	0	0	0	0	0	0	0	0	0	0	0	0	3.60213615061353	0	0	0	0	0	0	0	0	0	0	0	0	0	0	0	0	0	0	0	0	0	0	0	0	0	0	0	0	0	0	0	0	0	0	0	0	0	0	0	0	0	0	0	0	0	0	0	0	0	0	0	0	0	0	0	0	0	1.67942316530255	0	0	0	0	0	0	0	0	8.90980609953414	0	0	1.9296120809891	8.58979344296635	6.62142041068365	0	3.67016051412663	1.22795666317366	0	6.97284196980837	0	0	0	0	0	0	0	0	0	0	0	0	0	0	0	0	6.76695287606762	0	0	3.64125699872677	0	0	3.82653831847946	1.03238300531165	0	0	0	0	0	5.08264724408923	5.990101694129	0	6.71197664230397	0	0	0	0	0	0	0	0	0	0	0	0	0	0.874812700728096	0	2.36899737446025	0	0	0	0	0	0	0	0	0	0	0	0	0	0	0	0	0	0	0	0	0	9.98200958349494	0	0	4.65021310531358	0	0	0	0	5.31434487119674	0	0	0	0	0	0	0	0	0	0	0	0	5.61043136232521	0	0	0	1.6263363337119	0	0	2.52091500659263	0	2.86081385399912	0	0	0	7.16750846825902	0	3.3159458369626	0	0	0	0	0	0	0	0	0	3.43246506595805	2.55768455967499	0	0	9.67218840936071	0	0	0	1.48561230460935	7.4196905687665	0	0	0	0	0	0	0	0	0	0	7.22946295040681	0	0	0	0	9.40033512172612	0	0	0	0	0	0	0	0	0	0	0	0	0	0	0	0	0	0	0	0	0	7.86793351904009	0	0.353707205880153	9.65574715589723	0	0	4.71935322375695	0	0	0	0	0	0.148790966463456	5.51293162451183	0	0	0	0	0	2.76044664936303	0	0	3.84839759952819	0	8.42437627281394	0	0	0	0	0	0	0	5.61660177225671	0	7.34763022622347	8.05912810795169	0	0	0	0	0	0	0	0	1.21132375704161	0	0	0	0	0	0	0	0	0	6.59596159098022	4.38000902920068	0	6.18098126065334	2.30965351364502	6.46804073819738	4.95879628558935	3.05867669140079	0	1.57858131507732	0	0	1.70662337711479	0	0	2.57990179795909	2.1515438826725	0	0	0	0	5.14248695953016	0	0	1.09145612078345	0	8.0377665673189	0	0	9.02317771440807	0	1.25469682988149	0	0	6.9721871627363	0	0	0.428978493604391	0	0	0	0	0	8.07132827686101	2.5932246756732	0	0	0	0	8.64083418752799	0	0	7.43678648538758	6.69142249689477	0	0	0	0	0	0	0	0	0	0	0	0	0	0.394551608750691	3.09799501469933	0	0	4.80175361922739	0	0	0	0	0	0	0	0	0	0	0	5.68271654850459	0	5.53848850029512	3.07350493056432	0	0	0	0	0	0	0	0	5.23336658380286	7.73458769718331	0	0	0	0	0	0	0	0	0	6.60836868041189	0	0	0	0	0	0	0	0	0	0	0	0.190437870334125	0	0	0	0	0	0	2.99955089127235	0	0	5.65599574517798	0	0	1.75078227569279	0	0	0	0	0	0	0	0	0	0	0	0	0.980039928251174	0	5.85281037455327	0	0	0	0.0205270920948379	0	0	0	0	0	0	0	0	0.688610081157185	1.20988377042719	0.607787168820304	0	0	0	0	0	0	0	0	0	0	3.94347129300359	4.1827081861406	0	7.01307138390046	2.08015280228624	0	0	0	0	0	0	0	0	6.74895761073889	0	0	0	0	0	0	0	0	0	0	0	0	0	0	0	0	0	0	0	0	0	0	0	0	0	0	0	0	0	8.37795663381011	0	0	0	0	0	0	0	0	0	0	0	0	0.481143915843218	0	0	0	0	0.168282600563788	0	0	0	2.614634468691	0	0	0	0	0	5.7636160657171	0	0	0	0	0	0	0	0	0	0	0	0	0	0	0	7.4906744140188	0	0	0	0	3.34715537921845	0	0	0	0	0	0	0	0	0	0	0	0	0	0	0	0	0	0	0	0	0	0	0	0	0	0	0	0	1.71548487850931	0	0	0	0	0	0	0	0	0	0	1.11243992382071	0	0	0	0	0	0	0	0	0	0	0	0	0	0	0	0	0	0	0	0	0	0	0	0	0	0	0	0	0	0.972038238807745	0	0	0	0	7.1330188779001	0	0	6.61091557636183	0	5.90741227598346	0	0	0	0	0	0	0	3.29881811744502	0	0	0	0	0	0	3.31376100802974	2.28675697606816	0	6.47695515179458	0	0	0	0	0	0	0	0	0	0	0	7.46750773693398	0	0	0	8.51743318407169	0	0	4.63792318645961	0	0	0	0	0	4.83317346323834	1.351577449462	3.0473534160032	0	0	0	0	8.2927587468914	0	0	8.11750804530693	6.5447156574976	5.3097509968246	2.80991446441563	0	0	0	0	0	0	6.40073089080242	0	0	0	4.55499397722734	0	0	0	0	0	3.72574115650395	0	2.94144815911113	6.11143617866152	4.56950931996487	5.94937384642249	0	3.69738463076402	6.61753211421543	2.35699084322524	5.30427373692565	4.6875366543765	6.36096644442859	0	0	0	0	0	0	5.97045566220085	0	6.86137231420059	4.00293650060067	0	0	0.990018165636618	7.33657796754234	0	0	0	0	0	0	0	0	0	0	0.626153326721247	0	8.45670349480419	0	0	0	4.10835717809042	0	0	0	0	0	0	0	0	0	0	0	2.70259770687186	0	0	0	0.029148942508253	1.61925335446907	0	0	0	4.46290956428798	0	0	0	0	0.0110662014062054	0	0	0	0	0	0	0	0	0	0	7.63425201096393	0	0	0	0	0	0	0	8.32657330002056	0	0	0	0	0	0	0	0.994514557095937	0	0	0	0	0	0	4.54569042590853	4.05994358892613	0	0	4.00822691079928	0	0.315890785702957	8.68373504728606	0	0	0	0	0	0	0	2.20949391648722	7.5923374306488	0	7.7084217790786	0	0	1.28256434884263	0	6.33272046319573	0	0	1.53688842641071	0	0	0	0	0	0	0	0	0	0	0	0	0	0	0	6.20637167734701	7.60804778361916	7.20677995473968	1.72349862033819	1.50679365886669	7.99142547422947	0	0	0	0	0	0	0	0	0	0	0	0	0	0	0	0	0	0	0	0	0	0	0	0	0	0	0	0	0	0	0	0	0	6.55699032040708	2.93660025178273	0	0	0	0	7.59465304561362	1.56931122995053	0	0	0	0	0	0.432222841289291	2.59576620519992	0	0	0	6.77895759491258	2.10584901908453	4.91171075377207	1.42986766072972	0	0	0	0	5.87250867222813	2.69604279266565	5.79193906459533	0	4.67206320835825	0	0	0	0	6.51414751500508	0	0	0	0	0.415509904552593	0	0	0	0	0	0	0	0	0	0	0	0	0	0	0	0	0	0	0	0	0	0	0	0	0	0	0	0	0	0	0	0	0	0	5.91384443133513	0	0	5.52878383195029	0	0	0	0	0	0	0	0	1.78357399297586	0	0	0	0	0	0	9.37701092568812	8.37886705120266	8.29746657376321	2.42275238505862	8.00737492992765	7.71849177793965	0	0	0	0	0	0	0	0	0	0	0	0	0	0	0	0	0	0	8.71643194752096	0	0	0	0	0	0	0	0	0	0	7.43430295914211	0	0	3.30380412329979	0	0	0	0	1.00414899003577	0	0	0	0	0	0	0	0	0	0	0	2.99960681202706	7.20679948664706	0	0	6.97449489663825	0	0	0	0	0	0	0	0	0	0	0	0	0	0	0	0	0	0	0	7.37085302392169	0	0	0	0	0	0	0	0	0	0	0	0	0	0	0	0	0	0	0.562992125483931	0	4.2278103752815	0	0	0	0	3.37180974428217	0	0	0	2.49892737116696	0	0	6.59347926923277	0	7.78020509558317	1.90933533384535	3.71685113536274	0	0	6.29022716996093	0	0	2.11841953243044	5.40551932314631	0	0	6.24760666795101	0.628391002864274	3.95078566019414	0	0	0	0	0	0	0	0	0	0	0	0	0	0	0	0	0	0	0	0	0	2.87811269101542	0	0	0	0	0	1.62297673393595	0	0	0	0	0	0	0	0	3.77182220838098	0	0	0	0	0	0	0	0	0	0	0	0	0	0	0	0	0	0	0	0	0	0	0	0	0	0	0	0	0	0	0	0	0	0	0	0	0	0	0	0	0	0	0	0	0	7.8939567387927	0	0	0	0	0	0	0	2.5679250542874	0	0	0	0	0	0	0	0	0	0	7.02070220379105	0	0	1.13671020155312	3.78553879244536	4.38214153461652	8.77735395763433	7.70511396067767	6.62955770900974	3.87315369861376	0	9.08435398687377	6.72519581722666	0	5.84528178601986	4.40533722560695	9.88078040407066	9.3987501039019	9.73112722469928	4.79505518950167	0	0	0	8.25234374654694	7.24328825182206	7.47785538710461	0	2.34276521796496	7.91932816323348	0	8.02154635279816	8.22018966454148	1.15311786590759	0.418125166919836	1.62902082652169	6.66658618476912	0	5.23155529035604	0	0.244034582393693	7.10927697094331	3.82955530933159	0	8.11177730507164	6.97389822482942	0	0	0	0	3.73702690740255	0.925201919335908	3.59015885586422	0	0	2.24108050987999	0	0	0	0	0	0	0	2.61021577574722	0	6.34764085533808	8.44318392498701	0	0	0	1.02917721900305	0	0	0	0	0	0	0	0	3.391437797698	0	0	0	0	0	0	0	0	0	0	0	3.62036353790618	0	0	0	0	0	0.471926180859947	2.27289511383071	0	0	0	0	0	0	0	0	9.26096186150282	0	0	0	9.11972966883276	0.306448908772202	8.62527779636106	2.15512423164597	6.22090258496064	6.87252098459166	0	4.35419118803043	0	0	0	0	0	0	0	6.40966247670709	4.68611388913495	0	0	0	0	0	0	0	0	0	0	0	0	0	0.108852266753651	0	0	0	0	0	2.69964712795663	2.97184148856719	0	0	0	0	0	0	0	0	0	5.74339109388808	0	0	6.15284051516269	0	0	5.22252251564847	0	9.40195678687165	0	0	0	0	0	3.05732302058945	0	7.89666541154852	0	0	0	4.41288312000356	0	0	0	0	1.30868705540369	0	0	0	0	0	0	0	8.88509843078034	0	0	0	0	3.73331095063681	0	0	0	8.2291889347104	0	0	0	0	6.51612233627201	0	0	0	0	1.43925078111141	0	0	8.02580399046383	0	0	2.74592140112994	0	0	0	0	9.60049091985806	0.583827133986167	6.73945659976861	0	0	0	0	0	0	0	0	3.8463729609932	0	0	0	0	0	0	0.982064476504041	5.80813273716978	0	0	0.574644082270178	7.82933585069927	0	0	4.83506507152528	0	5.2815387659967	0	0	0	0	0	0	3.32774484092117	0	0.111659015323674	0	0	0	3.45109239375592	0	0	0	0	0	1.28728315432584	0	0	6.28190963208621	0	0	0	0	0.0263043243519085	0	0	0	0	0	0	0	0	0	0	7.74506922308134	0	0	4.76202983527487	0	0	0	0	0	0	0	0	0	0	8.33088551483804	0	0	1.94408630368765	3.76415504010918	2.20867019859842	0	0	0	0.950834174027304	0	0	7.80904137392618	2.00843668993485	0	7.52338160790491	0	0	0	4.52702027582942	0	0	0	0	0	0	0	5.68818875283156	2.06636133889647	0	0	0	0	9.23820886345679	0	0	6.31468746347305	0	0	0	2.53818551692629	0	0	0	6.26557004213543	0	0	0	5.29217068264903	0	9.25857545554107	0	0	0	0	0	0	0	0	0	0	0	1.10722586514818	0	0	4.20761958806615	0	0	7.11847393755841	0	6.48136514536596	0	0	0	0	0	0	0	0	9.18572286316981	6.09016536163016	0	0	5.88742291374625	2.30661514055745	0	0	0	3.76909465603116	7.52652271330558	0	5.02908620205637	0	0	5.85674173521333	0.389963223109249	4.56593222236532	0	0	0.143811341326679	0	0	0	0	0	0	0	0	2.00961232283738	0	0	0	0	0	0	0	0	0	1.05389678304229	0	0	0	0	0	0	0	0	0	0	0	0	0	0	0	0	0	0	0	0	0	0	0	0	0	0	0	0	0	0	0	0	0	2.42803248248738	0	0	0	5.30184368030488	0	0	7.8963929564709	6.70125793806615	0.241571750213652	1.41475795003246	7.8481471794618	0	7.34651373316564	0	7.71949150020912	0	0	0	0	6.07827892297469	6.96535718371593	0	0	0	0	0	0	0	0	4.75085300670223	0	0	0	0.59542727489141	8.25549129139602	0	6.74576170649509	4.31458777570027	5.84816971904785	0	2.16357279731458	0.898254796671903	5.82470930928444	0	3.61022758954469	0	5.04718500036494	0	0	0	0	0	0	0	1.2939177922039	0	8.12476236717894	0	6.33467552993465	0	0	0	8.41239624722916	7.81882500272118	6.42800667958537	0	0	0	0	0	0	0	0	0	0	0	0	0	0	2.54716353213658	0	0	0	6.79202238753514	0	0	0	0	0	0	0	0	0	0	0	0	0	0	0.469198318749556	0	0	0	0	0	0	0	0	0	0	0	0	0	0	0	0	0	8.38306055138612	0	0	0	4.09889954526348	0	0	0	0	6.18667882342312	0	2.75895337346648	0	0	0	0	0	0	0	0	0	0	0	0	0	0	0	0	0	0	0	4.50471572152537	0	5.92212171472312	0	0	0	0	0.623445507162354	0	0	0	0	1.77205877601522	2.76440773117444	0	5.35425114536056	0	3.61381450656865	5.12388963466955	0	9.29562660903516	0	0	1.14653792507148	0	0	0	0	8.10669379120375	0	0	0	0	0	1.52343649885959	0	1.09028436807728	0	5.7720413515977	0.108598053256651	0	0	0	0	9.16376538885021	0	0	1.13124704231092	0	0	0	0	0	0	0	0	0	0	0	0	0	0	0	0	0	0	0	0	0	0	0	0	0	0	0	1.48432377438296	4.51285895444998	0	0	2.71708963061072	0	0	0	0	0.624428476746272	0	0	0	0	0	0	0	0	0	0	0	0	0	0	0	0	0	2.28177242274433	0	0	0	8.55260378094732	0	0	0	0.269009201110613	0	0	0	6.98926392045417	0	0	5.99962349763884	0	0	0	0	0	0	0	0	0	0	0	0	0	0	0	5.98111742198363	4.14548182226552	0	0	0	0	0	0	0	0	0	0.769009998281471	0	0	0.668772683632929	0	0	0	0	0	0	0	0	0.367460532334297	0	0	0	0	0	0	0	0	0	0	0	0	5.35659458199613	0	0	0	0	0	0	0	0	0	0	6.00409684158288	0	0	0	0	0	0	0	0	0	0	0	0	0	0	0	0	0	0	7.88437202434268	0	0	0	0	0	7.67988118334433	0	3.68271935720863	0	0	0	0	0	0	0	0	0	0	0	0	0	0	0	0	0	0	0	0	0	0	0	0	0	0	0	0	0	0	4.85957205681725	0	0	0	6.17533696667807	3.99514076374797	0	0	0	0	0	0	0	0	2.8823613295376	0	0	3.75490887526501	0	0	0	0	0	0	0	0	0	0	5.32682493810221	0	2.6445738962765	0	0	0	0	0	0	0	0	0	0	0	0	0	0	0	0	0	0	0	2.48960201916542	0	1.39650477369148	0	4.07701221764256	0	0	6.65775431882786	0	1.9407568659239	0	0	8.15349629877753	0	0	0	0	0.190880304317107	0	0	0	9.50095936132608	0	0	0	0	0	0	0	0	0	0	0	0	0	0	7.46986156223033	0	7.10656817470311	0	0	0	6.83276345641731	0	0	0	4.54827631634087	0	0	8.50464422527455	5.50950583446455	0	0	1.40010068301548	0	4.29906878014697	3.96603356082831	0	0	0	0	0	0	0	0	0	0	0	0	0	0	7.97381214602902	3.09759225720187	0	0	0	0	0	0	1.32471269265024	0	0	0	0	0	0.863764048174725	5.01511839821298	0	0	0	0	8.33683679094696	0	0	0	2.55736597412746	0	0	0	3.87841146477366	0	1.02943168251972	4.69014887012746	0	0	0	0	0	0	0	0	0	7.47055313355116	0	0	0	0	5.84634788577701	0	0	0	0	0	0	0	0	8.06127397455702	0	6.37676962748581	0	0	0	0	0	0	0	0	0	0.135120934916924	0	0	3.99347510573824	0	0	0	0	0	0	0	0	0	0	0	0	0	0	0	0	0	0	0	0	0	0	0	0	0	5.50389568515054	0	0	0	0	0	0	0	0	0	0	0	4.52208714451575	2.26648972718462	0	0	0	0	0	7.87979152176076	0	0	0	0	0	3.38540791723947	0	0	0	0	0	0	0	0	6.1056990276588	0	0	0	0	0	0	9.24541009343705	0	0	0	0	0	0	8.43426125274893	8.23120197665604	0	0	0	7.25106575599418	0	0	0	0	0	0	0	4.12259818041545	4.51551061996901	0	0	0	0	0	7.00639901799573	0	0	1.22407115349022	0	0	3.9852271667297	0	0	0	1.50404574214975	0	7.75425952600206	0	3.59879394793005	0	0	0	0.0429094649759032	0	0	0	0	0	0	0	0	0	0	0	0	6.14199470145536	0	0	6.63393101004689	0	0	3.44253218622234	0.351709843904954	0	0	0	0	0	0	0	0	0	0	0	9.11787682242693	0	0	0	0	7.04152774268878	0	0	0	0	0	0	0	0	0	0	0	0	0	0	0	0	0	7.58253342309444	0	0	0	0	0	0	0	1.97204191612689	0	0	0	0	0	0	0	0	0	0	0	0.390092046987	0	0	0	0	4.68858322724615	0	7.58656960910699	0	5.52350550166825	0	0	8.29528680779409	0	0	0.887112050541579	1.7006261466851	3.94018554768988	1.70789579764125	0	8.78458577346306	0	0	5.614780504999	4.02171956440795	0.82842435332395	0	3.65456156492678	0	0	0.636988800699597	0	0	0	0	0	0	7.69407228021209	6.67714174328317	5.03794442963488	0	0	0	0	0	0	0	0	0	0	0	2.09680495451925	4.48843145773445	0	0	0	0	8.66242271374483	0	0	0	8.67859309725169	4.10108693866392	0	6.09877114320192	0	0	0	0	0	0	0	0	0	7.85706658397529	0	0	0	0	0	7.52389122930289	0	0	0	0	0	0	0	0	0	0	0	0	0	0	0	0.679090448854328	0	0	0	0	0	0	0	3.45306975406888	0	0	0	5.68532348032764	0	0	0	5.01053817604455	0	0	0	0	0	0	0	8.2418878405154	0	0	8.53784737941622	7.35487525898649	0	0	0	7.24005668221437	0	2.76496816515789	7.74249807739269	0	6.89216027340512	2.80118835223652	2.89099586890005	8.82761263842593	0	0	5.27546526886068	0.00458049110302785	0	0	6.07745024325689	1.10903286491606	0	0	0	0	0	0	0	0	0	0	0	0	0	0	0	0	0	0	0	0	0	0	0	0	0	0	0	4.28622321162513	0	0	0	0	0	0	0	0	0	0	0	0	0	0	1.51211561389375	3.9631411559292	9.02693281658267	0	5.76723898369177	0	0	0	0	1.54967902685023	0	0	2.28523056493315	0	0	0	6.16589586424958	0	2.74174740827552	1.27436305641507	0	0	2.18839459420301	0.594214111276665	0	8.06283946930696	9.96881076755199	4.37088963145494	7.57285935938286	0	6.87863952260132	3.25748590490512	2.74294182617491	0	0	0	4.37945461560501	7.98123047104755	2.91717011787414	0	0	0	0	7.66685598674118	0.736959823374501	0	0	0	0	0	0	0	0	3.74027998267288	0	0	0	0	0	0	0	0	0	0	0	0	0	0	0	0	0	0	0	0	0	0	0	0	0	0	0	0	0	0	0	0	0	0	0	0	0	0	0	0	0	0	0	5.96619049039452	0	8.06115514353402	0	0	0	0	0	0	0	0	0	0	5.31559883404698	0	0	0	0	6.7557555296597	0	0	0	0	0	0	0	0	0	0	0	1.44373394248117	4.73083012916904	0	0	0	0	0	0	8.06867618422124	0	7.81754651637251	0	0	5.02927176450791	0	0	0	0	0	0	2.78739067089179	0	0	0	0	0	0	0	0	0	0	0	0	0.137398596658657	0	0	0	0	0	0	0	0	0	0	0	0	0	0	0	0	0	0	0	0	0.670967200470339	0	0	0	0	0	0	0	0	1.56643038402838	0	0.895659372768447	0	0	0	0	0	0	0	6.72616365270478	0	0	0	0	0	5.31433399391901	0	0	0	0	1.44864198263992	0	0	7.25685026792688	0	0	0	1.29931500285265	0	2.47993931542052	0	0	0	0	9.32777043529736	5.37249944400411	0	0	0	0	0	0	0	0	0	0.178619042533318	0	0	0	0	0	0	0	0	0	0	5.74255331767815	0	0	0	0	0	0	0	0	0	0	0	1.89462765449511	0	0	0	0	0	4.87117338858184	0	6.34664846705602	0	0	0	0	0	0.807857716704166	0	0	0	0	0	0	5.64005401056142	0	0	0	0	0	0	0	0	0	0	0	0	0	0	0	0	0	6.13144749600018	7.654550108647	0	0	0	0	1.31636010273891	0	0	0	0	0	0	0	0	0	0	0	0	0	0	0	0	0	0	0	0	0	0	0	0	0	0	0	0	0	0	0	0	0	0	0	0	0	0	4.57142804800103	0	0	0	0	0	0	0	0	0	0	0	0	0	0	8.18440428309576	0	0	0	4.72408814412077	0	0	0	0	0	6.63902518071471	0	0	0	0	0	0	0	0	0	0	6.04874623607473	0	0	0	4.14222553217214	0	0	0.927684109791723	0	0	0	0	0	0	0	0	0	0	0	0	0	0	0	0	0	1.333635542448	0	0	0	0	0	0	0	0	0	0	0	0	0	0	0	0	0	0	0	0	0	0	0	6.66544962265819	0	1.35572672090467	0	0	4.81554468929416	0	0	0	0	0	0	0	0	0	0.384536150724921	0	7.95480699958193	0	0	5.79356039354355	0	6.28659841985444	0	0	0	0	0	0	0	0	7.89051965248577	0	0	0	0	4.50429622626421	0	0	0	0	0	0	0	0	0	0	0	0	4.22827998378244	7.1283243367852	0	0	5.37712374912949	0	0	0	0	0	0	0	0	0	2.65989259961395	0	0	0	0	0	0	0	0	0	0	0	0.82785153568854	4.63138371196987	0	2.71452248852562	0.706243200513886	0	0	0	0	4.17372709890289	0.695290105042254	0	0	0	0	0	0	0	2.34532824178522	0	0	0	0	0	0	0	0	5.00915902911839	0	0	0	0	0	0	0	0	0	0	0	0	0	0	0	0	0	0	0	0	0	0	0	0	0	0	0	0	0	0	3.07781893636111	1.15445359267987	0	0	0	0	0	0	0	0	4.21375942144225	0	2.36929616997455	0	0	0	0	0	0	0	0	0	0	0	0	0	0	0	3.35679175036564	0	0	0	0	0	0	0	0	0	0	0	0	0	0	0	0	0	0	0	0	0	0	0	0	0	0	0	0	0	0	0	0	0	0	0	0	0	8.82279068378968	0	0	0	0	3.46546518814146	0	0	0	0	0	0	0	7.38787085513395	0	0	7.99351586488876	0	0	0	0	0	0	6.12140296954844	0	4.8469846612529	0	0	0	0	0	0.0383940380500867	0	0	0	0	0	7.51987995730618	4.35569289756622	0	0.0610434334471871	1.1526452936944	6.51483238380713	2.27557328359255	0	0	0	8.73139031537184	4.41370238878218	0	7.22439727545042	3.70915827230835	8.50774707803973	8.15100131247901	7.63601551517852	0.00987742469287187	0	0	0	0	0	0	2.11852943514045	8.02840891751681	0	4.56760628876303	0	0	0	0	0	0	0	5.12456245374453	0	0	0	0	0	0	0	0	0	0	0	0	0	1.81290479240808	0	0	0	8.12781381164517	0	0	0	0	1.72797592094772	1.85276228497742	0.628036314468907	0	0	0	0	0	0	0	0	0	0	0	0	0	6.85973355090859	0	0	0	4.77560369685385	0	0	0	0	0	0.706163615986892	0	8.07193424509156	0	0	0	0	0	0	0	0	0	0	0	0	0	4.94431030493723	4.12220886170023	5.93400925180462	0	0	1.47358432274967	0	0	0	5.04182558579089	0	0	4.77983227156495	3.28432756578822	0	7.74631276642546	0	6.00302423340107	4.86680414782757	3.16542318842126	5.10330879291455	6.86962468620432	8.08538216343083	8.02399270397131	10.6477642022242	7.73584707202618	7.10156603968603	5.44306288636016	6.88877977236102	7.9097011115749	0	0	2.23283707189118	0	0	0	0	4.25935017982343	8.16961939825231	0	4.08035920264976	0	0	0	0	0	0	1.87329349836548	0	0	0	0	0	0	0.936590829823938	0	6.22827228651471	0	0	0	0	0	0	7.9227568320017	5.22410975165116	3.97061441211282	0	0	0	0	0	0	0	0	0	0	0	0	0	6.64366429857324	6.97782941695196	0	3.87200131148318	0	0	0	8.45547929125399	0	2.95392822343365	0	0	0	0	4.95447086170431	0	0	0	0	0	0	0	0	0	0	0	0	8.04864489425649	0	0	0	0	0	0	1.2091601178085	0	0.692078980904665	0	6.21527088835985	6.17079836902968	0	0	0	6.00947258739015	3.51563676826979	0	0	0	0	0	0	0	0	0	0	0	0	0	0	0	0	0	0	0	0	0	0	6.57451330180249	0	0	0	0	4.42065082123027	0	0	0	0	0	0	0	0	0	0	0	0	0	8.80411165601924	0	0	0	1.93790968651225	0	0	0	0	0	0	0	0	0	0	0	0	0	0	0	0	0	0	0	0	0	0	0	0	0	0	0	4.00790411409276	0	0	0	0	0	0	0	5.29598377324568	0	7.3828833641706	0	4.75273253758961	0	5.45130344136043	0	0	0	0	0	0	0	0	0	0.123480799222238	5.23866459211462	0	0	0	0	0	2.9272536382437	0	0	8.32537741937634	0	2.85187294548749	0	0	0	0	0	0	0	0	2.96425629652328	3.02322873406506	0	1.0847038085503	3.06309043822558	0	0	0	0	0	0	0	0	0	0	0	0	0	0	0	0	0	0	0	0	0	0	0	0	0.448626125915058	0	0	0	0	0	0	0	0	3.03059386864983	0	0	0	0	0	0	0	0	0	0	0	0	0	0	0	0	0	0	0	0	0	0	0	0	0	0	0	0	0	3.92669212550494	0	8.76732705633002	0	0	5.58102277669723	0	0	3.43287925532515	0	0	0	0	0	0	0	6.88495195808263	0	0	5.81732650248107	0	0	0	0	4.21182211882069	0	0	0	1.45916403947161	5.57406213929965	4.539065731006	3.58436125251871	0	0	4.46367476536846	4.04069082490899	3.6849533528939	2.63579849552038	0	0	0	0	0	9.31163253152801	4.02396499080005	0	0	7.6207330183521	8.80594374007737	0	0	0	0	6.15372428351906	0	0	0	8.04147298542741	7.74320526269992	7.67450302332527	0	0	0	3.8265586560307	3.2722591385196	9.08377980210306	7.00547858822661	4.0801886259547	5.40423555781742	9.04129227171791	5.10844081985876	8.02906631894946	9.5277037533148	9.37864166802712	0	5.58305267185571	0	0	6.21040639925588	0	3.73011820913984	8.6229376697685	2.9516529287554	4.99793366364779	0	0	0	0	0	2.3613107785116	0	0	0	7.10771925010071	0	4.2326914521029	5.71403940365179	1.94615067155674	8.27885363499243	7.26918279585539	0	0	0	0	0	0	0	6.4038846220958	0	0	0	0	0	0	0	0	0	0	5.99382604958217	0	1.57098745204287	0	0	0	0	0	0	0	0	8.65311377312217	0	0	0	0	0	0	0	0	0	0	0	0	0	0	0	0	0	0	0	0	0	0	5.6513158022138	0	0	0	4.92675378876772	0.620032684641349	0	0	0	0	0	0	0	0	4.87242494536934	0	0	6.31961070914681	0	0	0	0	1.13672294575701	0	0	0	0	0	0	0	0	0	0	0	0	0	0	0	0	0	4.06340802503642	5.05965811487029	0	0	0	0	0	4.34522603534256	0	0	0	0	0	0	0	0	0	0	0	0	0	0	0	0	0	9.36734048494262	0.666747504013403	0	0	0	0	4.16571099248493	0	3.08999297545338	0	5.93021929339373	0	0	0	0	6.3376914707715	0	0	6.49714608072106	0	8.69327437082892	4.62774106322017	0	0	0	1.51911914859639	6.14187825070703	0	0	6.136560545586	0	0	8.65388763776583	0	5.71946822688241	0	0	0	0	0	0	1.74506949207147	6.28724325427262	0	0	0	0	2.59436700696448	0	5.54955828469437	0	0	0	0	0	0	0	1.09964531420773	0	4.69939616131858	0	4.29277438852008	0	0	0	0	0	0	0	0	5.27505175843021	0	0	0	0	0	0	0	0	0	0	0	0	0	0	0	5.1909190108359	0	7.578772703067	6.78517125826407	6.14448694448827	0	0	0	0	0	0	8.60809954599438	0	7.96329493197248	0	0	3.07458592636295	0	0	6.26675281496208	0	0	0	0	0	0	0	0	0	5.50177032189998	7.26820043822313	0	0	0	0	0	0	0	0.434230556073284	0	0	0	4.65429231829801	0	0	5.56268508811406	0	0	0	0	0	0	0	0	0	0	0	0	0	0	0	0	0	0	0	6.77432585048683	0	0	0	3.54458486372935	0	0	0	0	0	0	0	0	0	5.10046891555684	0	0	0	0	0	0	0	0	0.662424280416198	0	0	0	2.83221963800421	0	4.87768536323535	0	0	2.91019922656588	0	0	0	0	0	0.190627501512632	0	0	0	0	0	0	0	0	0	0	0	0	0	0	0	0	0	0	0	0	0	2.87808770788203	0	0	0.546462358167092	0	0	0	0	0	0	0	0	0	0	0	0	0	0	4.39167150042419	4.90517276619852	0	0	0	0	3.28537854367245	0	7.14349546175707	0	6.70771803548291	0	0	0	0	0	0	0	7.02100215540366	0	0	3.74922517071816	3.38160178252643	0	0	0.103208903950997	0	0	0	4.59741794712199	0	0	1.62812499474314	0	0	0	3.45742356415494	0	0	0	0	1.50959652839722	0	0	0	0	4.48272477029039	0	7.63110428236588	0	0	0	0	0	0	0	0	0	0	0	0	0	0	0	0	0	0	0	0	0	0	0	0	0	0	0	0	0	0	0	6.69451808103555	0	0	3.83810465328534	6.77139702841288	0	0	0	0	0	0	0	0	0	0	1.27877578169753	0	0	0	0	0	0	0	0	0	0	0	0	0	0	0	0.143223603035832	0	0	0	0	0	0	0	0	6.03193989785437	0	0	0	0	3.26732754356747	7.225718376279	6.02783966423851	0	0	0	0	5.99269593170909	8.33409447391157	6.62017289590933	0	3.82593823170387	6.76050040828943	0	0	0	0	0	0	0	0	8.54469015946952	0	0	0	0	0	0	0	0	0	0	0	0	0	0	0	0	0	0	4.86553780567829	0	0	0	6.39407849642754	0	8.58764252100287	0	0	7.8776154321409	4.67290616018654	0	1.21977877725035	3.64058622520394	5.43039233357231	6.2001806335385	0	0	0	0	8.13768794740731	0	5.37651266128848	0	0	0	0	0	0	8.83511877418273	0	0.438793183016878	0	1.87461206879683	6.05048428400379	0	0	0	0	0	0	0	0	0	3.68323606570617	7.40373638573547	0	0	0	0	0	0	0	0	0	0	0	3.53421104513391	0	0	0	0	2.83447256694645	0	0	4.97409790786915	0	0	0	0	0	0	0	0	0	0	0	0	0.211386061679429	0	0	0	0	4.71140129362942	0	0	0	0	0	0	0	0	0	0	0	0	0	0	0	0	0	0	0	1.58909230993594	0	0	0	0	0	0	0	0	0	0	0	0	6.25622001299021	0	0	0	0	0	0	0	0	0	0	0	0	0	0	0	0	0	0	0	0	0	0	0	0	0	0	0	0	8.06995452168289	0	0	4.39538503856029	0	0	0	0	0	0	0	5.7160031605131	2.38408686807531	0	0	0	0	0	0	0	6.51122765441532	0	0	0	0	0	5.16206095657085	0	4.72017447360317	0	0	0	0	0	0	6.88099156353912	6.24362719468143	0	0	0	3.22381637972553	6.48122627532281	0	0	0	0	0	0	0	0	0	0	4.15819966726974	4.7368862437568	0	0	0	0	3.44767175879748	0	0.884246239527671	3.35867757131523	4.97535963266719	0	0	0	0.129784163370776	0	0	0	0	0	0	0	0	0	5.80434789326392	0	0	0	0	0	4.07320327215671	5.91624015682927	4.91983106824795	9.03668464827556	0	6.62717197979699	0	0	0	6.72843755444285	0	0	0	0	0	0	0	6.58271706285633	0	4.90971551037565	0	4.17067020138669	7.80801815168039	0	0	6.3330730360593	0	0	0	0	0	0	0	0	0	0	2.82008499266905	0	0	0	0	0	0	0	4.58984384698073	1.35080272663139	0	5.27983155297509	4.24716800037477	0	5.80485638208144	0	0	0	0	5.54787546750361	6.97614593184128	0	7.19034818190739	0	0	0	0	0	0	0	0	0	0	0	0	2.45210234207987	4.13424558695968	0	7.65945366533961	0	0	0	0	0	0	0	0	2.73605713166939	0	0	0	0	5.62296548105352	0	0	0	0	0	0	0	0	0	0	0	0	0	0	0	0	0	0	0	0.550930207588195	0	8.11876980739155	0	0	0	0	0	0	0	0	0	0	0	0	3.48733198712778	1.27572821474352	0	0	6.27429707581692	0	0	9.32046436966754	0	0	0	0	0	0	0	0	0	0	0	0	0	0	0	0	0	0	8.62703770174733	5.7460305425124	0.554500445528192	3.4181359639595	0	0	3.73894073371035	0	0	0	0	0	0	0	0	0	0	0	0	9.60710649369652	0	0	0	0	0	0	0	0	0	3.34272540120067	0	0	0	0	0	0	0	2.71356825384992	2.37337537489781	0	0	0	1.23978295331325	0	0	0	0	0	0	0	0	0	0	0	0	0	0	0	0	0	1.03565909698553	2.35902350661618	5.43831946932328	0	0	0	0	0	0.0312540254705008	0	0	0	0	1.87145730138948	0	0	0	0	0	0	7.72889326514201	0	0	0	0	6.57654783531915	0	0	0	0	0	0	0	0	0	0	0	7.53524426695836	0	6.5057575758739	1.10863150496033	1.8249918251071	0	0	0	0	0	0	2.95495189853603	0	0	0	0	0	0	0	7.54476356166502	0	0	0	3.32263484231841	0	0	0	0	0	0	4.66288907940623	0	1.71963907174276	0	0	0	0	0	0	0	0	0	0	0	0	0	0.0685194831059481	0	0	1.78544174394931	0	0	0	0	8.21939120116806	0	0	0	0	0	0	5.30444533051911	0	0	0	6.26399212755103	0	1.11865873355048	0	0	0	0	0	0	0	0	0	0	0	0	0	3.07792999577018	0	0	4.97547886593637	0	0	0	0	0	5.03218020684817	0	0	0	0	0	4.75405370413054	0	0	0	0	0	0	0	0.329766564813026	1.32111418534023	0	0	0	0	0	7.13575032217972	0	0	0	0	0	0	0	0	0	0	0	0	0	0	0	0	0	0	0	0	0	0	0.496523706918253	0	1.6597008320149	0	3.49694802372955	0	0	0	0	0	0	0	0	0	0	0	8.28922122634919	0	0	0	0	0	0	0	6.79459781641271	0	0	0	7.8521174749186	0	0	0	0	0	0	0	0	0	0	3.17901573549936	0	6.72653153248242	0	0	0	0	0	0	0	0	0	0	0	0	0	0	0	0	9.12988058111787	4.53214861849831	2.23766466672887	11.5832097266039	0	0	0	6.51552481220352	3.05168009902554	0	0	0	6.11994749440113	0	0	2.88908215111433	0	0	6.49833544783293	0	0	0	0	0	0	0	0	0	0	0	0	0	2.48019789813873	0	0	0	0	0	0	0	0	0	0	0	0	0	0	0	0	0	0	0	0	0	0	0	0	0	0	0	0	0	0	0	0	0	0	0	0	0	0	0	0	0	0	0	0	0	0	0	0	4.11907391909991	6.37210586788785	0	1.77316928041486	0	0	2.61926979047462	0	0	0	0	0	0.655635759694968	0	0	0	0	0	0	4.12620473377798	0	7.5372184005386	7.97709671249695	0	0	9.21936215780772	1.48114391584322	8.44010921729708	0	0	5.63071997826863	0	8.90744051827051	3.32393204856882	6.65499397296372	6.78825503005156	0	0	0	0	5.85653508836062	4.00404289292381	0	0.785265960182442	0	0	0	0	0	7.9270134570507	0	0	5.70165162769437	2.45467864271686	0	0	0	0	0	0	0	0	0	0	0	0	0	0	0	0	0	0	0	3.83930458422923	0	0	0	0	0	10.4752977199059	0	0	0	0.673239810401608	4.84955898021204	0	0	0	0	0	0	0	6.95894704651095	0	0	0	6.2136738926938	0	0	0	0	0	0	0	0	0	7.25632192915572	0	0	0	7.58711741906977	7.30618019979311	0	0	0	0	0	1.67878405999031	0	0	0	0	0	0	0	0	0	0	5.85284781910884	0	2.2124199258024	0	0	0	0	5.69667548129516	0	0	0	0	5.13428255696874	0	0	0	6.56706319101219	6.15120939288489	0	2.9878210832815	0	0	0	5.1926123915126	0	0	0	0	0	0	0	0	0	0	0	0	0	5.61110154221454	0	6.44346575640827	0	0	0	0	0	0	0	0	0	0	0.96800962697616	0	0	0	1.70564178644579	0	0	0	0.0887793361084701	0	0	0	0	0	0	0	0	6.04560460086779	0	0	0	0	0	0	0	0	0	0	0	0	0	0	0	0	0	0	0	0	0	0	0	0	0	4.35864944284759	0	0	0	0	0	0	0	0	0	0	0	0	0	0	0	0	0	0	0	0	0	0	0	0	5.87623697517173	0	0	0	0	0	0	0	0	0	4.02683546246861	0	5.32874672373942	0	0	8.07712013385949	0	2.06827182194721	0	0	0	0	0	0.914939498934275	0	0	0	6.82066403494344	0	0	0	0	7.07885530080639	0	0	0	0	0	0	0	0	0	0	0	0	0	0	0	0	0	5.57134916329724	0	0	4.7272343307731	0	0	0	0	0	0	0	0	0	0	0	0	0	0	0	0	0	8.03712959646091	4.13332513915903	0	0	0	0	0	0	0	0	0	0	0	7.35385255868613	0	3.51920219972755	0	0	0	0	0	0	0	4.38577613826941	0	0	0	0	0	0	4.46744904586123	3.62691800860295	0	0	0	4.62394292666903	8.35261288542067	0	0	0	0	0	0	0	0	0	0	0	0	0	6.52181869217817	0	0	0	0	0	0	0	0	0	0	0	0	0	0	0	3.77424143209035	0	3.97911990333834	0	0	0	0	0	0	0	2.92844044245321	0.615614042168775	0	0	0	0	0	0	0	0	0	1.64320509887512	0	2.8751902851598	0	0	7.92969041261903	0	3.68375258920821	0	0	0	0	0	0	0	0	4.71516854715435	0	0	0	6.21723653352765	0	0	2.75066438297044	0	7.67514550924156	2.53455470463755	5.62317917093627	1.85276993334163	0	0	0	0	0	0	6.3710709122154	0	0	0	0	0	0	0	0	0	0	1.61949428913269	0	0	0	11.2600080080638	10.4933050791757	9.09372389822413	0	0	0	0	0	0	4.81357632080455	0	7.51718906590661	6.54763798912245	1.42357253214784	0	1.32713547088325	6.43890327256122	0	0	0	3.99908901119434	1.08307717821835	0	0	6.6467243000819	0	0	0	0	0	0	8.39498137134697	4.79052705078006	0	0	0	0	0.222755110496287	0	7.24092486469656	5.4216642891131	0	1.12882787792351	0	0	0	0	0	0	6.06632818431709	0	0	8.04334997359801	0	0	0	0	0	4.36895687871768	0	3.05745547107558	0	0	0.687822158643212	0	0.51559135615219	0	5.28697722571353	0	0	0	0	0	0	0	0	0	0	0	0	0	0	6.16118429785197	0	0	0	7.30675438138992	0	0	0	6.74073871352984	8.4561572504278	4.78302702978204	0	7.91180541129265	4.06282975768037	0	0	7.31847954212732	0	0	0	0	6.05430801617018	4.18323241260437	0	0	0	0	9.05723905136745	0	0	0	0	1.43590057376307	4.07386306801921	8.17366214718617	0	0	0	2.81513271587354	0	0	0	7.32057493389316	3.22746538509679	0	0	2.07019695572752	0	5.94478115650294	0	1.71651686653171	7.86449570265158	0	0	0	0	0	3.13920097029252	0	7.25918773092288	0	0.176182326464213	8.19723143949166	0	0	0	6.57076194351693	0	0	0	0	0	6.39128655811118	1.93501083951432	0	0	7.35997791406688	7.65175492331043	0	1.10403466878276	0	0	0	0	0	0	0	0	6.78142528908163	2.56338269489361	0	8.62316453565259	3.74602247816073	0	0	3.21688008320736	0	0	7.09217571808138	0	2.3167626666828	2.23965466080786	6.85641307812917	6.47173698480097	0	4.88342042805827	0	9.53515482294189	6.94485844580754	2.43333339084649	0	0	0	0	0	0	0	0	4.97361586715774	0	0	7.90129532737915	0	0	0	0	4.58907432768466	0	8.48634834408405	0	0	2.51270981137997	0	0	0	0	0	0	0	0	0	0	0	0	0	0	0	0	0	0	0	0	0	0	0	6.32064893949788	0	0	6.43983753137303	0	0	0	0	0	0	0	0	0	0	6.61963749714033	0	0.343146265695392	0	0	0	0	0	0	0	0	0	0	0	0	0	0	0	0	0	8.5395969825709	8.53030098432453	0	0	0	0	6.63846487620999	0	0	0	0	0	0	2.77122850627495	0	0	0	0	5.67509045023013	0	8.21853901953649	2.94477205899569	7.7438313374716	9.97959667934937	4.37398222651032	0	4.81537560995933	0.112993645464915	9.38390297331934	0	0	0	0	0	0	0.440871459073791	0	0	0	0	0	0	0	0	0	0	0	5.28206907519813	0	3.48014877098856	6.34092716917781	7.29684280876214	0	0	5.35049724708413	3.32623531696674	0	0	0	0	0	0	0	0	0	0	0	0	0	0	0	0	0	0	0	0	0	0	0	0	0	0	0	0	0	0	0	8.12282281921079	0	4.19532397320999	0	0	0	0	2.14450325949255	0	0	7.04740751426417	7.9624275593597	7.8254167672313	0	6.67888882526813	6.02157744359282	0	0	0	8.01852846935598	0	2.75174220684172	0	8.48545097922881	0	4.62046324830115	3.22010548378996	0	0	0	0	0	0	0	0	0	0.797660488409762	0	7.26496797396786	0	0	0	0	4.48049779603947	0	0	0	0	0	0.287023045239964	0	8.14340362332437	0	0	0	0	0	0	0	7.74284834582468	5.56298724269714	0	0	0	0	0	0	0	0	0	0	2.4891664677464	0	0	0	0	0	0	0	0	0	0	0	0	0	0	5.46791850760279	0	9.2259159552365	6.80636272811123	2.7910888956162	0	0	0	0	0	0	0	0	7.81695803198555	2.44730676461506	0	0	0	0	0	0	0	0	7.31429773573429	0	0	0	0	0	0	0	0	0	7.74387845038636	0	0	0	0	0	0	2.85065542641504	0	0	5.40109112984478	0	0	0	0	0	0	0	0	0	6.49063430584449	5.61985608118593	0	0	0	0	6.13895368684257	0	1.21480867968208	0	0	0	6.87416989160897	0	7.27664554289562	0	1.76268898365322	0	7.00271377029729	6.73116966192394	0	3.45357025538904	0	0	0	0	7.11858814012287	3.36514659469516	7.57957239390295	0	2.37438356460395	3.99521314005596	0	9.16721740907882	7.61417977714315	0	8.22186741668882	0	0	0	0	0	0	0	0	0	0	0	0	0	0	0	0	0	0	3.95780318930895	0	0	0	0	0	0	0	5.05705596830893	0	0	0	0	0	0	0	0	0	0	0	1.15531532287343	0	0	3.36120689023873	0	6.35849472647171	3.44703692694394	3.46487733809154	0	0	0	4.75546446479499	0	0	0	0	5.7636160657171	0	0	5.59735239052724	0	0	0	0	6.60814391226646	0	4.43070008853376	0	0	0.571230221281608	0	9.00666830102419	0	0	0	1.69161456054515	0	0	6.51664870914283	0	0	0	7.88820137559231	0	0	4.56985560833095	0	0	0	7.16721740907882	0	0	0	0	0	0	2.60777770178939	0	0.118824822108614	0	5.86191567460193	0	0	0	0	0	8.75568877685271	0	0	0	0	0	0	0	0	0	3.81250849358913	0	0	0	7.08697478832585	0	0	3.76681774996397	0	0	0	0	0	0	0	0	0	0	0	7.42765645170505	0	0	0	0	0	0	0	0	0	0	0	0	0	0	0	0	0	4.93396441650164	6.1779656155482	0	0	0	2.68239351106273	0	0	0	5.18219966334734	0	0	0	0	0	4.85720969336015	1.09592441999854	0	0	0	0	0	0	0	0	0	1.87945004485434	0	0	0	0	0	0	0	0	0	0	0	0	0	0	1.99475710868544	0	7.84904223119801	5.44810804371056	0	0	0	5.2213551114479	0	0	0	1.06528277852093	0	0	0	1.22787659163865	0	0	0	0	0	0	0	7.98564273458696	0	0	0	0	0	2.15159583529275	0	0	0	0	0	0	0	0	0	0	0	1.62919806063896	0	0	0	7.06593845325067	0	0	2.6438885057817	7.43939042604102	2.75053147416772	0	4.24771489008598	0	6.75331036250589	0	2.27713077609628	9.68920654269242	7.91415787109999	0	3.37119640093793	4.72622088460951	6.95262477870811	0	0	0	0	0	0	0	0	3.49048028009241	0	6.90213389138788	0	6.6991212694417	0	0	5.13364160933269	7.11443990753138	0	6.41357885117336	0	0	0	0	0	0	0	0	0	0	0	0	0	0	0	0	0.555246816120913	0	0	0	0	5.00181575095128	0	1.34475465638524	4.26706388193252	3.09895679626944	6.12300809401399	9.82774123636596	9.25990093952389	0	0	0	0	0	0	0	0	0	0	7.21937183899279	0	0	0	5.40264714820476	0	0	0	0	0	2.16304781962383	1.10089020901205	0	0	0	0	0	0.270098312136556	0	0	0	0	0	4.25128735548023	0	0	0	0	0	0	8.39228736631899	0	0.615114919563656	0	0	0	3.36144554134049	6.39740767223668	0	0	0	0	0	3.88891855308749	0	0	0	0	0	0	0	0	0	0	0	0	6.09245694456749	0	0	0	0	0.0412990625817704	2.09526619844425	0	5.74964420864122	0	3.12813004911695	0	6.15283645993176	0	7.42368741099508	0	0	8.09994738400878	2.12093248507061	0	1.47242018416598	0	0	0	0	0	0	0	0	0	0	0	5.55936638261123	4.06277796123445	0	0	7.5470487505718	0	0	0	0	0	0	0	4.20924279477014	0	0	0	4.33453967318116	0	0	2.53059766927877	0	3.42672097680464	0	0	0	0	4.4000596843547	0	0	0.0807258742641706	0	5.20986661906935	0	0	0	3.76690253644941	0	0	0	5.4142776300945	4.53017064839464	4.95728316534419	0	0	0	5.57160400602931	0	0	0	0.19702242003701	0	0	0	0	4.88406548097916	2.33266497433974	0	0	0	0	0	2.49226084050277	0.754844755010444	0	4.07061258484853	0	0	0	0	0	0	0	8.99743355358096	0	8.48815747217925	0	0	9.05455276799263	0	0	0	0	0	0	0	0	0	0	6.09893111779039	0	0	0	0	0	4.79875561391462	0	0	0	4.53990323581025	0	0	2.27861225751853	0	0	0	0	0	0	0	4.21854870624678	0	0	0	0.56385123865682	0	0.704004316400995	0	3.84809709023201	4.01203225593194	0	0	0	0	0	3.92114113464761	0	0	0	0	0	0	0	0	0	0	3.66238781925968	0	0	0	0	0	0	0	0	0	0	0	0	0	0	0	3.13012530492469	0	0	0	0	0	0	3.61538098282019	0	0	0	0	0	0	0	0	0	0	0	0	0	0	0	0	0	0	0	0	0	0.475012227412216	0	0	0	0	0	0	0	0	5.05340245337417	0	0	0	0	7.94266111323946	0	0	0	1.78645089592869	0	0	0	0	0	0	0	6.83896436905484	0	0	0	0	0	0	0	0	0	0	0	5.25409890083903	0	0	1.62081866898636	1.07916303495741	0	0	0	0	2.82210399458898	0	0	0	0	0	0	0	0	0	3.88806186642597	4.31652230028555	0.536072799344918	6.10457569122498	0	0.797726883321684	5.51761900117883	0	0	0	0	0	7.98935475954221	1.17052760150281	0	0	0	0	0	0	0	3.78003707414892	0	0	0	0	4.67060809947433	0	0	0	0	0	0	0	0	6.59698134365805	3.95212851761976	0	3.99699426201396	0	0	0.517829984809274	1.57114768432394	0	0	0	0	0.489768981258305	0	0	5.56593222236532	0	0	0	0	0	0	0	0	1.71123497786981	0	0	0	0	0	0.719560222782724	0	6.16985286488684	0	0	0	0	0	0	0	4.01511393678239	0	0	2.15564982951697	0	0	0	0	0	1.81625153371329	0	0	0	0	0	0	0	0	0	0	0	4.81606717290218	0	0	5.44207098195701	6.74780360493377	0	0	0	0	0	0	0	0	0.483550103482212	0	0	0	0	0	0	0	0	0	0	4.06610641656437	0	0	0	0	0	0	0	0	0	0	0	0	0	3.45285896471381	4.5812789298154	0	0	0	0	7.88840231865053	0	2.35503318392144	0	0	0	0	0	6.18223343799591	0	1.48545774173275	0	0	0	0	0	0	5.12552299232378	0	0	0	0	0	0	0	0	0	0	0	0	0	5.54165112334852	0	0	0	7.17589381032088	0	0	0	0	0	0	0	0	0	0	0	0	0	0	0	0	0	0	0	4.12121437965845	0	0	5.81352468929781	0	0	0	0	0	0	0	0	0	0	0	0	0	0	0	0	0	0	0	0	0	0	1.02257377078781	2.52069630312157	0	0	0	0	0	0	0	0	0	0	0	0	9.97586229459941	0	0	1.90665974593351	0	0	0	5.56510969653183	0	0	0	6.84398384404833	0	0	0	0	5.64387927271072	0	0	0	0	0	0	0	0	0.0268142206979261	0	5.43330334217719	0	0	0	0	0	0	0	0	0	0	7.08583889568859	0	4.77921768931465	4.91867722493108	0	0	0	0	0	0	0	0	0	0	0	0	0	6.41557784516343	0	0	0	0	0	0	4.1182517357557	6.37897106233232	0	0	1.29801893097715	0	1.74611924740574	0	0	0	0	0	1.2834240010919	0	0	5.65569814835153	0	0	0	0	0	0	8.56919485457547	0	0	0	0	0	0	0.327100970541498	0	0	0.58716333560675	0	0	0	0	0	0	0	6.65264423624906	0	0	5.95530117776093	0	0	0	0	0	0	0	0	0	0	0	0	0	0	0	0	0	0	0	0	0	0	0	0	0	0	0	0	0	0	0	3.15288917704485	0	0	0	0	0	1.70609287049934	0.0685057252679882	0	0	0	0	0	0	0	0	0	0	0	0	0	0	1.18059346158936	0	7.40776911457424	3.4418552602936	0	0	0	0	2.56962961902976	0	3.65373247821261	0	2.9529786755169	0	0	4.05752825359204	0	0	0	0	0	0	0	0	0	0	2.61264501886621	0	0	0	0	0	0	0	0.195284597163193	6.73940259102577	0	0	0	0	0	0.381870299833131	0	0	0	0	0	0	0	0	0	0	0	0	0	0	0	0	7.92540608314137	0	6.30371317733333	0	9.26491169307447	0	0	0	0	0	0	0	0	"hOrg"
"C9_hOrg7"	"C9_hOrg7"	"hOrg7"	"human"	"1"	0	0	0	0	0	0	0	0	0	0	0	0	0	0	0	0	0	3.76214680293269	8.91923876603052	0	7.2255737891651	0	0	0	0	1.1363029643913	7.60696034451027	4.09356017616234	0	0	0	0	0	0	0	0	0	0	0	0	0	0	0	0	0	0	0	0	0	0	0	0	0	0	0	0	0	0	0	7.13786210366146	0	0	0	0	0	0	0	2.35110531389041	1.76053793537099	0	0	0	0	0	0	0	0	7.02429751372522	0.260820575733941	0	0	0	0	0	0	0	0	0	0	0	0	0	0	0	0	0	0	0	5.19652049238513	0	0	0	0	0	0	0	0	0	0	0	0	0	0	0	0.869689824376482	0	0	0	0	8.10671472622386	1.08025515326479	0	0	0	0	0	0	0	0	0	0	7.90074003841188	0	0	5.12931187055725	0	0	0	5.23051430303909	0	0	0	0	0	0	1.23388806017428	0	0	0	0	6.99350454301801	0	0	5.07141516581303	0	0	0	0	0	0	0	0	0	0	0	0	0	7.72138633165465	0	7.60575358556578	0	0	0	0	0	0	0	0	0	0	0	0	0	0	5.08669036831283	0	0	0	0	0	0	0.228036730264828	0	0	0	0	0	0	0	0	11.5726007595133	0	0	10.1679700279288	0	0	0	0	0	0	0	0	0	0	0	0	8.9524238484815	0	0	6.72306702220563	0	0	0	0	6.80021397152829	0	0	0	0	0	0	0	5.67351119773139	0	0	0	0	0	0	0	0	0	0	0	1.25678725482175	0	0	0	0	0	0	0	0	0	0	3.66751749802358	0	0	0	0	0	0	0	0	0	0	0	0	0	0	0	0	0	0	0	0	0	0	0	0	6.25444665205251	0	0	0	0	0	0	0	0	0	0	0	0	0	0	0	0	0	0	0	0	0	0	0	0	0	0	0	0	0	0	0	0	0	7.45137598184461	0	0	0	0	0	0	1.51750247460484	5.32381318654304	0	0	0	0	0	0	0	0	0	5.18387552121099	0	0	0	7.62141454944702	1.95325033698781	0	0	0	0	0	0	0	0	0	0	0	0	0	0	0	0	0	0	0	0	0	0	0	0	0	0	0	7.0464146627367	0	5.86549326560495	0	0	0	0	0	0	0	0	0	0	0	0	0	0	0	0	0	0	0	0	0	0	0	0	0	0	0	0	0	0	7.08289415261743	1.55574271134215	0	0	0	6.39046993420018	0	0	0	0	0	0	0	0	0	0	0	0	0	0	0	0	0	0	0	0	0	0	0	1.15576218320367	0	0	0	0	0	0	0	0	5.26992707099316	0	0	0	0	0	0	0	0	0	0	0	0	0	0	4.74015043225531	0	0	0	0	0	0	0	0	0	0	0	0	0	0	0	2.30933919465804	0	0	0	0	0	0	0	0	0	0	0	0	0	4.65151098364678	2.07798808497873	0	0	1.89650436654306	0	0	4.60076333532759	0	0	0	0	0	0	0	0	0	0	0	0	0	0	0	0	0	1.08067812695954	0	0	0	3.60715274035522	0	0	0	0	0	0	0	0	0	0	0	0	0	0	0	0	0	0	10.0125686735031	0	8.66325565802026	0	0	0	3.2077835524223	0	5.42931802193369	0	0	0	0	0	0	0	0	0	0	0	0	0	2.18454373282649	0	0	0	0	0	0	0	0	0	0	0	0	0	0	0	0	0	0	0	0	0	0	0	0	0	0	0	0.298153870581122	3.34964835324329	0	0	0	0	0	0	0	0	0	0	0	0.432125609243181	0	0	0	0	0	0	0	0	0	0	0	0	0	0	0	0	0	0	0	0	0	0	0	0	0	0	0	0	6.93261634709297	0	0	7.74601710190124	0	0	7.55046206546855	0	0	0	4.39201511214607	0	0	0	0	0	0	0	0	0	0	0	0	5.51374970000261	0	0	0	0	0	1.07841172376426	0	0	0	0	0	0	0	0	0	7.97714824294321	0	0	8.93370540635985	4.5644208512189	5.94497554292549	0	0.807511549016734	0	0	0	2.96582860357301	0	0	0	0	0	0	0	0	0	0	7.12245530436685	0	0	0	0	0	0	0	8.46691256402231	0	0	0	0	0	0	5.86149390576192	5.04847597540506	6.3492095623087	0	3.76908407408412	4.39371135435985	0	0	0	0	2.99742429483022	0	0	0	0	0	0	0	0	0	0	0	0	0	0	0	0	0	0	0	0	0	0	0	0	0	0	0	7.14731687576924	6.18368103094661	0	0	0	4.39304545654919	4.45318830954823	0	7.90782203541069	0	0	0	0	0	0	0	0	0	0	0	0	0.0674459775645077	0	0	0	0	0	0	0	0	0	0	0	0	0	0	0	0	0	0	0.448752974834327	3.59549172551756	0	0	0	0	0	0	0	0	0	2.49484822602787	0	5.92989275903572	0	0	0	9.10179712803137	7.4285360493324	7.12425575026428	0	0	0	0	0	0	0	0	0	0	0	0	0.419970287208376	0	0	0	6.57470099229021	1.6814582610471	0	0	0	0	0	8.32644297019052	0	0	0	0	2.40213002654951	0	4.0805553409195	0	0	0	0	6.68106970675719	0	0	7.26069376420709	0	0	0	0	0	0	0	0	0	0	0	0	0	0	0	0	0	0	0	0	0	0	0	0	0	0	0	0	0	0	0	0	6.03804762364253	0	0	0	0	0	0	7.33919975304582	0.0401068858640113	0	0	0	0	0	0	0	0	0	0	0	0	0	0	1.4422906530243	0	0	0	0	0	3.40656388034165	0	0	0	0	0	8.38697472306118	0	0	0	0	0	0	1.29048928239605	0	0	0	0	0	0	2.8040969383207	4.03952446500558	0	0	0	0	0	0	0	0	0	0	4.80456989519594	0	0	0	0	0	0	0	0	0	0	0	0	5.33684393024486	0	0	0	0	0	0	8.80891914025746	0	0	0	0	0	0	0	0	0	0	0	0	0	0	0	0	0	0	0	0	0	0	0	0	0	0	0	0	0	0	0	0	0	5.41103636708752	7.58004747192014	0	0	0	0	2.54582508063302	0	1.87609058253212	0	0	0	0.458308502536333	0	0	0	0	0	6.51025305285479	0	0	4.29796172450952	0	0.854268000768652	8.58919795113593	0	0	0	0.194818303059359	0	0	0	0	0	0	6.12244080890467	0	0	0	0	8.38681094647222	0	6.63258377052713	0	0	0	0	0	0	0	0	10.1522721647901	3.86588912916366	0	0	0	0	0	0	0	0	0	0	0	7.20649671236302	0	8.10831535538772	6.77639355108241	4.08233641983228	0	0	0	0	4.29588462084024	0	0	0	0	0	0	0	0	0	0	0	0	0	0	0	0	0	0	0	0	0	0	0	0	0	0	2.4984398099036	0	0	0	0	2.94258769386533	0	0	0	0	0	0	0	0	0	0	0	0	0	0	0	0	0	0	0	0	0	7.92967266157935	2.55306554404561	0	0	0	0	0	0	0	0	2.73649231257037	0	0	0	0	0	0	0	0	0	0	0	0	0	0	0	0	0	0	0	0	0	0	0	0	0	0	0	0	0	3.84310952298032	0	0	0	0	7.83290899686934	0	0	0	0	0	0	0	0	0	0	3.79632779448694	1.55796877662633	0	0	0	0	0	1.40439634644554	0	0	0	6.62647856203523	0	6.16878442086426	0	0	0	0	7.60883880579559	0	4.80673649165267	0	0	0	0	0	0	0	8.69788499707159	4.00043274360397	0	6.06465870611981	3.73042258435681	0	0	0	0	4.64560367740056	0	0	0	0	0	0	0	7.80467959284174	0	3.31710577100609	0	0	0	0	0	0	0	0	0	4.84593659003542	3.98141429959997	0	0	0.732460243531317	0	3.26362789264165	0	0	0	0	0	0	0	0	7.46202777182534	9.32909219400551	3.22418231339822	2.28907603963205	2.06688482190245	9.00533261249062	0	8.21309935798236	5.53765638519412	7.92047791334189	7.05105664084546	6.54175332781648	9.17882915204334	0	6.98898001143337	0	0	0	7.0841812238258	0	0	5.58027213687333	5.0907814632345	0	0	0	0.828257862274739	0	0	3.85801084368171	0	0	0	0	0	0	0	0	0	0.547815022169809	6.6864725134153	0	0	0	0	3.9939279205166	0	0	0	0	0	0	0	0	0	0	3.19153422604384	4.26314711198134	0	0	0	0	0	8.59965253867228	0	4.43049269566467	0	0	0	0	0	0	6.10368226599801	0	0	5.99744823196647	0	0	0	0	0	0	0	0	0	0	0	0	0	0	0	0	0	0	0	0	0	6.05726179971049	0	5.31215688831337	8.64432859504847	0	0	3.39897339732259	0	0	7.01561576121296	0	0	0	0	0	0	5.81917255510297	0	0	0	0	0	0	0	0	0	0.313906127904174	0	0	0	0	0	0	0	0	0	0	0	0	0	0	0	5.25773103127895	0	0	0	0	0	0	0	3.18858924130491	0	0	0	0	0	0	0	1.71783761210114	0	0	0	0	0	0	6.99962800723052	0	0	0	0	6.68469252426263	0	0	0	0	0	0	0	0	0	0	6.45584994841197	0	8.36187799586609	0	0	0	0	0	0	8.16754359212032	0	0	0	2.28643171376157	5.4063836036244	0	0	0	0	0	0	0	0	0	3.92263553906592	0	0	2.70410615927205	0	0	0	0	0	0	1.04042255794056	0	0	0	0	0	0	0	0	0	0	0	0	0	0	0	0.733041903648171	0	6.57218481854143	0	0	3.48524647901814	0	0	0	0	0	6.23140552663532	0	0	0	0	0	0	0	5.2218190937766	0	0	0	0	0	0	0	0	0	0	0	0	1.79085542822883	7.1739469137872	7.89773656925193	8.74602382222247	0	0	0	0	0	0	0	0	4.68250588011628	0	0	0	0	0	0	0	0	0	1.60830775987401	0	0	0	0	0	0	0	8.21713375765073	0	0	0	0	0	0	0	0	0	0	0	3.776192378379	0	0	0	0	0	7.37105348236284	0	0	0	0	0	0	0	0	0	0	0	0	0	0	0	0	0	0	0	0	3.43520185588707	0	0	0	0	1.43243566735457	0	5.36547208528642	7.86145916636151	0	2.37836457184201	0	0	0	0	0	0	3.99989179381415	2.2252687592189	0	0	0	0	6.02013323534558	0	0	0	0	0	0	0	0	0	0	0	1.70509764449437	0	0	0	2.00890634115512	0	1.84002406403938	0	5.74342340991229	0	0	0	6.04775866736058	0.746286965389248	6.30404187060895	2.12610393897332	0	0	0	5.56434768018203	0	0	0	0	0	0	4.49997341250014	0	5.55390724750083	0	0	0	6.84714506429568	0	0	0	0	0	7.09725260649153	0	0	4.04428044799842	5.24246912858991	0	0	0	0	0	0	0	6.45835739465571	0.353774944932223	0	0	0	0	0	0	0	0	0	0	0	0	0	0	8.12129002581711	0.302523777735644	4.10778828542807	0	2.59307404988005	0	0	0	0	0	0	0	0	0	0	0	0	0	0	0	0	0	0	1.48505064692324	0	0	0	5.25355064446429	0	0	0	0	1.12730310578213	0	0	0	0	0	0	0	0	0	0	0	0	0	0	0	0	0	0	0.636422774112965	0	0	0	0	0	0.167794652648944	0	0	0	0	0	0	0	0	0	0	0	5.09512270003298	0	0	0	0	0	0	0	0	0	0	0	0	0	0	0	0	0	7.58087659836012	4.75921443543669	0	0	0	0	7.26084428110323	1.03927177560365	8.19546571808056	0	0	0	6.20153192802778	0	0	0	0	3.83143139574993	0	0	0	0	0	0	0	0	0	0	0	0	0	0	0	8.50561309528514	0	0	2.77965055057199	0	0	0	0	0	6.35533699979371	0	0	0	0	0	0	0	0	0	0	0	0	0.513955567175218	1.21610824762416	0	0	0	0	0	0	0	0	0	0	0	0	4.56703428091928	0	0	0	0	0	0	0	3.6494315180896	0	0	0	0	0	0	0	0	0	0	0	0	0	0	0	10.1750629566396	0	0	0	0	0	0	0	0	0	0	3.34899719619385	0	0	0	0	0	0	0	0	0	0	0	0	0	0	0	0	0	7.74019226751609	0	6.67088281410673	0	0	0	0	0	0	6.4879895198262	0	0	0	0	0	0	6.15496186518494	0	0.7498259950875	0	0	3.52010790163755	0	0	0	0	0	0	0	0	0	0	0	0	0	0	0	0	0	0	0	0	0	0	0	0	0	0	0	0	0	0	0	0	0	0	0	0	0	0	0	0	0	0	0	0	0	0	0	0	0	0	0	3.03475979335655	0	0	0	0	0	0	0.138722741505956	0	4.17660202839054	0	5.68158138449299	0	0	6.15518658198941	10.4856683295631	0	0	0	0	0	0	0	0	0	0	0	1.44050045483051	0	0	0	0	0	0	0	1.41667222826946	0	0	0.209565657521369	0	0	0	0	0	0	0	0	0	0	0	0	0	5.53162786738212	0	0	0	0	0	0	0	0	0	0	0	0	0	0	0	0	0	0	4.55783892582826	1.99088952933103	0	0	0	0	0	0	0	0	0	0	0	0	0	0	0	0	0	0	0	0	0	0	0	0	0	0	0	0	0	0	0	3.57880590660053	0	0	0	0	0	0	0	0	0	2.95921930401127	0	0	0	0	0	0	0	0	0	0	0	0	0	0	6.66631633233128	0	3.65073009942891	0	0	0	0	0	4.47436465306738	0	0	0	0	0	0	0	0	0	0	0	0	0	0	2.3940229164339	0	0	0	0	0	0	0	0	0	0	0	0	0	0	0	0	0	0	0	0	8.34811731353591	0	0	0	0	0	0	0	0	0	0	0	4.43915102645683	0	0	0	0	0	0	0	0	0	0	0	0	0	5.88183589248592	0	0	0	0	0	0	0	0	0	0	0	0	0	0	0	0	0	0	0	0	0	0	6.09840692435883	0	0	0	0	0	0	0	0	0	0	0	0	0	0	6.26672096215716	0	0	0	0	0	0	0	0	0	0	0	0	0	0	0	0	0	0	0	0	0	0	0	0	0	0	0	0	0	0	0	0	0	0	0	0	0	0	0	0	0	0	0	0	0	0	0	0	0	0	0	0	0	5.41550517225155	0	0	0	0	0	0	0	0	0	0	4.89662061135942	5.54947203411007	0	0.305503648267755	0	0	0.129850090732125	4.98917534683602	0	0	0	0	0	0	0	0	0	0	0	0	0	0	7.70628188585102	10.2752631851021	0	0	0	0	0	0	6.13904171478347	0	3.14503013493133	0	0	0	0	0	0	0	0	0	0	0	0	4.67742931188922	0	0	0	0	0.863740264416257	0	0	6.54030010531148	0	0.811577892871346	0	3.1495650439655	0	2.59082714229344	0	0	0	0	0	0	0	0	0	0.231727307445528	0	0	0	6.03326881214877	0	0	0	0	0	0	0	0	0	7.78570747159956	5.87814903105252	0	0	0	0	0	0	0	0	0	5.36269781235336	0	0	0	0	0	0	0	0	0	0	0	0	0	0	3.87809751976448	3.7126948178971	0	0	0	0	0	0	7.56645747957726	6.42688196193118	0	0	0	0	0	0	0	0	0	0	0	0	0	0	0	0	0	0	0	0	0	0	0	0	0	2.03872764123067	0	0	0	0	0	5.08294523186511	0	0	0	0	7.63795795340694	0	0	0	2.34758062265314	2.0159149885236	3.30577357748134	5.15950405856695	5.66911749819359	6.01697761338363	0	4.60351952967684	0	6.63779859801775	4.16534117787019	0	0	0	0	0	0	0	0	7.25087632774161	0	0	0	0	0	0	0	0	0	0	0	0	0	0	1.86393052350637	0	0	0	0	0	0	0	0	0	0	0	0	0	0	0	0.675310109036826	4.12436949607905	0	0	2.63443993038949	0	2.06473457463751	0	0	0	0	0	0	0	0	0	0	0	0	0	0	0	0	0	0	0	0	0	0	0	0	0	0	0	0	0	0	0	0	0	0	0	0.132208307930205	0	6.43694302095203	0	0	0	0	0	0	3.71684826351028	0	2.98763920612902	0	0	0	0	0	0	0	0	0	0	0	0	0	0	6.04687516895572	0	5.50962300869474	0	0	0	0	3.48585184434801	0	0	0	0	0	0	0	0	0	0	0	0	0	0.313210222895143	0	0	0	0	2.30933046259746	5.14723749335155	0	0	0	0	0	0	7.35415239078309	0	0	0	0	0	0	0	4.97157574121015	0	5.12130971389283	0	0	0	0	2.543873554515	0	0	0	0	0	0	0	0	0	0	0	0	0	0	0	0	0	0	0	0	0	0	0	0	0	0	0	0	0	0	0	0	0	0	0	0	0	0	0	0	0	0	0	6.86484232877107	0	1.53772843801715	3.33574048957465	5.46565782021272	6.25147294253309	0	0	0	0	0	2.62818800109931	0	0	5.63935662795796	0	0	0	0	4.01556893165097	0.825264616711818	0	0	0	0	1.95728316534419	5.24560594476087	8.2988278296034	0	0	0	0	0	0	0	0	0	0	0	0	0	0	0	0	8.24087240696052	4.32739275991176	6.08144615522971	0.0171094954218339	9.02295864211443	7.57132033896412	7.96662080521828	7.0400266415345	0	0	0	0	0	0	0	0	0	0	4.03936653931603	0	0	0	0	0	0	0	0	0	0	0	0	0	0	0	0	0	0	0	0	0	0	0	5.25294921339879	0	0	0	0	0	0	0	0	0	0	0	7.24124910654846	0	0	0	6.1330394343824	0	0	0	4.38325500011277	0	0	0	0	0	3.44948213975784	4.2137360959228	0	0	0	0	0	0	0	0	0	9.15350643219778	0	0	0	0	0	0	0	0	0	0	0	0	0	0	0	0	0	0	0	0	4.99638874644762	0	0	0	0	8.74962476846935	0	0	0	0	0	0	0	0	0	4.40827708515305	0	0	1.49895544559407	0	0	6.59328952360241	0	0	0	0	0	0	0	0	0	0	0	0	0	7.67674694792159	0	0	0	3.50747752951693	0	4.46539988329661	6.77242675167898	0	0	0	0	0	0	0	0	0	0	0	0	0	5.3318735784141	0	0	0	0	0	0	0	0	0	0	0	0	0	0	0	0	0	0	0	0	0	0	0	0	0	0	0	0	0	0	0	0.630629127794823	0	0	4.93529943945012	0	5.19541059673016	0	0	0	3.94038290357886	0	0.0258367610019348	0	0	0	0	0	0	0	0	0	0	0	5.32802141573482	0	0	8.56461443169001	0	0	0	0	0	0	0	1.84332865548684	0	4.65059225244541	0	5.15724182450464	0	0	0	0	0	1.24210246791061	0	0	6.37543742122237	0	0	0	0	0	0	0	0	0	0	0	0	0	0	0	0	0	0	0	0	0	0	0	0	0	0	4.23153993068991	0	6.63454390001716	0	0	0	0	0	0	0	0	0	0	0.43847384255556	0	0	0	0	0	0	0	0	0	0	0	0	0	0	0	0.593430266452363	0	0	0	0	0	0	0	0	0	0	0	5.93328227610805	5.98281565034272	0	0	0	4.78480756605282	0	0	0	0	0	0	0	0	0	0	3.40000501766122	0	7.57087272936451	0	0	0	0	0	0	0	0	0	0	0	0	0	2.37962373433406	4.44976604451694	0	1.85899947672802	0	0	0	0	0	0	0	0	0	2.18810969744072	0	0	0	0	0	0	0	0	0	0	0	0	7.85475620390662	0	0	0	0	0	0	0	0	0	0	0	0	0	0	0	0	0	0	0	0	0	0	7.22104570697443	3.19451418551049	0	0	0	0	0	0	0	0	0	0	4.55355096583177	0	0	0	0	0	0	0	0	0	0	0	0.285153609989823	0	0	0	0	0	0	5.74177706509426	0	0	0	0	0	4.3460349715098	4.44736099060554	0	0	0	0	5.34293158327011	0	0	0	0	0	7.62894123898739	6.9934366099276	5.67434482905268	7.07526520294243	0	0	0	0	0	0	0	0	0	0	0	0	0.00468115611790823	0	0	0	0	0	0	0	0	0	7.69024946049838	0	0	0	0	0	4.64135527554645	0	0	0	0.371804169607898	0	0	0	0	0	0	0	0	0	0	0	0	0	0	0	0	0	0	0	0	0	0	0	0	1.93107689774145	0	0	0	0	0	0	0	0	0	0	0	0	0	0	0	0	4.35484000552476	0	0	0	0	0	0	0	0	0	0	5.48548479143154	0	7.75175827168303	4.8909281592267	0	0	0	0	0	0	0	0	0	0	0	0	0	0	3.55936154756794	0	2.60522406990215	0	0	0	6.73656428879884	0	0	0	0	0	0	0	0	0	0	0	11.3279623786469	0	0	0	0	0	0	0	7.95866290702486	6.41205830326891	0	0	0	0	0	0	0	0	0	0	0	0	0	0	0	0	0	0	0	0.368321365611018	0	0	0	0	0	0	0	0	0	0	0	0	0	0	0	0	0	0	0	0	5.75753268826779	0	0	0	0	0	0	0	0	0	0	0	0	0	0	0	0	0	0	0	0	0	0	0	0	0	0	0	0	0	0	0	0	0	3.36335431316582	0	0	0	0	0	0	4.25687479324169	0	1.5043712358872	0	4.61893751199312	0	0	0	0	0	3.54329790139707	0	0	0	0	0.405521750995923	0	0	0	0	0	6.11442116664834	0	0	0	0	0	0	0	0	0	0	6.22525950319341	0	0	0	0	1.93864336277764	0	8.61217922928507	0	0	0	0	0	0	0	0	0	0	0	0	0	0	5.43594856486053	0	4.96025220925658	0	0	0	0	0	0	0	0	0	0	0	0	0	4.61958321274726	0	0.0595491007818787	2.97384083953315	0	0	0	0	0	0	0	0.213950676477855	0	0	0	0	0	0	0	1.39785771205854	7.40334442313217	0	0	0	0	0.361420274268925	0.504762748238605	0	6.34007440466019	0	6.39012595421682	0	0	5.71571219883625	4.41073456258347	1.79810029777771	0	0	8.38608665867306	0	0	0	0	7.40313135530476	0	0	0	0	0	3.95022576715425	0	0	0	0	0	0	0	0.0573462904157992	0	0	0	0	2.66349263888796	0	6.00701829383568	7.90641563031523	0	0	6.9441673792856	0	0	0	0	0	0	0	0	0	0	0	0	0	0	0	0.358148664339249	0	0	0	0	0	0	0	0	0	0	0	0	0	0	0	0	0	0	0	0	0	0	0	0	0	0	0	0	7.31323678048741	0	0	0	0	0	0	0	0	0	0	0	0	0	0	0	0	0	0	8.21956544905286	0	0	0	0	7.42851930010107	0	0	0	0	4.84761614512204	0	7.04596711065463	0	0	0	0	0	8.16269846673289	7.9714688307586	0	0	0	0	0	0	1.64399929802473	0	9.77490069206413	0	0	2.88013302300814	8.08338358771008	0	0	0	7.89733119631658	2.0521341446103	0	0	0	0	0	0	0	0	0.105691485778709	0	0	0	0	0	0	2.51516996445017	0	0	0	0	7.16781953556539	1.73096160573201	0	0	4.20715101576954	9.70118168293754	0	0.0155832036785176	5.45572503690433	6.04584264467106	0	7.16690621190358	0	6.51107897531029	0	8.43892904760036	0	6.8292280119718	0	6.99138578983333	8.1976147925173	0	0	0	0	0	0	0	0	0	0	0	0	1.37657378172173	0	0	0	3.43482835641991	0	0	0	0	0	0	0	0	8.58036033469055	0	0	0	0	0	0	0	0	0	0	0	0	0	0	0	0	2.53945166398905	0	0	8.11717034977759	0	0	0	0	0	0	0	0	0	0	0	0	0	0	0	0	0	0	0.360712616541249	0	0	0	0	0	0.0299546055071681	0	0	0	0	0	0	0	0	1.33451679078488	4.88497392993533	0	3.81134771799154	1.40871729489882	3.22668731426964	0	0	0	0	0	0	0	0	0	0	0	0	0	3.72044264728394	0	0	0	0	0	0	0	0	0	2.28533468125826	0	6.30931445368245	0.785232475131677	0	0	5.1909387586597	0	0	0	0	0	0	0	0	0	0	0	0	0	0	0	0	0	0	0	0	0	0	0	0	2.06274688247425	0	0	0	0	0.16809000925919	4.987143474486	0	0	0	0	0	0	0	0	0	0	0	0	0	0	0	0	0	0	0	0	0	0	0	0	0	0	0	0	0	0	0	6.95464998990549	0	1.43614253071192	0	0	1.37488368140309	0	0	0	0	5.06948736159701	0	0	0	0	0	0	0	0	0	0	0	0	0	0	0	0	0	0	6.24946430382979	0	0	0	0	0	0	0	0	0	0	0	0	0	0	0	0	0	0	0	0	0	0	0	0	0	0	0	0	0	0	0	0	0	0	0	0	0	0	4.59955584254637	0	0	0	0	0	0	0	0	7.77657120870485	4.74607623965374	0	0	0	0	0	0	0	8.59450749545462	0	0	0	6.25221126679444	0	0	8.58707615296126	0	0	0.399357059583008	6.99386679881914	2.46593790706248	0	0	0	0	0	0	0	0	0	0	0	0	0.502666665193013	0	0	0	0	0	0	6.1076962375908	0	0	0	1.67932920682606	0	0	0	0	0	7.86524455825383	0	0	4.46188866443282	3.03756496351574	0	7.80908640477259	0	6.30715708354562	3.10486021722458	0	0	0	0	7.20489388059767	5.42973646269948	0	0	0	0	0	0	0	4.52113242028334	0	0	0	0	0	0	0	0	0	0	0	0	0	0	0	0	0	0	0	0	0	0	0	0	0	3.75239536614894	0	0	0	0	0	0	0	0	0	0	0	0	0	0	0	0	3.41345868800798	0	0	0	0	0	0	0	0	0	0	0	0	3.65907969530102	0	0	0	0	0	0	0	0	0	0	0	0	0	0	0	0	0	0	0	0	0	0	0	0	0	0	0	0	0	0	0	0	0	0	0	0	0	0	0	0	0	0	0	0	0	0	0	0	0	0	0	0	0	0	0	0	0	0	6.11112940897682	0	0	0	3.08026879951332	0	0	0	0	0	0	0	0	0	0	0	4.72376059015897	0	0	4.12326888749435	0	0	0	0	5.21999323514663	0	0	0	0	5.53728674732533	0	0	2.32938770732644	0	0	0	0	0	0	0	0	0	0	0	0	0	0	0	0	0	0	0	0	0	8.86292245923337	0	0	0	0	6.20354573287153	0	0	7.44815761319435	0	0	0	0	0	0	0	0	0	0	0	0	0	0	0	0	0	0	1.27458967865079	1.07557370375112	0	0	0	0	0	0	0	1.1691104503354	0	0	0	0	0	0	0	0	0	0	5.34575828122988	0	0	0	0	0.553537449967347	0	1.3138204931002	5.04281941113492	0	0	0	0	0	3.4466267828586	2.4357592573715	2.05727003235577	7.85044940613092	0	0	3.31296860708884	0	0	0	0	0	0.854282960316128	2.52698272992705	4.92328231691682	0	7.37097504542033	0	0	0	0	0	0	0	0	0	5.20223747139126	7.10850354800287	0	0	0	0	0	0	0	0	0	2.12617003472205	0	1.38273364561997	6.3520822797982	0	0	0	0	0.87315172950643	8.11972966883276	3.84806299921997	0	0	0	0	0	0	2.55280132811209	5.28883470587507	0	0	0	8.9342304582315	0	4.72112106827649	8.03321924777392	0	6.59771440452327	0	0	0	0	0	2.76412318515293	0	0	0	7.43130537140263	0	0	0	0	5.51136366655901	0	0	0	0	3.27642222125112	0	0	0	0	0	0	0	0	0	0	0	0	0	0	0	0	0	0	0	0	0	0	0	0	0	0	0	0	0	0	0	0	0	0	0	0	0	0	0	0	0	0	0	7.99866940209243	0	7.41866222167908	0	0	0	0	0	0	0	0	0	0.0690284309005419	0	0	0	0	4.79800384163524	0	0	0	0	0	0	3.215767112318	0	1.22721121008704	0	0	4.21759522214214	0	0	3.32670990899667	0	0	0	0	0	0	0	0	0	0	0	1.90318484665475	0	6.57634224331256	0	0	0	0	1.22623106177419	0	0	0	0	5.76305032430138	0	0	0	0	0	0	0	2.21907556530389	0	0	0	0	0	0	0	0	3.03820613282583	0	0	0	0	0	5.91153580074172	0	0	6.72272557693418	0.909542715281219	0	0	0	9.26687319347648	0	1.01496937896565	0	7.8464055581227	0	0	7.95903401679985	0.0502578901169525	5.03593616663067	0	0	0	6.93524757116826	0	5.00411032843244	0	0	0	0.621486934050508	0	0	3.53647569717291	0	0	0	0	0	0	0	0	0	0	0	0	4.1315400986686	0	0	0	0	0	0	0	0	0	0	0	0	0	0	0	0	3.72972677519309	0	0	7.20797091744265	0	0	0	0	0	0	0	0	0	0	0	0	0	0	0	0	0	0	0.0930057069587463	0	0	0	0	0	0	0	4.21323061704012	0	0	0	0	0	0	0	0	0	0	0	0.722291141745755	0	0	0	0	0	0	0.506287108472653	0	0	0	0	0	0	0	0	0	0	7.43646170318241	0	0	0	3.80170706574386	0	0	0	2.58432757520931	0	0	0	6.86185613824016	0	0	7.95102238292863	0	2.90134577565464	0	0	1.45132982014033	0	0	0	0	2.98232921179381	6.28496379491281	5.4939899077554	0	0	0	0	0	0	0	0	0	0	0	0	0	0	0.460058977708023	4.77574590253232	0	0	0	0	0	0	0	0	0	0	0	0	0	0	0	7.80803102690832	0	0	0	7.34701005897801	4.38856153089443	0	0	8.33168730450052	0.693890576864043	0	0	7.99834784478939	0	0	0	0	0	0	0	0	3.41156183099426	0	0	0	0	0	0	0	0	0	0	0	0	0	0	0.731000720413337	0	0	0	0	0	0	0	0	0	0	0	0	0	0	0	0	0	0	0	0	0	0	0	0	0	0	3.21513496000223	0	0	0	0	0	0	0	0	0	0	0	3.80659215307214	0	0	9.70744196386799	0.976825517506975	0	0	0	0.63242643789196	0	0	0	0	0	0	0	0	0	0	0	0	0	0	0	0	0	0	0	0	0	0	8.11971929536625	0	0	0	0	0	0	0	0	0	0	0	0.114407006708585	0	1.81630069261761	7.32950934003309	0	0	0	0	0	0	0	0	0	0	0	0	0	8.91468709474726	0	0	0	0	0	0	9.37870451879907	0	0	0	6.38410853600134	7.83017291252533	2.88679203939761	0	0	0.580647204143578	0	0	0	0	0	0	0	0	0	0	0	0	0	0	0	0	0	2.27393953524182	0	0	0	0	0	0	0	0	0	0	0	0	0	0	8.73447931249473	0	7.34863964261776	7.78739328302883	0	7.60796643899136	0	3.39186393307094	0	0	0	0	0	0	0	0	0	8.52198903176347	6.73338145868679	0	0	0	0	0	0	0	4.6330417114977	0	0	0	3.48769213995453	0	6.86207938692946	0	0	0	0	0	0	0	0	0	0	0	0	0	0	0	4.99241496343545	0	3.38537581335991	0	0	5.32485739666244	0	7.17505546929604	0	0	0	0	0	0	0	0	0	0	0	0	0	0	0	0	0	0	0	0	0	0	0	0	0	0	0	9.16505018370456	0	4.04416676768141	4.09362901756226	5.67468097115014	0	6.49611077286775	7.02110212541765	0	0	0	0	0	0	0	0	0	0	0	0	0	0	0	0	0	0	3.50615760046853	0	4.6127122429299	0	0	0	0	0	0	0	0	0	1.18702657636129	0	0	0.474970708319873	0	2.06235316021821	0	0	0	7.64522609945945	0	0	0	0	0	4.95127072512905	8.36460307173168	0	0	0	6.61390288696288	0	0	0	0	0	0	0	0.917760167441287	0	0	5.5254456382228	0	0	0	8.49806732716998	4.07673010147814	0	0	2.54854019908353	8.80824988820478	0	7.75864962968289	0	0	0	0	0	0.415196187005677	0	0	5.39558725822147	0	7.61526179019382	5.53760047966258	0	0	3.09851051502828	2.6636338125895	0	8.07332754249287	3.49330147606175	0	6.81228000762367	1.20379628232027	3.2719783841715	0.290483384468357	10.4215704638136	8.30656756960158	0.0135551610161236	8.27202318906105	0	7.51972273333265	7.03596475015335	0	0	0	0	0.0242913073325444	0	5.94553045400729	0	4.38553457618433	6.15724586737157	0	7.80132035513791	2.15984228080945	0	0	8.35565061727801	5.78868049101277	0	0	0	0	0	0	0	0	0	0	0	0	0	0	0	0	0	0.809183923902001	0	0	0	3.05150609732947	0	0	1.04288943467718	0	0	0	0	0	0	0	0	1.50760691909301	7.27789178715019	0	0	0	0	2.71642467635558	0	0	0	0	0	0	0	0.989676738039401	5.29672536400705	2.87693140093883	0	0	0	0	0	0	0	0	0	0	0	0	6.14297700817902	0	0	0	0	0	0	0	0	0	0	0	2.53468915781486	0	0	0	0	0	8.1436332084454	0	0	0	0	0	0	5.08069176920783	0	0	9.71515378607665	0	0	0	0	0	0	0	0	0	0	0	0	0	0	0	4.8910059569216	0	0	0	0	0	0	0	0	0	0	5.3742605134293	0	0	0.905042763090917	6.77296772191782	0	0	0.636422774112965	0	0	0	0	0	0	0	5.24021509292855	0	0	0	0	0	0	0	0	0	0	0	0	1.36991869452534	0	0	0	0	0	0	0	0	0	0	0	0	0	7.62052043203586	0	0	0	0	0	0	6.46219468299314	0	4.56987990614808	7.92156724525184	0	0	0	0	0	0	0	0	0	0	0	0	0	0	0	0	0	0	1.22936642590263	0	0	0	0	0	0	0	0	0	0	0	0	0	9.25883452683857	4.2157174199564	3.81889145303248	0	0	0	0	0	0	0	0	0	0	6.63198895717541	0	0	0	0	0	0	0	0	0	0	0	7.35095685610942	0	0	0	0	0	0	0	0	0	5.67332462442629	0	2.35834562044629	0	0	0	0	0	0	3.82833708262716	0	0	0	0	0	0	0	0	0	0	0	8.42155152971722	0	1.75448562891084	0	7.18814372973501	0	0	0	0	0	0	0	0	0	7.22422361020976	0	0	0	0	0	0	0	0	0	0	0	7.93226200425628	0	0	0	0	4.906342267304	0	0	0	0	0	0	0	0	0	0	0	3.73330540362547	0	0	0	0	0	5.89488807782329	0	0	8.76500424625003	8.58118551453514	8.10157129210497	0	0.9147941118626	0	8.89814787609694	0	0	7.66768637611724	0	0	0	0	0	0	0	0	0	0	0.841981167412629	7.58914175997128	0	0	0	0	0	0	0	4.51328860252475	0	0	0	0	0	0	0	0	0	0	0	0	0	0	0	0	0	0	0	3.78144364970346	0	9.28869538551893	0	0	2.19191949040962	0	0	0	0.810286794845949	0	0	1.02505006256632	0.150104700999506	1.94570507806508	0	0	0	0	0	0	0	0	0	2.98033976982508	0	0	0	0	0	0	0	0	0	0	5.61105726680478	0	0	0	0	6.26913229091824	0	0	0	0	0	0	0	6.40013655588794	0	0	0	0.55880640086106	0	3.37659600669184	5.70306192886942	0	0	0	0	2.01223969437697	0	0	0	0	0	5.39387263387756	2.91892618986651	0	2.73720650412261	0	0	0	0	0	8.09501717738861	0	0	0	0	0	0	0	0	0	0	0	0	0	0	0	0	0	0	0	0	6.73614482793417	2.91607913197189	0	7.09975807189362	0	0	0	0	0	0	0	0	0	0	0	0	0	0	0	8.04057466968177	0	0	0	0	0	0	0	0	0	0	0	0	0	0	0	0	0	0	0	0	0	0	0	0	0	0	0	0	0	0	0	1.20671715783314	0	2.06551372030427	0	0	0	0	0	0	0	0	0	0	0	0	0	0	0	0	0	0	0	2.20994301900366	2.94398694471869	0	0	0	0	0	0	0	0	0	3.48919609226038	0	0	0	0	0	0	0	0	0	0	0	0	0	0	0	0	0	0	0	0	0	0	0	0	0	0	0	0	0	0	0	0	0	0	0	7.14685884017986	0	0	0	0	0	0	0	0	0	0	0	0	0	0	0	0	0	0	4.18952413082585	0	0	0	0	0	0	0	0	0.664105159091512	0	0	0	0	0	0	0	0	0	0	0	0	0	0	0	0	0	0	0	0	0	0	0	6.12112732985528	0	0	0	0	0	0	0	0	0	0	0	0	0	0	0	0	0	0	0	0	0	0	0	0	8.42177872247431	0	0	5.81064360704144	0	3.55519036079299	0	0	0	0	0	0	0	0	0	0	0	0	0	0	0	0	0	0	0	0	5.45461350573296	0	0	0	0	0	0	3.68627640180745	0	0	4.02680891020639	0	0	2.50306882008757	0	0	0.73617189360605	0	7.67552662939429	0	0	0	0	0	0	5.05269845802117	0	0	0	0	0	0	0	0	0	0	0	0	0	3.5170740798157	0	0	0	0	0	5.80289887900481	0	0.195246795147158	0	6.30488517406765	0	0	0	0	1.10082294485743	0	0	0	0	0	2.80819762199527	0	0	0	0	0	0	0	0	0	0	0	0	0	0	0	0	0	0	0	0	0	7.02214584287018	0	0	0	0	0	0	0	0	3.35349267789666	0	0.0612923384782941	0	0	0	4.78359808811761	0	0	0	0	0	0	0	0	0	0	0	0	0	0	0	0	0	0	0	0	0	0	0	0	0	0	0	0	0	0	0	9.12615722890725	5.16759878503186	1.63794868230291	0	0	0	0	0	2.73028344936847	0	0	0	0	0	0	0	6.96581890892758	0	0	0	0	6.15461763644485	6.61388373833692	0	0	0	0	0	0	0	0	0	0	0	0	0	0	0	0	0	0	8.05629088475965	0	0	0	0	0	0	0	0	0	0	0	0	0	0	0	0	0	0	0	2.97012844423274	0	7.76300649000228	0	0	1.51078473532224	0	0	0	0	0	0	0	0	0	0	0	0	0	0	0	0	0	0	0	7.77780105213432	0	0	0	0	0	0	0	0	4.5154664654577	4.16309613843601	0	0	0	0	0	5.03917349554905	0	0	0	0	0	0	3.04189478170909	0	0	0	0	4.51303588385945	0.292852410111637	0	0	4.04594090818202	8.15055967657538	0	0	0	0	0	0	0	0	0	0	0	0	0	0	0	0	0	0	0	0	4.03537757491407	0	0	0	0	4.9614149651126	0	0	0	0	0	0	0	0	0	1.57082720196369	0	0	0	2.03316571633641	4.92170766754229	0	6.5509545185127	0	0	0	0	0	0	4.29409871127962	0	0	0	8.63883047423364	0	0	0	0	0.550334112699593	9.04498146083358	1.77841466096967	0	0	0	0	0	0	0	0	0	0	0	0	0	0	0	0	0	0	0	0	0	0	6.47030583318064	0	0	0	0	0	0	0	1.58183808965822	0	0	0	0	0	0	0	0	0	0	5.0306847905333	0	0	0	0	0	0	0	0	0	0	3.06662310414274	0	0	0	0	0	0	0	0	0	0	0	0	0	0	0	1.65691733353654	0	0	0	0	0	0	0.280231815917229	0	0	0	0	0	0	0	0	0	0	0	0	0	0	0	0	0	0	0	0	0	0	0	0	0	0	0	0	0	0	0	0	0	0	0	7.3080022102787	0	8.2984429581968	0	5.4199365890646	0	3.89608774568586	0	9.62518645637143	2.63329402573932	0	4.82475258106132	0	5.61451845350707	0	0	0	0	0	0	0	0	0	0	0	0	0	0	5.24285779387363	0	1.60211001395139	0	0	0	0	0	0	0	0	0	0	0	0	0	0	0	0	0	0.931002201518053	0	0	0	4.95188614969967	1.97885091843398	0	0	0	0	0	0	0	0	0	0	0	0	0	0	0	8.36310535518493	0	7.89061692648772	0	0	0	0	0	0	0	0	0	0	0	0	0	0	0	0	0	1.41425462484527	0	0	0	0	0	0	0	0	0	0	0	0	0	0	0	0	0	0	0	0	0	0	0	0	0	0	0	0	0	0	0	6.78430766672839	0	0	0	3.12358177745452	4.25406487719702	0	0	0	0	0	0	0	0	0	0	0	0	0	0	0	0	0	0	0	0	0	0	0	0	0	0	2.92163436405176	0	0	0	12.2346587858033	0	0	0	5.28923321697506	0	0	0	0	3.0865827098424	2.88781573009645	0	0	0	0	0	0	0	0	0	0	0	0	0	0	0	0	0	0	0	5.47043925048847	0	0	0	0	0	0	0	0	0	0	0	0	0	0	0	0	0	0	0	5.93799637686506	0	0	0	0	0	0	0	0	0	0	0	0	0	0	0	0	0	2.49047257837313	0	0	0	0	0	0	0	0	0	0	0	0	0	0	0	0	0	0	0	0	0	0	0	0	0	0	0	0	0	0	0	5.11389632305903	0	0	0	5.20911409744705	0	0	0	0	0	0	0	0	0	0	0	0	6.59697538228689	4.83238371654913	0	0	0	0	0	0	0	0	0	0	0	5.04104580744637	0	0	0	3.57590404550762	0	0	0	0	0	0	0	0	0	0	0	0	0	0	0	0	0	0	0	0	0	0	0	0	0	0	0	0	0	0	0	6.30395605236634	0	2.43004168052418	0	0	0	0	0	0	0	0	0	0	0	0	0	0	0	0	0	0	0	0	0	0	0	0	0	0	0	0	0	0	0	0	0	0	0	0	0	0.1059596172978	0	0	0	0	0	0	0	0	3.07417524192499	0	0	4.43550858670081	0	0	0	0	0	0	0	0	3.64656591011183	0	4.00890813342418	0	0	0	0	0	0	0	0	0	5.39011735366633	0	0	0	0	0	0	0	0	3.79474855765427	0	0	0	0	0	0	0	0	0	0	0	0	0	0	0	0	0	0	0	0	0	0	0	0	0	0	0	0	0	0	1.51643377048744	0	0	0	0	0	0	0	5.91271692087723	0	0	0	0	0	0.404870432310104	0	0	0	11.0866869188454	0	0	0	0	0	0	0	0	1.598560537201	0	0	6.91377503469914	0	0	0	0	0	0	4.40951313571867	0	0	0	5.22012870655685	3.44157643374272	4.83769100042856	0	2.60170602350097	0	0	0	0	0	0	0.891076943657685	4.36422922615077	1.01929626621149	0	0	0	0	0	0	0	0	0	0	0	0	3.22196521731012	0	0	0	0	0	0	0	0	0	0	0	0	0	0	0	4.07495920424675	5.13942856461704	7.35439044836016	1.36260454335459	0	0	0	3.86531509155955	3.17394291745187	0	0	0	0	0	0	0	0	0	0	0	0	0	0	0	4.56554843533357	0	1.38016976929941	0	0	0	1.95612358001135	7.21482421851357	0	0	0	0	0	7.08907436472999	0	0	0	0	0	0	0	0	0	0.270863788171269	0	0	0	0	7.28858004391877	8.20358292655551	0	0	0	0.0453730710522995	7.78523666080553	0	0	7.90507406120599	0	0	0	0	0	0	0	0	0	0	0	0	0	0	0	0	0	0	0	0	0	0	0	0	0	0	0	0	0	0	0	0	0	0	0	0	0	0	0	0	0	0	0	0	0	0	0	0	0	0	0	0	0	0	0	0	0	0	0	0	0	0	0	0	0	0	0	0	0	0	0	0	0	0	0	0	0	5.80589603218517	0	0	0	0	0	0	0	0	0	0	0	0	0	0	0	0	4.31175013114234	4.65217669811092	0	4.55669916745739	0	0	0	2.54739059994154	0	0	0	0	0	0	5.6396518268865	0	0	0	0	0	5.58904135964183	3.94538296682437	0	0	6.86515174601855	0	0	0	0	0	0	0	0	0	0	0	0	0	0	0	0	8.40678324332014	0	0	0	0	0	0	0	0	0	0	0	3.70886041021564	0	0	0	0	0	0	0	0	0	0	0	0	0	0	0	0	0	0	5.21278331496475	0	0	0	0	0	0	0	0	0	0	0	0	0	0	0	0	0	0	0	0	0	0	0	0	0	0	0	0	0	0	0	0	0	0	0	0	0	0	5.72288674917198	0	0	0.0427423813127311	0.731765416669703	0	2.14896663392377	0	0	0	0	0	0	0	1.63420292133222	2.6035444539564	0	0	0	0	0	9.28196015521199	0	0	0	0	0	0	0	8.87984664759102	0	0	0	0	5.5063766145637	0	0	0	0	0	0.611389594368315	9.44818239729758	0	3.98559150666241	2.62835367134984	0	0	0	0	2.4206845026955	0	6.95164607210205	5.65156551491589	1.47916328906572	0	0	0	0	0	0.890454475234995	0	0	0	0	0	0	0	0	0	2.33548325590349	3.1068859632832	0	0	0	0	0	4.99519052284975	0	0	0	0	0	0	0	0	0	0	0	0	0	0	0	0	0	0	0	0	0	0	0	0	0	0	0	4.67206320835825	0	7.92587483835898	6.27720369581422	9.94062633072234	0	0	0	6.0683591101585	8.02773463180945	2.89459467388586	0	0	0	0	4.31518942266752	0	2.86756243154232	0	0	0	0	0	0	0	0	0	0	5.73078666320715	0	0	0	0	0	7.92535860576482	0	0	0	0	0	5.86997994960089	0	0	0	4.78392804630722	0	0	0	0	0	0	0	0	0	0	0	0	0	0	0	3.40235381698201	0	0	0	0	0	0	0	0	0	0	0	0	0	0	0	0	0	0	0	6.95191411730702	0	0	0	0	9.77234096947281	0	4.08992181249924	0	0	0	0	8.44909085385865	0	7.9872412699025	0	4.66756291256343	0	0	7.1464719412908	0	0	0	10.3269125517753	0	0	0	0	0	0	0	0	0	0	0	3.23420238868818	0	0	0	0	0	0	0	6.5758175485746	0	0	0	0	0	0	0	0	0	0	0	0	8.91669458480063	0	0	0	0	0	8.61786780123858	0	4.60480079172612	0	0	0	0	0	0	0	1.451308717155	0	0	1.00695144279473	0	0	0	0	0	0	3.30655389949654	0	0	0	0	4.81591864289143	6.61535302494	0	0	0	0	0	0	0	0	0	6.527922647888	0	0	0	0	0	0	0	8.60698254534034	0	0.042350165711732	3.63549902442323	0	0	0	0	0	0	8.70120941254156	0	7.27133229233327	0	0	0	4.21817668985993	0	0	0	0	0	0	1.74363560048941	0	0	0	0	0	0	0	0	0	0	0	0	0	0	0	0	0	0	0	0	0	0	0	0	0	0	0	0	0	0	6.387312561286	0	0	0	0	0	0	0	0	0	0	0	9.85024935828633	0	0	0	0	0	0	0	0	0	0	0	0	0	0	0	0	0	0	0	0	0	0	0	0	0	0	0	0	0	5.84007040477977	0	0	6.35764524896713	0	0	0	0	0	0	0	0	0	0	0	0	0	0	0	0	0	0	0	0	0	3.63479072526822	0	0	0	0	5.20573656661566	0	0	0	0	0	7.30151448577045	6.98297076510624	4.47871300244172	6.1098243873546	0	0	0	7.61629887750669	7.98132752630767	0	1.40374763178638	7.3406779790673	7.81646531154277	0.0880330174273402	2.26699637198622	0	0	0	0	0	0	0	0	0	0	0	0	7.46679839320707	6.09992424719389	0	0	0	0	0	7.54117407340656	9.02531954179568	5.14334851745844	8.02279500945883	3.3812972178792	6.77877366147664	7.1822155573981	0	0	7.80919575954829	8.21764271746145	0	11.590048979647	2.83412665827587	6.47464208147435	7.49005662446431	2.52329095484147	6.30579546142049	7.17374708345821	5.33462547893494	0	0.742023462722222	0	0	0	0	0	0	0	0	0	0	0	0	0	0	0	0	0	0	0	0	0	0	0	0	0	0	0	0	0	0	0	0	0	0	0	0	0	0	0	0	0	0	0	0	0	0	0	0	0	0	0	0	0	0	6.6072089742949	0	0	0	0	0	0	0	0	0	0	0	0	7.26722677655143	0	0	0	0	0	0	0	0	0	0	0	0	0	0	0	0	0	5.06473198827646	0	7.76278729852685	0	0	0	0	0	0	0	0	0	0	0	0	7.51004412397851	0	0	0	0	0	0	0	0	8.56351281035961	0	0	0	0	0	0	0	0	0	0	0	0	0	0	3.71531134420132	0	0	0	0	0	0	0	0	7.48804095228879	8.85034938567602	1.66625667392709	0	0	0	0	0	0	0	0	0	1.36904764345591	5.19565468958056	0	9.01456451768764	5.05211588116709	0	0	0	0	0	0	0	0	0	0	0	6.29486699683728	5.77989266509305	0	0	5.34671228398098	0	0	0	0	0	0	0	0	0	0	0	0	0	0	0	0	0	0	0	0	0	0	0	0	0	0	0	0	0	0	0	0	0	0	0	0	0	0	0	0	0	0	7.64694745643792	0	8.1552533829387	0	0	0	7.24203080192273	0	0	0	0	0	0	0	0	0	5.98664302209441	0	0	0	0	0.462356012101604	5.49554167626392	0	5.31045646229528	0	2.21418388001787	0	0	0	0	0	0	0	0	0	0	0	0	0	0	1.28288455506105	0	0	0	7.03338996234141	0	0	0	0	0	0	6.40520444667773	0	0	0	0	0	0	0	2.28116706252757	0	2.92657448366256	6.71516580091877	0	0	0	0	0	0	0	0	0	0	0	0	0	0	0	0	0	0	0	0	0	0	0	0	0	0	0	0	0	0.893486475240602	0	0	1.22982783927947	0	0	0	0.926067755123886	1.9939279205166	0	0	8.22643627764686	2.01565456169853	0	0	0	0	0	4.57466466700466	0	0	4.32459461494177	3.0974810156512	0	0	0	0	0	0	1.103282772086	0	0	0	0	0	0	0	0	0	0	0	0	0	0	0	0	0	0	0	0	0	0	0	0	0	0	0	0	0	0	0	0	0	0	0	1.02175686880213	0	0	0	0	0	0	0	0	0	0	0	0	0	0	0	0	0	0	0	0	0	0	0	0	0	0	0	0	0	0	0	0	0	0	0	0	0	0	0	0	0	0	0	0	0	0	0	0	0	0	0	0	0	0	0	0	0	0	0	0	4.8481471794618	0	0	0	0	0	0	0	0	0	0	0	0	0	0	0	0	0	0	0	0	0	0	0	0	0	0	0	0	0	7.69912821180044	0.763692012227157	0	0	0	0	0	0	6.43440471768177	0	0	0	0	0	0	0	0	0	0	0	0	0	0	0	0	0	7.80048579348687	0	0	0	0	0	0	0	0	0	0	0	0	0	0	0	0	0	0	0	3.9654703200606	0	0	0	0	0	2.29465897520921	0	0	0	0	4.37811621514327	0	0	0	0	0	0	0	2.19826468716036	0	0	0	0	0	0	0	0	5.43903796284271	5.33208489854118	0	0	4.89842120931309	0	0	7.25018470347096	0	0	0	0	0	0	0	0	3.6940444130862	4.01630910683615	0	0	0	8.32426607046682	0	0	0	0	0	0	0	0	0	0	0	1.80562264843637	0	7.69280378072488	0	0	6.10874607116813	0	0	0	0	0	0	0	0	0	0	0	0	6.08465109093053	2.23973713587096	0	0	0	0	0	0	0	0	0	0	0	0	0	0	0	0	0	0	0	0	0	0	6.15352771214863	0	0	0	0	0	0	0	0	0	0	0	0	0.22328661509037	0	0	0	2.98208456157381	0	0	0	1.70447139121582	0	0	0	5.76704295310601	0	0	0	0	0	0	0	0	0	0	0	0	1.87785416538396	0	8.08650780054995	0	0	0	0	1.84833750267637	0	0	0	0	6.34218492214361	0	0	0	0	0	0	0	0	0	0	0	0	0	8.18744115625023	0	0	0	0	0	0	0	0	0	0	0	0	0	0	5.40707057536466	0	0	0	0	0	0	5.08734826974199	0	0	1.53102955597829	0	7.12877798529496	0	0	0	0	0	0	6.1962175205037	0	0	7.24523893944389	0	0	3.89255617346874	0	0	0	0	0	0	0	0	0	0	0	0	0.834606053376378	0	0	0	0.592177142231109	3.04470186147585	4.48362233032349	0	0	0	6.23217338120441	0	0	0	0	0	0	8.79468228542782	0	3.91654352279013	0	0	0	0	5.84440071866159	0	0	0	0	0	0	1.69144483119114	0	0	0	0	0	0	0	0	1.90750985975355	0	0	6.69666157291858	0	0	0	0	0	0	0	0	0	0	0	0	0	0	0	0	0	0	0	0	0	0	0	0	0	4.58693283785313	0	0	0	0	0	0	0	0	0	0	0	0	0	0	0	0	0	0	0	0	0	0	0	0	0	0	0	0	0	0	0	0	0	2.96389762227768	0	0	0	0	0	0	0	0	0	0	0	0	0	0	0	0	0	0	0	0	0	0	0	5.4736440634494	0	0	0	0	0	0	0	5.97705548681469	0	0	0	0	0	0	0	0	2.80011713876415	0	0	0	0	0	0	0	0	0	0	0	0	0	0	0	5.12718339906447	0	0	0	0	0	0	6.77204399167449	4.73790304130546	7.10918292813546	0	0	0	0	0	0	0	0	0	2.96567902179187	5.13977234407421	0	0	0	0	0	0	0	0	0	0	0	0	0	0	0	9.43667198718548	0	0.569364704781761	1.36598921929051	0	0	0	0	0	4.39951975996417	0	0	0	5.88382117668331	0	0.0252414611318438	0	1.57489107970131	0	0	0	0	0	0	0	0.654380545068819	0	0	0	4.65052332401421	0	0	0	0.985405704793501	0	0	0	2.82334991486269	0	0	0	0	0	0	3.97238938049766	0	0	0	0	0	0	0	0	7.86137231420059	3.80572581820127	0	0	0	0	0	4.47502001210901	0	0	6.28969985161481	0	0	0	0	0	3.39997768353767	0	0	0	0	0	0	0	0	4.47914000182463	0	3.42776705916843	0	0	0	0	0	0	0	0	0	0	0	0	5.94474836585002	0	0	0	2.70312950004693	0	0	0	0	0	0	0	0	0.118492625869405	0	0	3.41494732802091	0	6.96535718371593	0	0	5.53040789782308	0	0	0	0	0	0	0	0	0	7.81135542533398	0	0	0	0	0	0	0	0	0	0	0	0	0	0	0	0	0	0	3.25480112081616	0	0	0	0	7.50094542331127	0	0	0	0	0	0	0	0	0	0	0	0	0	0	0	0	0	0	0	0	0	0	0	0	0	0	0	0	0	0	0	0	0	0	0	0	0	1.32382543338609	0	0	0	4.00987563362757	0	0	0	0	0	0	0	0	0	0	0	0	0	0	0	0	0	0	0	0	0	0	0	0	0	0	0	0	0	0	0	0	0	0	0	0	0	0	0	0	0	0	0	0	0	0	0	0	0	4.12302051382021	0	5.26235798398462	0.969358660149576	4.14317298103991	0	0	0	6.3244055984936	2.89733724749631	0	3.37676268305521	1.61887292602022	0	1.67185946824748	0	1.72147765847912	0	6.42717537818923	0	0	5.0709559896419	0	0	0	0	0	0	0	0	0	7.93425110243425	0	0	0	0	0	0	0	0	0	0	0	0	0	0	0	0	0	0	0	0	0	0	0	0	0	0	0	0	0	0	0	0	0	0	0	0	0	0	0	0	0	0	0	0	0	0	0	0	0	0	0	0	0	0	0	0	0	0	0	0	0	0	0	0	0	0	0	0	0	0	0	0	0	0	0	0	0	0	0	0	0	0	0	0	0	0	0	0	0	0	0	0	0	0	0	0	0	0	0	0	0	0	0	0	0	0	0	0	0	0	0	0	0	0	0	0	0	0	0	0	0	0	0	0	0	0	0	0	0	0	0	0	0	0	0	0	0	0	0	0	0	0	0	0	0	0	0	0	0	0	0	0	0	0	0	0	0	0	0	0	0	0	0	8.09728421508092	0	8.42856536001934	0	0	0	0	0	0	0	0	4.42030722536201	0	0	0	0	0	0	0	5.13221077610989	0	0	0	0	0	0	0	0	0	0	0	0	3.23038902662983	0	0	2.5591271164584	0	0	4.78105015665314	6.2026645494207	7.45798820176763	0	0	3.02940341101196	4.0753529248636	2.81539508071047	0	0	0	3.96062291048707	4.71992814773245	1.39332832904546	0	0	7.47581447897299	0	0	3.8908260433851	0	0	0	0	0	0	5.79295163290964	0	2.50618299511114	0	0	0	0	0	0	0	0	0	0	0	0	0	0	0	0	0	0	0	0	0	0	0	0	0	0	0	0	0	0	0	0	0	0	0	0	5.75772468246234	0	0	0	0	0	0	0	0	1.88458619965573	0	0	9.48658164799071	0	0	0	0	0	0	0	0	6.27156013808857	0	0	0	0	1.00143476788697	0	0	0	0	0	0	3.94004456266677	0	0	0	0	0	0	0	0	0	3.9212173200841	0	0	0	0	0	0	0	0	0	0	0	4.9271284550099	0	0	0	0	0	0	0	0	0	0	0	0	0	0	0	0	0	0	0	0	0	0	0	0	0	0	3.29022350979933	7.26107002700751	0	0	6.17724411155398	0	0	0	0	0	0	2.71460161329136	0	0	0	0	0	0	0	0	0	0	0	0	0	0	0	0	0	2.58982100191987	0	0	0	0	0	0	0	0	5.41194479054544	0	0	0	6.22816259598717	0	4.71895885771511	0	0	6.07544064145123	0	0	0	0	0	0	0	0	0	0	0	0	0	0	0	0	0	0	0	7.71087529578098	4.91594150598015	0	0	0	4.35383139171279	0	0	0	0	0	0	0	0	0	0	0	0	0	0	0	0	0	0	0	0	0	0	0	0	0	0	0	0	0	0	0	0	0	0	0	0	0	5.10811040661727	0	0	0	0	0	0	3.54319890019333	0	0	0	0	0	0	0	1.65506326074663	0	0	0	0	1.08358782455645	0	0	0	0	0	0	5.48458286138674	0	0	0	0	0	0	0	0	0	0	0	0	1.05495263894223	0	0	0	0	0	0	0	0	0	0	0	0	0	0	0	0	0	0	0	0	0	0	0	0	0	0	0	0	0	4.47244877917796	0	3.87656605875172	8.49335912480546	0	0	0	0	0	0	0	0	0	0	0	0	0	0	0	0	0	0	0	0	0	0	0	0	0	0	0	0	0	0	0	0	0	0	0	0	0	0	0	0	0	0	3.0389646282006	0	0	0	0	0	0	0	0	0	0	0	0	0	0	0	0	0	0	0	0	0	0	0	0	0	5.79757593421578	6.71249948751878	0	0	0	0	0	0	0	0.878442855517439	0	0	0	0	0	3.75445997362548	0	0	0	0	0	0	0	0	0	0	0	2.1015761243135	0	4.6609571310516	0.74441946557514	3.0493171042728	0	0	5.88076632567381	0	0	0	1.95560295016427	4.20811142524086	0	8.50644643815489	0	5.88822208010979	0	0	0	0	3.50830187235331	0	0	0	0	0	0	6.44565553340582	0	0	0	0	0	0	0	6.63266083108453	0	8.77113287837673	0	9.39498137134697	0	0	0	0	0	0	0	0	0	0	0	0	0	0	0	0	0	0	0	0	0	0	0	0	0	0	0	1.02959423293881	0	0	0	0	0	0	0	0	0	0.00702322902464654	0	0.457709849911305	0	0	0	0	0	0	1.33914308726026	0	0	0	0	0	0	0	0	0	0	0	0	0.394920168622919	0	0	0	0	8.73345942030732	0	0	0	0	0	4.60975496217244	0	0	0	0.190766548537004	8.5771379937016	0	0	0	0	0	0	0	0	0	0	0	0	0	0	0	0	0	0	0	0	0	0	0	0	0	0	0	0	0	0	0	0	0	0	0	0	0	0	9.9391442834541	5.03546555646279	1.64370845023814	1.58877578956682	0	0	0	0	3.77400687108901	0	0	0	0	6.285442909687	8.03042436789951	4.61859693519814	0	0	0	0	0	0	0	0	0	0	0	0	0	0	0	0	2.60444381360672	0	0	5.27881368692915	0	0	0	0	0	0	0	0	0	0	0	0	0	0	0	9.25125752676271	0	0	0	0	0	6.58534115847273	0	0	0	5.75855369730581	0	0	0	0	0	0.140896421999823	0	7.75604920532321	0	0	0	0	0	0	0	0	0	0	0	0	0	0	0	0	0.297649249154514	7.18368500039778	0	0	0	0	0	8.07344537516569	0	0	0	0	0	0	0	0	0	0	0	0	0	0	2.24167241857339	0	0	0	0	0	0	0	0	7.21310421964191	0	0	0	0	0	0	0	0	0	0	0	2.93017907213794	9.40697664618455	2.51457425485063	0	8.02992214916673	9.59954840411438	3.90246918056306	0	0	0	0	0	0.514137413124382	0	0	0	0	0	0	0	0	0	0	0	0	0	0	6.27092320023217	0	0	0	0	0	0	6.14277079965784	0	0	0	6.4505662891658	0	0	0	0	0	0	0	0	0	0	0	8.37052177067821	0	0	0	0	0	0	0.601087936853055	0	0	0	0	0	0	0	0	0	0	0	0	0	0	0	0	0	0	0	0	0	0	0	0	0	0	0	0	0	0	0	0	0	7.73151590303262	0	10.1433832139898	0	0	8.91145790386803	0	0	0	0	0	0	0	0	0.113860493439615	0	0	0	0	0	0	0	4.60326432775439	0	0	8.35988130727835	0	8.00807560883584	6.17656213802124	8.49637845837655	9.66113675744541	8.15409911344251	0	0	0	0	0	0	6.82528955217726	0	0	0	0	0	7.45160676821315	0	0	4.57534863966948	0	2.7535061284578	2.03636617887937	0	0	0	0	0	0	3.25643553832049	0	5.57568142943099	0	0	0	0	8.19001229464937	0	0	0	2.66430078534004	7.07780911146331	0	0	0	0	0	0	0	0	0	0	0	5.02379204858516	0	0	0	0	0	0	0	0	0	6.93483491613534	0	0	0	0	0	0	0	0	0	0	0	0	0	0	0	0	0	6.82595094799519	0	0	4.2990907660257	0	0	0	0	0	0	1.40342589195279	0	0	0	0	0	0	0	0	0	0	0	0	0	0	4.36925009806617	0	0	8.71278834702442	0	0	0	5.53734577149011	2.92118684639228	0	0	2.27951883990874	0	8.75250776538497	0	0	0	0	3.71817528312111	0	0	0	0.617345506032809	0	0	0	0	0	0	0	0	0	0	0	0	0	0	0	0	0	0	0	0	1.87027396257921	0	0	0	0	0	0	0	0	0	0	0	2.04081179173245	0	0	0	4.62529971709809	0	2.51603278450921	0	0	0	0	0	0	0	0	0	0	0	0	0	0	0	0	0	6.40123451751481	0	0	0	0	0	0	6.18142262811916	0	0	5.18415500730907	0	5.61798898195964	0	0	0	0	0	0	0	0	0	0	0	0	5.32951472177436	0	0	0	0	0	0	0	0	2.84366231629106	4.47645297801358	0	1.5955132084198	0	0	0	0	0	0	0	0	0.190602218795595	7.6203518068184	8.70427717270348	0	0	0	0	0	0	6.2598919971764	0	2.77108268440179	0	0	0	0	0	0	0	0	0	0	0	3.13082052249263	0	5.24077225507661	0	0	0	0	0	0	0	0	0	0	0	0	5.44930384542073	0	0	0	0	0	0	0	0	0	0	0	0	0	0	0	0	0	1.29279352628215	0	0	0	0	0	0	0	0	0	7.17289749563215	6.53701955511019	0	0	0	0	0	0	0	0	0	0	0	0	0	0	0	0	0	4.70942298699549	0	0	0	0	0	7.66921106029777	3.68962345087816	0	0	0	0	0	0	0	0	0	0	0	0	0.937660770990987	3.10241626232888	0	7.15734693536284	0	0	0	0	5.96567809839938	5.6678807743198	0	0	1.96038196552243	0	0	0	0	0	0	0	0	0	3.24585918103604	0	0	0	0	8.29505716704471	0	0	0	0	0	0	0	0	0	0	0	0	5.60142613437327	0	0	0	0	0	0	0	0	0	0	0	0	0	0	0	0	0	0	0	0	0	0	0	1.89676396706785	0	3.66231945210744	0	0	4.87439862086789	0	0	0	0	7.38366973649036	0	0	0	0	0	0	7.74225553403643	3.98848474037619	5.22301702458598	8.11140696531129	0	0	4.16869016737518	0	2.11190935253964	0	0	3.64355607799351	0	0	0	4.19666211975212	4.08788710093312	0	0	0	8.13815402434123	0	5.66694401646713	0	8.17490571426504	6.65518006897893	0	0	8.67340802002205	1.08073269517869	0.177050320286176	7.43466992342265	7.73131903102506	0	6.78589052320053	0	0	1.33547000807022	0	0	1.36285698686799	0	4.60855497483258	0	0	6.16215362957441	0	4.6501958689853	7.86145296280913	3.32718434495514	0	0	0	2.91047748183587	3.23935679493066	0	0	0	0	0	0	0	0	0	0	0	0	0	0	0	0	0	0	0	0	0	0	0	0	0	0	0	0	0	0	0	0	0	0	0	0	0	0	6.03643080154347	0	4.0648569904238	0	0	0	0	0	8.36177713064152	0	0	0	0	0	0	0	0	0	0	0	0	0	0	0	0	0	0	0	0	0	0	0	0	0.616103579600803	0	0	0	0	8.23338480030909	0	0	0	0	0	5.70573190397017	0	0	0	0	0	9.0590009855072	3.09210762342544	0	0	7.12717927106946	0	3.64080599570844	3.76500424625004	0	0	0	0	4.85517247007897	0	0	0	0	0	0	0	0	0	5.37360993382389	0.236400772802681	0	0	0	0	0	0	0	0	0	0	0	8.00820449669482	0	0	5.31223314251724	0	0	0	0	0	0	0	0	0	0	0	0	0	0	0	0	0	0	0	0	0	0	3.78925975143968	0	0	0	0	0	0	0	0	0	0	0	0	0	0	0	0	0	0	0	0	3.51187280747404	0	0	0	0	0	0	6.87840655990825	0	0	0	0	0	0	0	7.53571084147195	0	0	0	0	0	0	4.18388345903223	0	0	0	0	0	0	0	0	0	0	0	0	0	0	0	6.71375079455187	0	0.813442599051074	0	0	0	9.28263440002602	0	0	0	0	0	0	0	0	0	0	0	0	0	0	7.18949843341685	7.61326642724554	0	0	0	0	10.5460841629686	5.24208798251927	0	0	0	0	0	0	0	0	0	5.67863534782274	0	0	3.29376627340792	0	0	0	3.537482449759	0	0	0	0	0	0	0	0	0	0	0	2.32615764158666	0	0	4.80043919907396	4.63567894668433	0	0	0	0	0	0	0	0	0	0	0	0	0	0	0	0	0	0	0	0	0	0	0	0	0	0	0	0	0	5.29111358911406	0	0	0	0	7.25886749621208	2.58496250072116	7.27739899833123	0	0	0	0	0	6.40222248076878	0	0	0	0	0	0	0	0	0.840628391596614	9.16895787129864	3.25480716643626	0	0	0	0	3.0548727821225	0	9.04690844629296	0	0	0	0	0	0	0	1.71692706751517	0	4.67078936036037	0	0	0	0	0	0	0	10.4325836565145	0	0	2.3013798629908	0	0	4.24990037816291	0	0	0	0	0	0	0	6.5693680468929	0	8.00549543063035	0	0	0	0	0	0	0	0	0	0	0	7.21687193695854	0	5.86405487200888	2.21036704305028	3.0340871491383	0	0	0	0	1.71503232756855	0.61775924404655	0.734802816669866	1.33408693047076	1.71566058818515	0	0	0	2.25613507735221	5.322061538007	0	8.16128811398773	5.09550673729286	0	0	0	0	0	0	0	0	5.04312136338839	7.36422222109353	0	0	0	0	0	0	0	8.13304457345721	0	0	0	2.93645703136806	0	0	8.09209641499079	0	0	0	0.762527413849678	0	0	0	0	0	0	0	0	0	0	5.76297593803648	0	8.02752454400852	6.12804795368251	0	0	4.02526804225779	5.06812045252924	0	0	0	0	0	0	0	0	0	0	0	0	0	4.11284189350513	2.54632158851743	1.03816925135725	6.24597665844779	8.08998005624928	7.70433942984174	0	2.33765957156515	7.69433002561186	0	0	1.88543037663369	3.90095439332873	0.185638232646682	0	7.88344364519311	0	0	0	0	0	4.12916759672482	0	7.03185831597591	8.88122716878154	6.52622847611142	4.58195977461512	4.89553044832635	5.03003585355218	0	7.47113054501	5.56936956603177	2.20194401482457	4.92020753639787	4.71566827499488	9.22432491747401	0	7.62582571489076	0	2.79159113932567	5.22983014597561	8.54108886931509	0	0	0	0	2.51888255249889	2.74898926579568	0	0	0	0	0	7.14845624448369	0	0.0296437011704513	0	0	6.90668619933265	0	6.83806934608593	0	0	0	0	0	0	0	0	0	0	0	0	0	0	0	0	0	0	0	0	0	0	0	2.61064101152219	0	0	0	0	0	0	0	0	0	0	0	0	0	0	0	0	0	0	0	6.43468660139961	0	2.63687514924517	0	0	4.29298783379943	4.67155946515793	0	0	0	0	0	0.346531462028019	0	0	0	0	5.87101563509863	0	4.47728875772656	7.44567705027084	0	0	0	0	0	0	3.124046848228	0	0	0	0	2.13887998490061	0	5.70546098155309	5.33946523290211	0	0	1.31183439740283	0	0	2.37312198056854	0	0	0	7.86538067206588	0	3.41162961885006	0	0	0	0	0	0	0	5.18854730736011	7.01528123098818	0	4.81329379857228	0	0	0	0	0	3.37971798862851	0	0	0	0	0	3.8400905524635	0	0	0	0	0	0	2.25031282109527	0	0	0	0	0	0	0	0	0	0	0	0	0	0	0	0	0	0	0	2.84268523609609	0	0	0	0	0	0	0	0	0	0	0	0	4.25688988553589	0	0	0	0	0	6.3650328306655	0	0	0	0	0	0	0	0	0	0	0	0	0	0	0	0	0	0	0	0	0	0	0	0	7.96153651395476	8.7667740299853	0	0	6.38336387995309	0	6.0881288731384	0	0	0	0	0	0	0	0	0	0	0	0	0	0	0	0	5.04964819147254	0	0	0	0	0	0	0	0	0	0	0	0	0	2.45220004940622	0	0	0	0	0	4.17993296890765	0	0	2.70457764234972	0	0	0	0	6.14928578973285	0	0	0	0	0	5.55293033421467	0	0	0	0	0	4.19874558184482	0	0	0	0	1.02421328183256	0	0	0	0	4.83389195955767	0	0	0	0	0	0	0	0	0	0	0	0.832015020093881	0	0	0	0	0	0	0	7.94326498070093	0	0	0	0	0	0	0	0	0	0	0	0	5.47956040803342	1.26367031389537	3.47986431776215	3.66012999085402	3.44061100450935	1.78718398813302	0	0	2.066791848662	1.45504440791745	1.99639959373798	0	0	0	0	0	0	9.09757656170736	0	0	0	0	0	0	0	0	0	0	0	0	0	0	0	0	0	0	0	0	0	0	0	0	4.60992630748588	5.46082773400731	0	0	0	0	0	0	0	0	0	0	0	0	0	0	0.288807396454827	3.44572670334998	0	0	0	0	0	0	0	0	0	0	0	3.52368740234559	0	7.96566309318854	0	0	8.1338665897343	7.66672109206219	8.1541041780449	0	0	0	0	0	0	2.93686969376175	0	0	0	0	0	0	0	0	0	0	0	0	0	4.1409994595545	0	0	4.41746774490338	0	0	1.40693265695762	0	7.34911754083034	6.38479756191693	0	0	3.83743871485637	0	0	0	5.63949555262502	0	0	0.528081169364023	0	1.47949444470082	0	0	0	0	6.52215778156613	0	0	1.80639830425928	0	0	0	0	0	0	0	0	0	0	0	0	0	0	0	0	0	0	5.66026407681478	4.37158674050765	3.12989458999798	0	0	0	0	0	4.60914031502232	0	0	0	0	4.40648905123142	0	3.96363133217649	0	8.70507593538813	0.565879838406337	0	0	0	2.70543609837206	0	0	6.80036930463289	0	0	0	0	3.58559955035944	1.50972624080625	0	0.341302652973009	3.13108237778823	3.73888670565173	0	0	0	0	0	2.52003747854393	0	0	0	0	0	9.24066494177095	0	0	2.50868724955491	0	0	0	0	0	1.05066885580578	0	7.22643146070741	5.11843033055797	6.37914266430395	6.19809924433433	0	0	0.00142756156404435	0	0	2.29984248147453	5.71054472780858	5.64296144144872	0	0	0	0	0	0	0	0	0	0	0	0	0	0	0	0.426479465427782	0	0	0	0	1.0232340577514	0	0	0	0	0	0	0	0	0	0	0	0	0	0	4.50624647976208	0	0	0	0	0	0	0	0	8.42851511276285	0	0	0	0	0	0	7.97605998705051	0	0	0	4.66233654419924	6.42640566222002	0	0	0	0	0	0	0	0	0	0	4.93527114789118	0	0	0	0	0	0	7.61652678967349	2.17439683036071	0	6.92297085348571	0	0	0	0	0	0	4.61491592868679	0	0	5.84773138616025	0	0	0	0	0	0	0	0	0	0	0	0	0	0	0	0	0	0	0	0	0	0	6.18989372753206	0	0	0	0	0	0	0	0	0	0	0	0	0	0	0	0	0	0	0	0	0	0	0	0	0	0	0	0	0	0	0	0	0	0	0	0	0	0	0	0	0	0	0	0	0	0	0	0	0	0	0	0	0	0	0	0	0	0	0	0	0	0	0	0	0	0	0	0	0	0	0	0	0	0	0	0	0	0	0	0	0	0	0	0	0	0	0	0	0	0	0	0	0	0	0	0	0	0	0	0	0	0	0	0	0	0	0	0	0	0	0	0	0	0	0	0	0	0	0	0	0	0	0	0	0	0	0	0	0	0	0	0	0	0	0	0	0	0	0	0	0	0	0	0	0	0	0	0	0	0	0	0	0	0	0	0	0	0	0	0	0	0	0	0	0	0	0	0	0	0	0	0	0	0	0	0	0	0	0	0	0	0	0	0	0	0	0	0	0	0	0	0	0	0	0	0	0	0	0	0	0	0	0	0	0	0	0	0	0	0	0	0	0	0	0	0	0	0	0	0	0	0	0	0	0	0	0	0	0	0	0	0	0	0	0	0	0	0	0	0	0	0	0	0	0	0	0	0	0	0	0	0	0	0	0	0	0	0	0	0	0	0	0	0	0	0	0	0	0	0	0	0	0	0	0	0	0	0	0	0	0	0	0	0	0	0	0	0	0	0	0	0	0	0	0	0	0	0	0	0	0	0	0	0	0	0	0	0	0	0	0	0	0	0	0	0	0	0	0	0	0	0	0	0	0	0	0	0	0	0	0	0	0	0	0	0	0	0	0	0	0	0	0	0	0	0	0	0	0	0	0	0	0	0	0	0	0	0	0	0	0	0	0	0	0	0	0	0	0	0	0	0	0	0.692918130808549	0	0	0	0	0	0	0	0	0	0	0.475001847751149	0	0	0	1.20489192483723	0	0	0	0	0	0	0	0	0	4.73335434061383	0	0	0	0	0	0	0	0	0	0	0	0	7.78121543680661	4.57807525227977	0	0	0	0	0	0	0	0	0	0	0	0	0	0	0	0	0	0	0	6.33967722535519	2.47873888479012	0	0	0	1.98946966279512	0	1.75813258530944	0	0	0	0	0	0	0	0	0	7.90544116147972	0	0	0	0	0	4.51934060765598	0	0	0	0	0	0	0	0	0	0	0	0	0	0	0	0	0	0	0	0	0	0	0	0	0	3.46508637888607	0	5.99658308137447	0	2.44595177587778	0	0	0	0	0	0	0	0	0	0	0	0	0	0	0	0	0	0	0	0	0	0	6.72068888533212	4.78311610880532	6.93694411117372	0	6.20620364447813	4.549767728934	0	0	0	0	0	0	0	0	5.16106132150131	1.66463301846706	6.76975799962151	0	0	0	0	0	0	0	0	0	1.1554448618526	3.09086697681982	0	0	0	0	0	0	0	0	0	0	0	0	0	0	0	0	0	0	3.26573392622081	0	0	0	0	8.6956806942718	0	0	0	0	0	0	0	0	0	0	0	0	0	0	0	0	0	0	0	0	0	4.44771803769485	0	0	4.90819324185544	0	8.5010529416526	0	0	0	0	0	0	0	0	0	0	0	0	6.7539654857674	0	0	0	0	0	0	0	0	0	0	0	6.39853336373016	0	0	0	0	0	9.04432034329389	0	0	0	0	0	0	0	0	0	0.747241296554624	2.65169311792519	0	0	0	0	0	0	0	0	6.49133042545876	0	0	0	5.07046231954399	0	0	0	0	0	0	0	0	0	0	0	0	0	0	0	0	0	0	0	0	0	0	0	0	0	0	0	0	0	0	0	0	0	0	0	0	4.27860185080711	0	0	0	0	0	0	0	0	5.33568333050012	0	0	0	0	0	0	0	0	0	0	0	0	0	0	0	0	0	0	0	0	0	0	0	4.75579023989875	0	0	0	0	0	0	0	0	0.294735424805908	6.73025953419096	0	7.62126068346823	3.23750270788403	0	6.70527296466678	0	0	0	0	4.68262947596719	0	0	0	0	0	0	0	0	0	0	0	0	0	0	0	0	0	0	0	0	0	0	5.06583077417367	0	0	0	0	5.30487969966092	7.9358486572794	0	0	0	0	0	0.521392519627885	0	0	0	0	0	0	0	0	0	1.76851133114039	0	0	0	0	0	0	0	0	0	0	0	0	0	0	0	0	0	0	0	0	0	0	0	0	4.69110419559726	1.66411415509433	0	0.276294167915146	0	0	6.54396752800724	7.84091007281343	0	4.22985705715816	0	0	0	0	0	0	0	0	0	0	0	7.19018024805351	0	0	0	0	0	0	6.2435910191835	6.83721162011483	0	0	0	0	0	0	0	0	0	0	0	0	0.417628415725665	0	0	0	0	0	6.4449121769728	0	0	7.75568877685271	0	0	0	0	5.91914936328767	0	0	6.94256142148828	0	0	0	0	0	0	0	0	0	0	0	2.50626171566263	0	7.90901100056533	0	0	0	0	0	0	0	0	0	0	0	0	0	0	0	0	0	0	0	2.32040958082583	3.42059019261122	6.09535060260751	0	7.60509425408511	0	0	0	0	0	0	0	0	1.13088475554934	3.0858223283946	0	0	0	0	0	6.72839673750601	0	4.05225067732757	3.68366277231705	3.9161326496455	0	0	0	0	0	0	0	0	0	0	0	9.08175770383428	0	0	0	0	0	0	0	0	0	0	0	0	0	0	0	0	0	0	0	0	0	0	4.65201029829136	6.10037850222541	7.95720653882696	0	6.52222998475426	3.65950218869721	0	0	0	0	0	0	6.73259482754501	0	0	0	0	0	0	0	5.42498253506059	0	0	0	0	2.0019679359199	0	5.36611934831704	0	0	5.20774451498008	4.97639571563431	0	0	0	0	7.55688152802282	0	0	0	0	0	0	0	0	8.12629664093496	0	0	0	7.02908841127356	0	0	0	0	0	0	0	0	0	3.65128135569024	3.19491440978221	5.47552916979347	0	1.35465303866538	0	0	0	0	0	0	0	0	0	0	0	0	0	1.87262785149295	2.74036202525409	0	0	8.24371667754239	0	0	0	5.22986859036845	0	0	0	0	0	0	0	0	0	0	3.7232636580093	0	0	0	0	0	5.38118298955811	0	0	0	0	5.05799605354454	0	0	0	0	2.06614446647463	0	0	0	0	0	0	0	0	0	0	0	0	0	0	0	0	0	0	0	0	0	0	0	0	0	0	0	0	0	1.94082074929328	0	0	0	0	0	0	0	0	0	0	0	0	0.936734036957333	0	2.71897310058735	0	0	6.08374949155717	0	0	0	0	0	0	0	0	0	0	4.1579814805489	0	0.133879121857478	0	0	7.48927799335687	0	0	0	0	3.77095587079112	0	0	0.893626259984277	0	0	0	0	0	0	0	0	0	0	0	0	0	0	0	0	0	0	0	0	0	0	0	0	0	0	0	0	0	0	0	0	0	0	0	0	0	0	0	0.817541400151434	0	0	0	0	5.85830680842135	0	0	5.00446094227421	0	0	0	0	0	0	0	0	0	0	0	0	0	4.97260994937024	0	0	0	7.00690388245025	0	0	0	0	0	0	0	0	2.65767658655173	0	0	0	0	0	0	0	0	5.15041345007315	0	2.85295765086565	0	0	0	0	0	0	0	0	0	0	0	0	0	6.09157502080916	0	0	0	0	0	0	0	0	0	0	0	0	1.28173978725012	0	0	0	0	0	0	0	0	0	0	0	0	0	0	0.0292479078154492	0	0	0	0	0	0	0	0	0	0	0	0	0	1.09678809108999	0	0	0	0	0	0	0	6.11958235861747	0	0.978715492087215	0	0	0	8.55734115826132	5.87320046412308	0	0	0	0	0	0	0	0	0	0	0	0	0	7.8158763858702	0	0	0	0	0	0	0	0	0	0	0	0	0	4.51302956532559	0	0	0	0	0	0	0	0	0	0	0	0	0	0	10.5566305847257	0	0	0	0	7.6335183971877	0.119010818596389	0	0	0	0	0	6.80058933123924	5.67078936036037	0	3.59604063267114	0	0	5.48385123972327	0	0	0	0	0	0	0	0	0	0	0	0	3.5137181226844	6.64727133167513	0	8.26577911295179	0	1.21585872812282	6.20499362086423	2.17008172165555	4.8024569112898	0	6.64190290168683	0	0	0	0	0	0	0	0	0	0	0	0	0	3.1123982193083	0	0	0	0	0	0	0	5.45850996679102	0	0	0	0	10.8371154094793	0	0	0	0	0	0	0	0	0	0	0	0	0	0	0	3.05058179657723	0	0	0	0.520809429745925	1.86655591364379	0	0	0	0	0	0	0	0	0	0	0	0	0	0	0	0	0	0	0	8.19109376968767	6.57432255903362	0	0	6.14523724379157	0	0	0	0	0	0	0	0	0	0	0	0	0	0	0	0	0	0	0	0	0	0	0	0	0.834784016072567	8.4667902378031	0	0	0	0	0	6.98137319711209	0.297238380441635	0	0	0	2.11150879214089	0	0	0	9.0590307385727	0	0	0	0	0	0.478164187359635	0	0	0	0	0	0	0	0	0	0	0	0	0	2.62520034042255	9.45811127656154	0.718902980473808	2.55470744465343	0	8.32267629889119	0	0	0	0	0	0	0	0	0	0	0	0	0	0	0	0	0	0	4.64762535208409	0	0	0	0	0	0	0	6.31280310580196	0	0	0	0	0	0	7.40376194481531	0	4.47653074539206	0	2.51096698135636	0	4.6386878658278	0	6.96304633847059	1.84477931723353	0	0	0	0	9.2015579020602	0	0	0	6.93607252730682	0	2.91783844067635	5.68322202716021	0	0	0	0	3.38042469962437	0	0	0	0	0	0	0	0	0	0	0	0	0	0	0	0	4.3738639383129	0	0	0	0	0	0	0	0	0	0	0	0	0	0	0	0	0	0	0	0	0	0	0	0	0	0	0	0	0	0	0	0	6.89692570944626	0	0	0	0	0	0	0	0	0	0	6.61086391492606	0	0	0	0	0	0	0	8.15015853371887	0	0	7.9940705277412	1.15167051390686	0	0	0	0	0	0	6.67790282938056	0	0	0	0	0	0	0	0	0	0	0	0	2.15278049658076	0	0	0	0	0	0	0	0	0	0	0	0	1.30351775194648	0	0	0	0	0	0	0	0	0	0	0	0	3.89824705608187	0	0	0	0	5.15462371178164	0	0	0	0	0	0	0	0	0	0	0	0	0	3.14831102501227	0	0	0.0708838814153709	0	0	0	0	0	0	0	0	0	0	0	0	0	0	0	0	0	0	0	0	0	0	0	0	0	0	0	0	0	0	7.44461737727935	0	0	4.02831072965142	0	6.81663810280468	2.7413116523674	0	3.85901538479941	0	1.3547398809959	2.71826297695093	0	0	0	0	0	3.20154604227699	0	0	0	0	0	0	0	0	0	0	0	0	0	0	0	0	0	0	0	0	0	0	0	0	0	0	0	0	0	0	0	0	0	0	2.69735824185863	0	0	0	0	0	2.27726768355091	0	0	7.08417059157784	0	0	0	0	0	0	0	0	0	0	0	0	0	0	0	0	0	0	0	0	0	0	0	0	0	0	0	0	0	0	0	0	0	0	0	0	0	0	0	2.79123270939746	0	0	0	0	0	0	0	0.136690139115134	0	3.90536052778589	0	0	0	0	0	0	0	0	0	0	0	0	0	0	3.65511135939941	0	0	0	3.07681350721795	8.26691300517171	3.06825634171307	0	6.1004605052534	0	0	8.86608269164092	0	0	6.40390847480011	0	7.68554775377893	9.07014778506511	8.67719813380229	7.95339329696466	0	0	0	0	0	3.27861374418546	0	0	3.14585350215391	7.96468164438861	8.91222470536115	8.90912204070691	2.99010532569288	0	0.52697021440912	0	0	4.79865712812262	0	0	8.16682087191829	0	0.234464532289322	0	0	0	0	2.01279033452219	0	7.30226420848321	7.07290969454135	0	0	0	0	4.08385158769796	0	0	0	0	0	0	7.12804589092299	0	8.5407363807444	0	0	0	0	0	0	0	6.58986533478398	0	0	0	4.54601777562371	0	1.21179720481995	0	0	0	0	0	0	0	0	0	0	0	6.6669553747502	0	0	0	5.288794110604	0	0	0	0	0	0	0	0	0	0	0	0.08414592446082	0	0	0	8.89463286827241	0	6.68078848787559	8.30355702178963	7.01354042228118	0	0	0	0	8.65104810238083	0	0	4.32912359629157	7.49894491774792	2.39161101629086	0	4.5853892348861	0	0	0	0	0	0	4.29578178892526	0	0	0	0	0	4.91827650148376	0	0	0	0	0	3.97321633994811	4.5094614957875	0.859428933097926	0	0	0	0	0	0	0	0	0	5.86568378850124	0	0	9.0249761768133	0	0	0	4.20847043856631	3.07040822020276	7.66348694611023	0	0	0	0	3.91533682456592	2.60433231396568	0	0	0	0	0	7.46887651791037	0	0	0	0	0	0	0	0	0.179167055479296	0	0	0	0	0	0	0	0	0	0	0	0	0	0	0	0	0	0	0	0	0	0	0	0	0	0	0	0	0	4.8897558236596	0	0	0	5.51735444078968	7.09877956335936	0	0	0	0	0	0	0	4.01910585687755	5.56596572273727	0	0	0	0.828534098999993	0	2.79991205968886	0	5.23199681083867	0	0	4.99156266044647	8.58808495853398	0	0	0	0	0	0	0	0	0	0	0	0	0	0	1.1402354982733	0	0	0	0	0	0	0	0	0	0	0	0	4.73888670565173	0	6.19549721504953	0	7.29591583622136	4.43714782375419	0	0	4.75482338095895	0	0	0	0	0	0	0	0	0	0	0	0	0	0	0	0	2.54855992669525	0	0	0	0	0	0	0	0	0	0	0	0	5.83405635382927	0	0	0.736474994445624	0	0	0	0	0	0	0	0	0	0	0	0	4.01488192337782	6.12130764147646	0	0	0	0	0	0	0	0	0	0	0	7.43921586776689	3.95682799056133	0	0	0	0	0	0	0	0	3.60841895270483	0	0	3.18499432315996	0	0	0	5.73135433418942	0	0	0	5.32833025480822	0	0	0	0	0	0	0	0	0	0	0	0	0	0	0	0	0	0	0	8.20454669158366	1.5738301444598	0	0	1.60069317375096	0	0	3.44888773959159	0	0	0	0	7.26148380277771	0	0	5.95853415601865	0	6.68987221043833	5.00783237168201	0	0	0	0	0	7.97637509292234	0	0	0	0	0	0	0	0	0	0	8.4809032700341	0	0	1.17076472612554	3.92898612049459	4.20720569038	0	3.64385618977472	0	0	0	0	0	0	0	0	0	0	0	0	0	0	0	0	0	0	0	0	0	4.49960355773098	0	0	0	0	0	0	0	0	0	0	0	0	3.14423730191364	0	0	5.80533631368888	0	1.75823067807207	9.28993357329989	0	0	0	0	0	0	2.62515110411658	0	0	0	0	0	0	3.07763097019018	0	0	0	0	0	0.17324258857757	0	3.73247543912934	0	0	0	0	7.99444395606085	5.21581059173039	0	0	0	4.93106368083962	0	0.118838108367285	6.60750046774555	0	0.814222267868368	0	0	0	0	0	0	0	0	6.48660819397556	7.25493411860649	0	6.23661315683046	0	0	0	8.42800835511249	0	0	0	0	0	0	0	0	0	0	0	0	0	0	0	0	4.23947442111185	0	0	0	3.31326617129293	0	2.18866677633205	0	0	0	0	0	0	0	0	0	0	0	4.04711082143801	1.12201664861985	0	0	0	5.05784013708045	0	0	0	0	0	0	0	0	0	0	0	0	0	1.04235016571173	0	0	0	0	0	0	0	0	0	0	3.25581189872904	0	0	0	0	0	0	0	0	0	0	0	0	0	0	0	0	0	0	0	0	0	0	0.135823773840031	0	0	0	1.45986698453409	0	0	0	0	2.99699245488293	0	0	0	0	7.67084741567261	0	0	0	0	0	0	0	0	0	0	0	0	0	0	0	0	0	0	0	0.531498742956652	0	0	0	0	0	0	0	0	0	0	0	0	0	0	0	0	0	0	0	0	0	0	0	5.52292828561427	6.06389548832496	6.0070227803718	0	0	0	0	0	0	0	0	0	0	0	0	2.11482674826936	0	0	0	0	0	0	0	0	0	0	0	0	0	0	0	0	0	0	0	0	0	0	0	0	0	0	0	0	0	5.96091708679451	0.868402306713727	7.73848413291586	0	0	7.40562653566459	0	0	0	0	0	0	0	0	0	0	0	0	0	0	0	0	0	0	0	0	0	7.20970678979547	3.25872393263748	0	0	0	0	0	0	0	0	0	7.72140000370292	0	4.07208006847257	0	0	0	0	0	1.4638847151541	0	0	0	0	0	0	0	0	0	0	0	0	0	0	0	0	0	2.62937060978187	0	0	0	0	0	0	0	0	0	0	0	0	0	0	0	0	0	0	0	0	0	0	0	0	7.04907527547636	0	0	0	7.69946140573924	3.67813952985774	0	0	0	0	7.9547546649217	7.44706669092818	0	0	0	5.75015894271598	0	0	0	5.19838806922116	0	0	0	0	0	0	0	0	0	0	0	7.52973506926798	0	0	0	0	0	0	0	0	0	0	0	0	0	0	0	0	0	0	0	7.3179371347817	0	0	1.64347295907657	0	0	0	0	0	0	0	0	0	0	0	0	0	0	0	0	0	0	0	0	0	0	0	0	0	0	0	0	4.46217013844423	0	0	0	0.467926330671028	0.961652959716474	0	2.26794922151793	0	7.02025771636832	8.41817729563022	0	0	2.61870381450399	0	0	0	6.35862658806381	0	1.09606615149656	0	0	7.82682810152213	0	0	0	0	8.02718170348359	0	0	0	8.43108803384847	0	0	0	0	3.56248666937185	0	0	0	0	0	0	0	0	0	0	0	0.819063187352276	0	0	0	3.87285830247556	0	0	0	0	0	0	0	0	0	0	0	0	0	4.55391338951672	0	0	0	0	0	0	0	0	0	0.687535534640702	0	0	0	0	8.25844825805894	0	0	0	0	0	0	0	0	0	0	3.83894168519037	0	0	0.190362010883014	7.27942486418667	4.36148063376133	8.64257522941566	0	0	0	0	0	6.39390523073869	6.79090233319204	0	1.74130302220845	0	0	0	4.20256660691679	10.1497852183425	0	0	0	0	0	0	0	0	0	0	0	0	6.26059780148867	0	0.124434016991232	0	0	0	0	0	0	0	0	0	0	7.42889611078069	0	0	0	0	0	0	0	0	0	1.14619210862907	0	5.51832740615485	5.27394475544964	0	0	0	0	0	0	0	0	0	0	0	0	0	0	0	0	0	0	0	0	0	0	0	0	0	5.45903482293914	0	0	0	0	0	0	0	0	0	0	0	3.1552521684036	0	0	0	0	0	5.32604112067459	7.78816365703777	0	0	0	0	0	0	0	0	0	0	0	0	0	0	1.55797857621226	0	0	0	0	0	1.05484153259845	7.6972873171594	0	0	6.451435330437	0	0	0	7.2118007083773	6.76257471740887	0	0	0	6.66488100565537	3.73434111020648	0	0	0	0	0	0	8.21770087286585	2.48087516515417	7.92138872260787	0	0	0	0	0	0	0	0	0	0	2.71203664153686	0	0	0	0	5.70111374315508	5.20334604512257	0	0	0	0	0.453628196958582	0	3.99020155880498	0	3.05852950686352	0	0	0	0	0	0	0	0	0	3.99376492356857	0	0	0	4.66392522428047	0	0	0	0	0	0	0	0	0	0	0	0	0	0	4.10946085916494	0	0	6.68959270233603	0	0	0	0	0	0	0	0	0	0	0	0	0	0	0	0	0	0	0	4.24318160164447	0	0	0	0	0	0	7.57525937845054	0	0	0	0	0	0	0	0	0	0	0	0	0	0	0	0	0	0	0	2.12855076646324	0	0	0	0	6.79757074668058	0	2.29929155488157	0	0	0	0	0	0.059036797303573	0	6.05706896905575	1.96973071235492	0	0	0	0	0	0	5.3161131509228	0	0	0	0	0	0	2.05609792428003	9.29631514989257	0	0	0	0	0	0	0	0	0	0	0	0	0	0	0	0	0	0	0	0	0	6.13031520506381	5.1590518954512	2.13404018076695	6.56206990116566	0	0	7.8844819244271	0	6.37431790342947	0	0	0	0	0	3.26428269852979	0	0	0	0	0	0	0	0	0	0	0	0	0	0	0	2.36846665043262	0	0	0	0	0	0	0	0	0	0	0	0	0	0	4.93486557456792	0	0	0	0	0	0	0	0	0	0	8.08643349310116	0	0	0	2.43108000845044	0	0	0	0	0	0	0	6.40115258344841	0	0.138984804309849	0	0	7.88670864973547	2.71943251244015	2.78377880803643	8.12682318704979	6.95695108770515	0	0	0	0	0	0	0	0	0	0	0	0	0	0	0	0	0	0	0	0	0	0	0	0	0	0	0	1.52003999371361	0	0	0	0	0	0	0	0	0	0	0	0	0	0	0	6.10025864326101	0	0	0	0	0	4.95867102607255	0	7.60393042860152	0	0.300322905260979	0	0	0	0	8.66435127946556	0	0	1.01408386936933	0	0	0	0	1.68837285431444	0	0	0	0	0	0	0	6.09268738255008	7.11952218532947	3.5804711396903	8.87207767329246	0	5.64722527385393	6.96588815496574	0	0	0	0	6.01109528193381	0	6.91388271770543	0	0	0	0	0	0	0	0	0	0	0	0	0	0	7.9147080205059	0	0	0	0	0	7.28087282211884	0	7.66719671712765	0	0	0	0	0	0	0	0	0	0	1.14330851336308	0	3.5186358471628	0	0	0	0	0	0	0	0	0	0	0	0	0	0	0	0	0	0	0	0	0	0	0	4.38515489688434	7.13005568234283	0	0	0	0	0	0	5.97439623333037	0	0	0	4.73131359969233	0	0	0	0.921520117419961	3.08037625921007	0	0	0	0	0	0	0	0	0	0	0	0	0	0	0	0	0	0	0	7.83697187021135	0	0	0	0	2.92202463846242	0	0	0	0	0	0	0	0	0	0	0	0	0	0	0	0.25470287593864	0	0	6.71822461155628	0	0	0	0	0	0	0	0	0	0	0	0	0	0	0	0	0	0	0	0	0	0	6.59554543217335	0	0	0	0	0	0	0	0	0	2.5833048539681	0	0	0	0	0	0	0	0	0	0	0	0	0	0	0	0	0	0	0	0	0	5.42515714506845	0	0	0	0	1.01401957735061	0	0	0	0	0	7.54586028644711	0	0	0	0	0	0	0	0	0	0	0	0	0	0	0	0	0	0	0	0	0	4.34670164802286	0	0	0	0	0	0	0	0	0	0	0	0	0	0	0	0	0	0	0	5.97470596756828	0	0	0	0	0	0	0	0	0	0	0	0	0	0	0	0	0	0	0	0	0	0	0	0	0	7.80504089081061	0	0	0	0	0	0	0	0	0	0	0	0	0	0	0	0	0	0	0	0	0	0	0	0	0	0	0	0	0	0	0	0	0	0	0	0	0	0	0	0	0	0	0	0	0.0185202351845701	0	0	0	0	5.42715023056242	0	0	0.0176511546341583	0	0	0	0	0	0	0	0	0	0	0	8.00460251217523	0	0	0	0	0	0	7.80947232581089	0	0	4.85282784880014	0	0	0	0	0	0	0	5.88315890399609	0	0	8.00547858822661	0	0	0	3.73547885247061	0	0	0	0	0	0	0	0	0	0	0	0	0	0	0	0	0	0	0	0	0	0	0	0	0	0	0	0	0	0	0	0	0	0	0	0	0	0.473724579609019	0	0	0	0	0	0	0	0	0	0	0	0	0	0	0	0	0	0	8.25362060601213	0	0	0	0	0	0	0	0	0	0	0	0	0	0	0	2.69945835181091	3.85806058989965	0	6.52075852386271	0	0	0	0	0	0	0	0	0	0	0	0	0	0	0	0	0	0	6.55323761095986	0	0	7.32512552866649	0	0	0	0	0	0	0	0	5.01837156692484	0	0	4.05431887078941	0	0	0	0	0	7.98224637312797	3.56707965996038	0	0	0	6.1753249891849	0	0	0	0	0	0	0	0	0	0	0	0	0	0	0	0	0	0	0	0	0	0	0	0	0	5.78611015446792	0	0	0	0	0.270947487477059	0	0	0	0	0	0	0	0	0	0	0	0	0	4.22209354640772	0	0	0	0	0	0	0	0	0	0	0	0	0	0	0	0	0	0	0	0	0	0	0	0	0	0	0	0	0	0	0	0	0	0	0	0	0	0	0	0	0	0	0	0	0	0	0	0	0	0	0	0	0	0	0	0	0	0	0	0	0	0	0	0	0	0	0	0	0	0	0	0	0	0	0	0	0	7.64072936900505	7.12051783412047	0	0	0	0	0	0	0	0	0	4.52028394433355	0	0	0	0	7.9260528067763	0	0	0	0	0	0	0	7.92159104660204	5.67046364089934	0	6.9233155991083	5.01282787051632	0	0	0	0	4.12832639914664	0	7.55608448855835	0	0	0	2.17721620083606	0	0	4.34355705889339	3.42119636417714	1.30784232987321	0	0	0.609140315022322	0	0	0	7.19607584948215	0	8.6859996990227	0	0	0	0	0	0	0	0	0.963396341350532	6.99693101108129	3.76454786008175	2.52978347344356	0	0	0	0	0	0	0	0	0.523060061795249	0	0	0	0	0	3.2650302555973	0	7.62974274434896	0	0	0	0	0	3.98554596920235	0	0	3.9021314789532	0.838612981171386	0	0	0	2.37634218753259	2.65339723721283	4.76155655112607	5.10226759353012	0	0	0	0	2.24965164234494	0	0	0	0	0	0	0	0	0	0	0	0	0	0	0	0	0	8.89651102665527	0	0	0	0	0	0	3.66918554396202	2.72131359417964	7.19928953822648	0	0	0	7.50380984044215	0	0	8.82078846805483	0	0	0	0	0	0	6.52378931942388	0	0	0	0	6.07505764447475	0	0	8.29769583134619	0	0	0	0.198179806750186	6.56445438670391	6.3244812080446	9.29583779650214	7.32283850881275	8.38751763876031	1.67483122111117	6.89997314687698	4.42619094050939	6.62029021704251	5.64087249860488	0	0	0	0	0	0	0	2.89761723049165	6.97923653936618	0	0	0	0	5.78493840114779	5.26342883883511	0	7.21596974625896	0	0	0	9.16949162690959	0	0	0	0	0	0	0	0	0	0	0	0	0	0	7.35365851647185	0	0	0	0	0	0	0	0	0	0	0	0	0	0	0	0	0	0	0	0	7.9841677812222	0	4.3116120981851	0	0	0	0	4.16905110482214	0	0	0	6.63362301443159	0	0	0	0	0	0	0	0	6.95085329922473	0	0	0	0	0	0	2.56557524282371	3.16024255599073	0	0	7.88859714580017	3.19239776979986	0.163421442978278	0	0	6.3388664977725	4.05102400302447	0	0	0	0	0	0	0	0	0	0	0	0	0	0	0	0	0	0	0	0	0	0	0	0	0	0	0	0	0	0	0	0	0	0	0	0	0	0	0	0	0	4.91919704543997	0	0	0	0	0	0	0	0	0	0	0	0	2.19199842532577	0	0	0	0	0	0	0	0	0	0	0	2.4890599013201	0	0	0	0	0	0	2.93867911499318	0	0	0	0	0	0	0	0	0	4.73695116714366	1.82193466214956	0	0	0	0	0	0	0	0	0	0	0	0	7.77797196342149	3.67768863833753	0	0	0	0	0	0	0	0	2.44871333574514	0	0	5.40852166270561	0	0	0	0	0	0	0	0	0	0	0	0	0	0	0	0	0	0	0	5.57386830805456	0	0	0	0	0	0	0	0	0.101636630598036	0	0	0	0	0	0	0	0	0	0	0	0	3.3293819662963	0	0	0	0	0	0	0	0	0	0	0	0	0	0	0	0	0	0	0	0	0	0	0	0	0	0	0	0	0	0	0	0	7.56407325573694	0	0	2.83362484215055	0	0	0	0	0	0	0	0	3.44620328598083	0	0	0	0	0	0	0	0	0	0	0	0	0	0	0	0	4.73605280085152	6.87775651771182	3.81682495006426	0	2.76144059942163	0	3.25515021386947	4.58749101120545	5.57320787487871	0	0	6.1583228877815	0	0.114646873982382	0	8.4265708755305	6.1635349602191	9.29452885456115	0	9.03229097802016	9.61507783162923	7.64201557995933	0	0	0	0.454860221205914	0	0	0	5.54338452187773	5.72389980967978	7.59454854955035	0	0	0	0	8.25787337401863	4.89316317113708	6.60795460666341	4.56399396784471	7.95624836380569	10.5461806507557	0	0	9.48384398610938	8.88047738214373	0.757211040739459	3.06129579519028	0	0	7.30986738602359	0	0	8.57010236401075	0	0	0	0	0	0	0	0	1.41807657924139	0	0	0	0	7.99620794626681	8.57458217493853	3.46530845154731	5.41420320002046	0	0	0	0	0	0	0	0	2.22050641107791	0	0	0	0	0	0	0	0	0	0	4.2438899158178	0	0	4.8132168267848	0	0	0	0	0	0	3.66213712386077	0	0	3.52818371441317	0	0	0	0	0	0	3.24713761153359	0	0	0	0	0	0	0	0	0	0	0	0	1.58291241785954	5.17063415218547	0	0	0	0	4.55117760596945	0	0	0	0	0	0	0	0.668119124686432	0	0	0	0	0	0	0	0	0	0	0	2.66237642495929	0	0	0	2.04152686658896	4.22336076295701	0	0	0	0	0	0	0	0	0	0	3.07099890949426	0	0	0	0	0	0	0	0	6.61925599598259	0	0	0	0	0	0	0	0	0	0	0	0	0	0	7.80885480258762	0	0	0	0	0	0	0	0	2.20910395717005	2.57465376924064	0	0.371280054022654	0	0	6.74546592900403	0	0	0	0	9.34096053958531	0	0	0	0	0	0	0	0	2.20731190941437	0	0	0	0	0	0	0	8.19388013854206	0	0	0	0	0	0	0	0	0	0.0674459775645077	0	0	0	0	8.76793613341108	0	0	0	0	0	0	3.57063293557624	0.142753239946761	5.54611967122466	0	0	0	0	0	0	0	5.61311611105136	0	0	0	0	0	0	0	0	0	0	0	0	0	0	0	0	0	0	7.10059926899094	6.68795649404448	6.07022830383399	0	6.83162393682075	0	0	0	0	0	0	0	0	0	3.95775676621796	0	0	0	4.77522968168065	2.81732240888143	0	0	0	0	0	0	0	6.32933173130799	0	0	8.18994313168182	0	0	0	0	5.18481981543264	5.12830577539957	0	0	0	0	0	0	4.39918476858952	0	0	0	0	0	0	0	0	0	0	0	0	4.41985571030796	0	6.62143652896159	0	0	0	7.04820348396209	0	0	0	0	4.37745376972772	0	0	0	0	0	0	0	0	0	0	7.38192358211884	0	0	0	0	0	0	0	2.39373743482303	0	0	0	0	0	0	0	0	0	0	0	0	0	0	0	0	0	0	0	0	0	0	0	0	0	0	0	0	0	0	0	0	0	0	0	0	0	0	0	8.40859723557755	0	0	0	0	0	0	0	0	0	0	0	0	0	0	0	3.32498337092454	0	0	0	0	0	0	0	0	0	0	0	0	0	0	0	0	5.08929051120007	0	0	0.207062352982078	0	0	0	0	2.84080561300515	0	0	2.60360142212137	0	0	0	0	0	1.03400436757658	4.47088171714018	0	7.22381830999895	0	0	0	0	0	0	0	1.42278115466929	0	0	1.35363946364737	0	0	0	0	0	0	0	0	0	0	0	0	0	0	0	0	0	0	0	0	0	0	0	0	0	0	0	0	0	0	7.39707561370446	0	0	6.83038210211805	0	0	0	0	0	0	0	0.753133829444937	0	0	0	0	0	0	0	0	0	0	0	4.52236339418172	0	0	0	0	0	0	0	0	0	0	0	0	0	0	0	0	0.480027238744974	5.29610127838414	0	0	0	0	9.13698854956456	1.92368925786902	0	3.68237103620172	0	4.491057791892	0	0	0	0	0	8.32980530599417	0	0	0	0	0	0	0	0	0	0	0	0	0	0	0	0	0	0	0	0	0	0	0	0	0	0	0	1.33247307384335	0	0	0	0	0	4.49751656595427	0	0	1.974771576805	0	0	0	6.63030207696273	8.24426868309298	0	0	0	0	0	9.2536985996843	0	0	0	0	2.33139328154467	0	0	0	2.59760268149993	0	3.50958184045506	0	5.25185540380782	6.9957106289071	0	0	0	0	0	0	0	0	0	0	4.269511969905	0	0	0	0	0	0	0	0	0	0	0	6.65391987311942	0	0	0	0	5.46959623630944	0	0	0	0	0	0	0	0	6.67804372719994	0	0	0	0	7.94519800126878	0	0	0	0	0	0	4.6972900976392	0	3.1518750485781	0	0	0	0	0	0	0	0	0	0	0	0	0	0	0	0	0	0	2.66917476623739	0	0	4.30756695898354	0	0	0	0	0	0	0	0	0	0	0	6.65503692032866	0	0	0	0	0	0	0	0	0	0	0	0	0	0	0	0	0	0	0	0	0	0	0	0	0	0	0	0	4.37833821198591	0	0	0	0	0	0	0	0	2.21910649770002	0	0	0	0	0	0	0	0	3.73694034678208	0	0	0	0	0	0	0	0	0	0	0	0	0	5.01466326121128	0	0	0	6.94647354722343	0	0	0	0	0	0	0	0	0	0	0	0	0	0	0	0	5.20438333714566	0	0	1.22774723592436	0	0	5.62816699928632	0	0	0	0	0	0	0	0	0	0	0	0	0	0	0	0	0	7.76378335518097	0	3.22478582395038	6.70528679027247	0	0	0	0	0	0	0	5.89632513743183	0	0	0	0	0	0	0	7.94805179008897	0	5.14619901335248	0	0	7.79589030082972	0	6.97630634841999	0	6.18013393392703	0	0	0.997277953512345	0	0	0	0	0	0	0	0	0	0	0	0	0	7.61521028416012	0.13182371048484	6.20354377528266	0	7.9008124795295	8.53825878513127	0	0	0	7.55428953814886	0	0	1.82903768866914	0	2.7645032750876	0	0	0	0	0	0	0	0	0	0	0	0	0	0	0	0	0	0.118469758372692	8.52174175803062	0	0	0	0	0	0	0	0	0	2.64781182546381	0	8.94932481649735	0	0	0	0	0	0	0	0	0	0	0	0	0	0	0	0	0	0	0	6.34457465405804	0	8.04419190929222	0	0	0	0	0	0	0	6.87526402058505	0	0	9.88494280304525	0	0	0.410688438580889	0	0	5.83657808918269	0	6.70629570179146	9.82740781063148	0	0	0	0	0	0	0	0	0	0	0	7.30854836502046	0	2.70836383669307	0	0	0	0	0.673049808890817	7.72204927679633	0	4.67638025546692	6.74976218475524	0	0	0	0	0	0	0	0	0	0	0	0	0	5.2091062972403	0	0	0.071680305671751	0	0	0	0	0	0	0	0	0	0	0.683543756322697	0	0	0	0	7.17314742634435	0	7.11240822850123	0	0	3.57861271169348	0	0	0	0	0	0	0	0	0	0.163447206539883	0	0	0	0	0	0	0	5.27342637120363	7.76776071909499	4.43218441848853	0	7.10863944962598	0	0	0	0	0	0	0	0	0	0	0	0.593248583083095	0	0	0	0	0	0	0	0	5.62184089227565	0	0	0	0	0	0	0	0	0	0	0	0	0	0	0	0	2.11808724284501	0	0	0	0	0	0	0	0	0	0	0	0	0	0	0	0	0	0	6.00313220490879	0	0	0	0	0	0	0	0	0	0	0	0.356256516372818	0	0	0	5.64488878979729	0	0	0	0	0	8.23464980535819	0	0	0	0	0	0	0	7.56918725794523	2.17123885847999	0	0	0	0	0	0	0	0	0	0	0	0	0	2.50389059819909	0	0	6.70918033372087	0	0	0	0	0	0	0	0	3.50835258576167	0	0	6.57436494849503	0	0	0	6.06788175541354	0	0	0	0	0	0	0	7.12663220723877	0	0	0	0	1.66084193029198	0	0	0	0	0	0	0	0	0	6.73230990702648	0	0	0	0	0	0	0	0	0	5.12126826499977	0	0	0	0	0	0	0	6.24613822178689	0	0	0	0	0	3.79942928376036	0	0	0	0	0	0	0	0	0	0	0	0	0	0	0	0	0	0	0	0	0	0	0	0	0	0	0	8.27756173023489	0	0	0	0	0	0	4.66160140133695	0	0	0	0	5.64294989268196	0	0	0	0	0	0	0	0	0	0	0	0	3.48851500895781	0	0	0	4.98983384109223	3.06739190248047	5.23440934812101	10.2505352941963	0	0	0	4.98259207325405	0	0	0	4.66052365464019	0	0	0	0	0	0	0	0	0	0	0	0	0	0	0	0	0	0	0	0	0	0	0	0	0	0	0	0	0	0	0	0	0	0	0	0	0	0	0	0	0	0	0	0	0	0	0	0	0	0	0	0	0	0	5.45417918400103	0	0	0	0	0	0	0	0	0	0	0	0	0	0	0	0	7.99232091747621	0	3.1000626418855	7.23382096900116	3.22017360284624	0	4.93249588029309	0	0	0	7.48238849593765	0	0	0	0	8.195864300881	0	5.44038417450019	0	3.31664683245457	0	0	0	6.86736523703342	7.88918146943751	8.20361228931291	0	0	0	0	7.42335126144392	1.4502690129751	0	0	0	0	0	0	9.13285441549634	6.13175203351751	0	0	0	0	2.9238812789215	0	0	8.86073006632049	5.219594488321	0	0	0	0	0	0	0	1.29150336739607	0	0	0	0	0	0	0	0	5.136839403311	0	0	0	0	0	0	0	0	0	0	0	11.1911641115551	0	0.00723856628505646	0	0	0	0	0	0	3.40581541452774	0	0	0	7.5710472377593	4.16524468890001	0	0	0	0	0	0	0	0	0	0	0	0	8.34078478009937	0	0	5.3581817267066	9.51470024837826	7.60584986719498	6.67209999170082	0	0	0	0	0	0	8.78582188157192	0	0	0	0	0	0	0	0	0	0	1.61573644210053	0	0	0	3.10446414816197	0	0	6.3209521423348	0	0	3.42437123355598	8.27577066893347	2.28115815827597	0	0	0	0	0	0	0	0	0	0	0	0	0	0	0	0	0	0	0	0	0	0	0	2.2766157686736	0	0	0	0	0	0	0	0	4.23819070776131	0.643699216014749	0	0	0	0	0	7.90355049985055	0	0	0	0	0	0	0	0	0	0	0	0.581129462463481	5.28849514660958	0	0	0	0	0	0	0	0	0	6.14876534650494	0	0	0	0	0	0	0	0	0	0	0	0	0	0	0	5.73006384966445	0	0	0	0	0	0	0	0	0	0	0	0	0	0	0	0	0	0	0	0	0	7.12356274111528	0	0	0	0	0	0	0.455964988917518	0	0	0	0	0	9.10845650215049	0	0	6.19162384077003	0	0	0	0	0	0	0	0	0	0	0	0	0	0	0	1.112066208391	4.02525918193689	0.581881463691335	7.80253575171044	0	0	0	0	0	0	6.31218230682916	0	0	0	0	0	0	0	2.17227307950409	0	2.41913164347669	0	0	0	0	0	0	0	0	0	0	5.46055255056786	0	0	6.63273643366899	6.32639892503449	0	0	0	0	0	0.101219758044672	6.82869504343977	0	0	0	0	0	0	1.87687640910529	0	0	0	0	0	0	0	0	0	0	0	0	0	0	0	0	0	0	0	0	0	0.877508688671495	6.72574115650395	4.80303066772918	0	0	0	0	0.0626881763227005	0	0	0	0	0	0	0	0	0	0	0	0	0	7.28378290252352	0	0	0	0	0	6.51054581893135	0	5.09413470597761	0	0	0	0	0	0	0	0	0	0	0	0	2.44532678200889	0	0	0.885832035196364	0	0	4.76935388949104	0	5.18897845674158	0	0	0	0	0	0	0	0	0	6.2863396660015	0	0	0	0	0	0	0	4.45434042475248	0	0	0	6.4251000633525	0	0	0	0	0	0	0	0	0	0	0	0	7.42406548564304	0	0	0	0	0	0	0	0	0	0	0	0	0	0	0	0	0	0	0	0	1.25589949634889	0	11.169630671651	10.0840509733888	8.55345650572035	0	0	0	0	0	0	3.9045882311245	0	1.1685200944368	4.94195139251363	0	0	0	0	0	0	0	0	0	0	0	1.01722354584164	0	0	6.2985281885733	0	0	0	0	0	0	0	0	0	0	0	0	0	0	0	0	0	0	0	0	0	0	0	0	7.08946637119865	5.60887723694604	0	0	0	0	0	0	0	0	0	0	2.7504521517899	1.97044507825226	0	8.54682116603182	0	0	0	7.76483179170325	0	0	0	0	0	0	0	1.7557336350794	6.54184778308371	1.8153909816268	0	0	0	0	7.59656249740495	9.22094900446678	8.19793417557714	0	1.97157850008469	3.03370314351111	7.41175671249537	0	6.56989509207598	5.98866651097212	0	0	0	0	0	4.68985823631925	0	4.14267483118711	0	0	0	6.54836417985695	0.890493387380712	6.09706504794871	0	0	7.68125246963907	0	0	1.05313914718025	6.77052514968752	6.22624840508984	7.48767927890162	0	7.00034936040156	2.09015562045429	0	7.45342703754826	8.03118012586912	0	0	6.16031920892922	0	0	2.20535497490269	8.11330981358739	0	8.59963022475692	0	0	0	0	0	0	0	0	0	6.3085884082324	7.07050740077873	0	0	6.40412824187624	0	0	0	5.05310699098603	3.93683578075648	0	0	3.2398974905534	0	0	7.61756296836113	0	3.64681932571777	0	0	1.63886623270964	0	1.70666757719509	0	0	0	0	6.58320464845438	6.05709930367605	7.82281935777716	7.58330846484768	6.24245960116527	0	0	0	1.71526521131628	0	0	0	0	4.8430743380548	3.79398949346541	8.13920342653803	0	0	0	6.51240231312828	0	0	0	0	0	0	0	0	0	0	0	0	0	0	0.4623664831444	4.97441917888782	0.140608532051662	0	0	4.88527173759777	4.83568158412171	0	6.34490481865819	0	0	0	0	0	0	0	0	0	0	0	0	0	0	0	0	0	0	0	0	0	0	0	0	4.90410832204472	0	4.61397947892528	0	4.231701199029	0	0	0	0	0	0	0	0	0	0	0	0	0	0	0	0	0	0	0	0	0	0	0	0	0	0	0	0	0	3.28380178959953	0	0	0	0	0	0	5.94162280850121	0	0	0	0	0	0	0	0	0	0	5.48593554509459	0	7.11688454565411	2.6777055027852	4.57550596803299	0	6.85451935217793	0	4.93380866199012	1.7913431653214	6.16382072649042	0	0	0	0	0	0	0	0	0	0.499067737839628	0	1.43523920051609	0	0	0	0	0	0	7.53845280371729	0	7.92334531470191	0	8.87893373750638	0	4.4997183503928	3.84869804624218	0	4.45775186872739	0	0	0	0	0	0	0	0	0	0	0	0	0	0	0	0	0	0	0	0	0	0	0	0	0	0	0	0	0	0	6.16609477588529	0	3.39253724527513	0	0	5.25792333204798	0	7.39773452119544	2.516216908425	0	0.658508561636311	7.55236169964577	1.34424903066306	0	0	0	0	7.35412593751624	0	5.59979980185858	0	0	0	0	0	3.64081756164977	4.75485544191744	5.8077696372694	0	0	0	0	0	0	0	0	4.51564938249322	0	4.39103904094698	0	2.99253098277442	0	0	5.39547072831807	0	0	0	0.355208009222667	3.69665044612076	0	0	7.46372053376471	6.74941359110402	0	0	0	0	0	0	0	0	0	0	0	0	0	0	0	0	0	4.92228825191534	0	0	0	0	0	0	0	0	0	0	0	0	0	0	0	7.50399265173293	5.3914034264568	8.43434049386514	0	0	0	0	0	0	0	0	0	0	0	3.25301050275359	6.23977417174953	0	0	0	0	0	1.73191309538039	0.765254666611126	1.01683858953444	0	0	0	0	0	0	0	0	0	8.44828565981169	0	0	0	0	0	0	2.81052947786924	0	0	0	0	0	0	0	0	0	0	0	0	1.01837067664959	0	0	0	0	5.25794595398279	0	3.70400874450141	0	0	0	0	7.59744923444663	0	8.2125839291395	6.44014493977466	0	0	0	0	0	0	0	0	0	2.5649780488692	0	6.01921040716962	0	0	0	0	0	5.77744864803419	2.09214653505096	0	0	0	0	0	0	3.37997071524953	0	0	0	0	0	0	0	0	0	0	0	0	0	0	0	4.19085976574257	0	0	0	0	0	0	0	0	0	0	0.900760563764513	0	0	0	0	0	0	3.13665241055469	2.05213762333518	0	0	0	6.21742461381398	1.46145521799151	5.99160120629203	0	0	0	3.22499105261862	0	0	0	0	0	0	0	4.62916424791573	0	0	0	0	0	0	3.2579957209908	0	0	8.26275260193781	0	0	0	0	0	0	0	0	0	0	0	0	3.34006371965279	0	0	0	0	0	0	0	2.76513795066482	0	0	0	0	0	0	0	0	0	0	0	5.52748326163509	0	0	1.64294642803391	0	0	0	0	0	0	0	0	0	0	0	4.15892671811542	0	0	0	2.86541210015755	2.78313811571675	8.05672982791224	0	0	0	0	0	0	0	0	0	0	0	0	0	0	0	0	0	0	0	0	0	0	0	0	0	0	0	0	0	6.8939446080163	0	0	0	0	0	0	0	0	6.83658061376237	0	0	0	0	0	5.54026910381284	1.39416838052767	0	0	0	0	0	0	0	0	0	0	0	0	0	0	0	0	0	0	0	0	0	0	0	8.44833522319326	0	0	9.90017396693105	0	0	0	0	8.48395681597457	0	0	0	0	0	0	0	1.70011119017487	0	0	0	0	0	0	0	0	0	0	0	0	0	4.47709443355419	0	0	0	0	0	0	0	0	0	0	0	7.42596276367012	0	0.56686385175578	0	7.51882622935915	0	0	0	0	3.44767175879748	0	0	0	0	0	0	4.54900372665664	7.82828883998176	0	0	2.41516913919535	4.91894908103707	0	0	0	3.40580180246355	2.23476494240267	6.59963319996558	0	8.31870548501477	4.96450029194904	0	2.56643525517581	0	0	0	0	2.61591296217554	0	7.15908419751677	0	0	0.420671030203773	0	0.135705592800367	0	0	0	0	0	2.46713337736189	3.77280413280296	0	0	0	0	0	0	0	3.78047208903005	0	0	3.86625520627343	0	3.55354482227273	3.21279678882653	4.88135627637352	7.58409812761637	6.69508906209583	7.11195983194857	6.84464927932416	0	0	0	1.79802562261821	0	0	0	0	0	0	0	0	0	0	0	0	0	0	0	0	6.38930006748236	0	0	0	0	3.23506528997513	0	0	0	6.66847373984843	0	0	0	0	0	0	0	0	0	0	0	0	0	0	0	0	0	0	0	0	0	0	0	0	0	0	0	0	0	0	0	3.90810195074491	0	0	0	0	0	0	0	0	4.18275585096396	5.16243564122248	1.93783023112	0	0.224188488697545	0.751189467352025	0	0	0	3.39785771205854	0	0	5.14787243042506	0	0	7.24476340511975	0	0	0	0	7.28282896880164	0	0	0	0	0	0	0	3.55639262717668	0	0	5.89897739133617	0	0	0	0	0	0	0	0	0	4.23253796900852	0	0.617176215368347	0	0	0	0	0	0	0	0	0	0	4.6705627806942	0	0	0	0	0	4.07870375709742	0	0	0	0	0	0.736907885210384	0	0	0	4.5935987812293	0	0	3.99819550315325	6.49786301130927	0	0	0	0	0	0	3.99321240803098	3.62557442875873	0	0	0	0	0	0	0	0	8.01783284999909	6.29798556081338	0	0	0	0	0	0	7.90184437042012	0	4.58846879439135	0	0	4.98991102418616	0	0	0	0	0	0	0	0	0	0	0	0	0	0	0	0	6.34847145559042	0	0	0	2.09861830880326	0	0	0	0	0	0	0	0	0	0	0	0	0	0	0	4.43690139081084	0	0	0	0	0	0	0	0	0	0	0	0	0	0	0	0	0	0	0	0	0	0	0	0	0	0	0	0	0	0	0	0	0	5.18562871883484	0	0	0	1.79355050973868	4.76116291571754	0	0	0	5.79966758391595	4.50187220714302	0	0	0	0	0	0	0	0	0	0	0	0	0	0	2.37973462110009	0	0	0	0	0	0	7.66771475704982	0	0	0	0	0	0	0	0	2.46391797505967	0	0	0	5.1829901801094	0	0	0	0	0	0	0	0	0	0	0	0	0	0	0	0	0.895665330650832	2.18067620080378	5.39158902143184	0	0	0	0	0	0	0	0	0.438436240518485	0	0	0	7.05740694735797	0	0	0	0	0	0	6.62726684262443	0	0	0	0	3.99206109940027	5.42511013676061	0	0	0	0	0	0	0	0	0	0	0	0	0	8.29152988912351	3.74189838209574	0	0	0	0	0	0	0	0	0	0	0	0	0	0	0	0	0	0	0	0	0	0	0	0	0	0	0	0	0	0	0	0	0	0	0	0	0	0	8.00868632321594	0	0.3188316361285	0	4.7251630903139	0	0	0	0	0	1.81503431675738	0	0	0	0	0	0	0	0	0	0	0	0	4.08516034322009	0	2.52589096850532	0	4.56174770110682	5.25059403349799	0	0	0	0	0	0	0	0	0	0	0	0	3.95436383943851	0	0	0	1.27656217352543	0	0	0	0	0.191499484035937	0	0	0	0	0	0	0	0	0	0	0	0	0	0	0	0	0	0	0	0	0	0	0	0	0	0	0	0	0	4.34974741659986	0	7.31129420891343	0	0	2.0270974185947	0	0	0	0	0	0	0	0.845437862075474	0	0	0	0	0	0	0	0	0	0	0	0	0	0	0	0	0	0	8.96883668141039	0	0	0	0	0	5.72195224612693	0	3.90167786955089	0	4.92309687350744	0	0	0	0	0	6.5434262834656	0	0	0	0	0	0	0	0	0	0	0	0	0	0	0	0	0	0	0	0	0	0	0	0	0	0	7.40840617291707	0	0	4.9848672907307	0	0	1.78633707165668	0	0	0	0	0	0	6.50442176983273	0	4.68974084837485	2.06358963553473	0	0	0	0	0	0	0	0	6.4237680752342	0	0	0	0	0	0	5.00255401324708	0	0	0	4.94558897648869	0	0	2.72689441527995	0	7.62068903754635	0	0	0	0	0	0	0	0	0	0	0	0	0	4.19577278419969	0	0	0	7.97056034707536	0	0	0	0	0	3.97540090683707	0	0	0	0	0	0	0	0	0	0.551540626288766	0	0	0	0	6.29574506146496	0	0	0	0	0	0	0	6.74335339094491	0	0	0	0	5.31081270034831	0	0	0	0	0	0	0	0	5.69277031069305	0	0	0	0	0	0	0	0	0	0	0	0	0	0	0	0	9.00445644776412	0	0	0	0	0	6.85479359799369	0	0	0	0	0	0	0	0	0	0	0	0	0	0	0	0	0	0	0	0	0	0	0	0	0	6.93820344392656	0	0	0	0	0	0	0	0.518746618042444	0	4.90244506164082	7.15131088463239	0	0	0	0	0	8.05834355669358	0	0	0	0	0	0	0	0	0	0	0	0	0	0	0	0	0	8.28802627583967	5.86580501724554	0	0	0	0	5.89624762605465	0	0	0	2.09636142306293	0	0	0.599117802306696	0	0	0	0	0	0	0	0	0	0	7.38848231804364	0	0	0	0	0	0	0	0	0	0	0	0	0	0	0	0	0	4.33895204657713	0	0	0	0	0	0	0	0	0	0	0	0	0	0	0	0	0	0	0	0	0	0	0	0	0	3.71670561851314	"hOrg"
[truncated: 18,598,230 more chars]
